# Supplementary material for: Photovoltaic-driven microbial protein production can use land and sunlight more efficiently than conventional crops
Source: Proc Natl Acad Sci U S A. 2021 Jun 21;118(26):e2015025118. doi: 10.1073/pnas.2015025118 (PMC8255800; doi:10.1073/pnas.2015025118)
Supplement: Supplementary File [file pnas.2015025118.sd01.xlsx]

## Sheet: Table of Contents
Supplemental Table	Table Name	Description
S1A	PV Solar Farms	Utility-scale photovoltaic solar farms and their solar to electricty energy efficiency
S1B	Concentrated Solar Power	Utility-scale Concentrated Solar Power plants and their solar to electricty energy efficiency
S1C	Direct Air Capture CO2	Energetic cost of Direct Air Capture of CO2 calculated per unit of biomass produced
S1D	Energy of SCP Cultivation	Energy cost for provision of nutrients, bioreactor operation, and biomass processing
S1E	FAO Crop Yields	Food and Agriculture Organization 2017-2019 global crop yields by region combined with nutritional composition data to estimate corresponding kilocalorie and protein yields of crops
S1F	Crop Energy Efficiency	Energy efficiency summary for maize, sugar beet, and soybean
S1G	SCP Financial Cost Estimation	Estimated financial costs of producing SCP for animal and human consumption
S1H	Sugar Beet Cultivation	Energetic inputs for sugarbeet cultivation and output sucrose energy yields

## Sheet: PV Solar Farms (S1A)
Project Name	Country	Decimal Coordinates	Site area (Ha)	Design output (GWh/year)	Commercial Operation Date	MWp (AC or DC)	Wp/m2	Annual Electricity kWh/m2/y	Global Horizontal Irradiance (kWh/m2/year)	Diffuse horizontal (kWh/m2/year)	Direct Normal (kWh/m2/year)	Avg Annual Temperature (°C)	Solar to Electricity Efficiency
CMIP	Cambodia	10.6347,104.5243	5.2	11.88	2018	9.8	188.462	228.462	1777	919	1183	26.8	0.128566
Cestas Solar Park	France	44.725297,-0.815134	250	380	2015	300	120	152	1313	620	1241	13.8	0.115765
Sarıoğlan	Turkey	39.064,36.0549	5.3	10.0722	2016	6.31488	119.149	190.042	1735	565	1961	9.4	0.109534
Hohenthurm	Germany	51.5261,12.1048	3.4	3.98259	2015	4.3	126.471	117.135	1089	568	991	13.8	0.107562
Yachimata	Japan	35.6294,140.3034	3.3	4.58	2016	4.5	136.364	138.788	1399	696	1205	15	0.0992051		Solar to Electricity Efficiency
Haigh Hall	United Kingdom	53.7092,-1.5687	8	7.2	2017	7.2	90	90	936	558	753	8.8	0.0961538		Median	0.0491098
Varen	France	44.1517,1.8731	12.5	16.1633	2015	9.7921	78.3368	129.306	1364	600	1337	12.5	0.0947992		30th percentile	0.0410384
Montpellier MPL	France	43.5777,3.9571	4.3	6.2	2017	5.76331	134.03	144.186	1541	572	1711	15	0.0935665		70th percentile	0.0555409
Hayworth	United States	35.323,-118.82	33.6	63	2015	33.25	98.9583	187.5	2025	486	2517	16.6	0.0925926
Chau Duc	Vietnam	10.578,107.186	62.4	102.525	2019	70	112.179	164.303	1827	895	1298	26.6	0.0899304
Gréoux-les-Bains	France	43.776,5.822	89.6	128	2017	82	91.5179	142.857	1608	545	1915	13.3	0.0888415
Stowbridge extn	United Kingdom	52.312,0.222	25.5	22.445	2015	20	78.4314	88.0196	1010	573	860	13.3	0.0871481
Hijau	Malaysia	2.3409,102.217	6.9	10.12	2015	8	115.942	146.667	1721	960	980	26.1	0.0852218
Shibushi	Japan	31.4729,131.0909	1.2	1.533	2014	1.2	100	127.75	1501	710	1258	10.4	0.0851099
Solarpark Burg	Germany	51.78,14.088	20.3	18.5278	2014	20.0044	98.5438	91.2698	1080	565	979	9.7	0.084509
Nanao	Japan	37.065,136.959	26.8	29	2017	27	100.746	108.209	1297	705	935	14.3	0.0834302
Yamamuro	Japan	34.536,136.517	15.7	18.9	2015	15	95.5414	120.382	1450	705	1232	9.7	0.0830222
Yamakura	Japan	35.494,140.131	13.9	16.17	2018	13.7	98.5612	116.331	1407	696	1212	15.6	0.0826801
Hibiki Takataya	Japan	33.921,130.771	42.9	49	2015	42.9	100	114.219	1388	723	1042	16.7	0.0822904
Sevor	United Kingdom	51.5959,-1.7214	10.6	8.73	2014	10.86	102.453	82.3585	1020	578	856	16.7	0.0807436
QE II floating	United Kingdom	51.3951,-0.3914	7	5.8	2016	6.3	90	82.8571	1028	573	870	9.9	0.0806003
Roc du Doun	France	45.2088,2.0065	17.5	18	2015	12	68.5714	102.857	1307	575	1329	10.5	0.0786971
Le Tuzan	France	44.4457,-0.5727	8.2	8.36361	2014	5.06688	61.7912	101.995	1307	619	1222	10.5	0.0780377
Usa SGET	Japan	33.511,131.369	55.2	59.264	2019	50.016	90.6087	107.362	1397	717	1070	15.9	0.0768521
Bétheniville	France	49.2893,4.3635	9.9	8.78769	2015	5.3238	53.7758	88.7646	1156	583	1056	10.6	0.076786
Takatoge	Japan	31.5235,130.7646	10.8	11.5844	2015	9.4	87.037	107.263	1402	714	1110	15.7	0.0765073
Kinsley	United States	39.794,-75.107	12.5	14.269	2014	11.18	89.44	114.152	1503	620	1538	12	0.0759494
Stanford SGS	United States	34.843,-118.393	92.2	151.68	2016	67.7	73.4273	164.512	2182	419	2963	16.3	0.075395
Kushira	Japan	31.3702,130.9585	8.6	9.61261	2014	7.8	90.6977	111.775	1484	710	1227	18.6	0.0753198
Sera Town	Japan	34.5938,132.9703	5.9	6.275	2017	5.8	98.3051	106.356	1414	737	1112	12.9	0.0752164
Antelope Big Sky	United States	34.69,-118.285	34.5	56.416	2016	26.3	76.2319	163.525	2182	426	2948	16.3	0.0749425
Oriana	Puerto Rico	18.495,-67.05	82.7	125	2016	57.65	69.7098	151.149	2030	720	1926	26.2	0.0744575
CentraState Medical	United States	40.2356,-74.3219	7.3	8.1	2014	6.31	86.4384	110.959	1491	616	1532	11.5	0.0744191
Hoso	Japan	33.2324,131.7751	12.6	13.5562	2015	11	87.3016	107.589	1447	711	1167	26.2	0.0743533
Hiyoshibaru	Japan	33.245,131.759	49.7	52.5	2016	44.8	90.1408	105.634	1443	714	11159	17.2	0.0732043
Narmada canal	India	22.351,73.19	11.1	16.2	2014	10	90.0901	145.946	1997	858	1700	27.6	0.0730826
Pouzols-Minervois	France	43.2788,2.7936	8.5	9.21493	2014	5.58263	65.678	108.411	1485	583	1573	13.9	0.073004
El Romero	Chile	-29.112,-70.915	280	493	2016	246.6	88.0714	176.071	2412	471	3093	16	0.0729981
Kula Manisa	Turkey	38.601,28.653	22.6	28.5	2017	20.6	91.1504	126.106	1740	632	1838	13.6	0.0724748
Tracy	United States	35.798,-78.141	16.7	19.779	2015	13.9946	83.8	118.437	1643	640	1688	15.2	0.0720859
JinZhai	China	31.787,115.908	186.2	173.35	2014	150	80.5585	93.0988	1293	778	766	15.7	0.0720022
Crundale I	United Kingdom	51.817,-4.924	51.3	38	2014	37.8	73.6842	74.0741	1030	576	864	16	0.0719166
Tarlac	Philippines	15.447,120.646	56.3	78.07	2016	50.07	88.9343	138.668	1936	792	1648	11	0.071626
Jaguar	United Kingdom	52.6353,-2.1434	8	5.5	2014	6.3	78.75	68.75	963	566	775	9.6	0.0713915
Saijo Itochu	Japan	33.943,133.114	36.7	37	2015	33	89.9183	100.817	1428	714	1137	25.3	0.0706004
Bradley Upper Farm	United Kingdom	51.1659,-1.0785	16.5	11.844	2015	12	72.7273	71.7818	1037	578	879	15.1	0.0692207
Claude Green	United States	35.8358,-77.2669	8.6	9.73	2015	7.0384	81.8419	113.14	1635	643	1674	15.1	0.0691985
Jintan	China	31.842,119.515	132	120	2015	100	75.7576	90.9091	1316	796	778	15.7	0.0690799
Snow Camp	United States	35.864,-79.425	10.3	11.598	2016	8.2114	79.7223	112.602	1637	641	1683	14.4	0.0687855
Ozu	Japan	32.932,130.915	20	19	2016	19	95	95	1383	702	1085	13.4	0.0686913
Langenhahn	Germany	50.5891,7.9232	6.7	4.90878	2014	5.3	79.1045	73.2653	1071	566	944	8	0.0684083
Xingtai floating	China	36.8605,115.6408	11.6	11	2015	8	68.9655	94.8276	1387	801	933	14.7	0.0683688
Coats	United States	35.4151,-78.6902	8.9	10.062	2015	7.0083	78.7449	113.056	1657	645	1695	15.5	0.0682294
Digos II	Philippines	6.773,125.285	30.9	40	2016	28.59	92.5243	129.45	1900	846	1475	25	0.0681315
Villenave	France	43.955,-0.853	11.1	9.82798	2014	5.95403	53.6399	88.5403	1304	625	1197	13.4	0.067899
Heiligengrabe F1	Germany	53.1676,12.371	14.2	10	2018	9.8	69.0141	70.4225	1038	554	937	9	0.0678444
Charlotte	United States	35.2629,-81.8215	8.7	9.8415	2015	6.5737	75.5598	113.121	1668	642	1724	14.7	0.0678182
Ashkelon	Israel	31.714,34.68	61.6	85	2016	50	81.1688	137.987	2042	647	2183	20.2	0.0675744
Yabasekihanto	Japan	35.0055,135.9109	10	9.3	2015	8.5	85	93	1387	729	1073	13.5	0.0670512
Luxey	France	44.176,-0.45	13.4	11.725	2014	8.5	63.4328	87.5	1305	621	1213	13	0.0670498
Boissières	France	43.764,4.237	16.1	16.5398	2015	10.0202	62.2373	102.732	1533	569	1717	14.5	0.0670134
Boos	France	43.883,-0.959	16.1	13.9794	2014	8.46907	52.6029	86.8286	1297	628	1181	13.6	0.0669458
US Power	Japan	33.953,131.221	26	25.01	2014	21.29	81.8846	96.1923	1444	735	1126	16.6	0.0666152
Blueberry One	United States	35.3131,-78.1557	9	9.906	2015	6.84	76	110.067	1653	649	1686	15.6	0.066586
Ham Kiem	Vietnam	10.905,108.016	56.4	74.87	2019	49	86.8794	132.748	1994	847	1592	26.4	0.0665738
Kitsuki	Japan	33.4309,131.5481	25.2	24	2015	24.47	97.1032	95.2381	1431	718	1155	16.2	0.0665535
Elizabethtown	United States	34.5837,-78.6202	9.1	10.11	2016	7.0025	76.9505	111.099	1673	657	1693	16.1	0.066407
SID Solar	United States	35.2577,-81.5064	8.2	9.0515	2015	6.48	79.0244	110.384	1668	645	1713	14.6	0.0661775
Salaunes	France	44.913,-0.871	107.3	93	2018	73.2	68.2199	86.6729	1311	619	1240	13.9	0.066112
Komatsushima	Japan	33.99,134.614	25.3	25	2015	21	83.004	98.8142	1496	707	1279	16.1	0.0660523
UC Davis	United States	38.52,-121.741	23.4	29.5525	2015	16.3	69.6581	126.293	1914	474	2419	16.4	0.0659837
Little River I	United States	35.5386,-79.8034	8.7	9.463	2015	6.52	74.9425	108.77	1649	643	1691	14.7	0.0659613
Central Antelope Dry C	United States	34.721,-118.303	25.9	37.166	2016	22.5	86.8726	143.498	2185	422	2964	16.4	0.0656742
Millikan	United States	35.818,-79.7712	9.3	10.005	2015	7.0032	75.3032	107.581	1640	642	1680	14.4	0.065598
Uchida	Japan	32.634,130.719	11.9	11.435	2015	11.1	93.2773	96.0924	1467	708	1193	15.6	0.0655027
Selmer Strata	United States	35.133,-88.589	29.4	31.563	2014	20	68.0272	107.357	1639	647	1642	15.6	0.0655016
Ōita Marubeni	Japan	33.258,131.717	91.5	87	2014	82.02	89.6393	95.082	1454	709	1181	17	0.0653934
Nash 97	United States	35.8523,-78.2065	9.2	9.84	2016	7.068	76.8261	106.957	1640	638	1686	15	0.0652174
Makurazaki KOJ	Japan	31.2689,130.3566	10.3	9.86	2014	8.5	82.5243	95.7282	1470	727	1158	18.8	0.0651212
Sun Devil	United States	36.4326,-77.9705	8.5	8.93	2015	6.2338	73.3388	105.059	1620	634	1670	14.5	0.0648511
Waihonu North	United States	21.471,-158.014	8.2	10.141	2016	6.5	79.2683	123.671	1909	758	1699	23.6	0.064783
Floyd	United States	34.5085,-79.1372	9.4	10.232	2016	6.6068	70.2851	108.851	1685	659	1709	16.2	0.0646
Bizzell Church 2	United States	35.544,-78.1762	9.4	10.026	2017	6.9972	74.4383	106.66	1652	643	1693	15.4	0.0645639
Kittrell	United States	36.2583,-78.418	8.8	9.17	2015	6.84	77.7273	104.205	1625	636	1678	14.4	0.0641259
Nasushiobara Renova	Japan	36.938,139.956	29.5	26.1	2015	24.8	84.0678	88.4746	1381	693	1179	10.5	0.0640656
Pollocksville	United States	34.9968,-77.2191	9.5	9.969	2016	7.0036	73.7221	104.937	1639	654	1661	16.3	0.0640249
Cohen	United States	35.5567,-79.197	9.7	10.16	2016	7.034	72.5155	104.742	1640	646	1670	15.2	0.0638672
Liverton	United Kingdom	50.6361,-3.3681	8.8	6	2015	4.8	54.5455	68.1818	1072	585	914	10.7	0.0636024
Warren Place	United States	35.0597,-77.8268	8.6	9.0195	2015	6.2592	72.7814	104.878	1651	653	1676	15.8	0.0635239
Nordband	Germany	49.2439,6.8827	6.4	4.5383	2014	4.9	76.5625	70.911	1124	578	999	9.6	0.063088
Elliana	United States	36.1322,-79.3328	9.4	9.623	2015	7.068	75.1915	102.372	1629	640	1673	14.2	0.0628437
La Carlota 2A	Philippines	10.422,122.937	24.5	26.529	2016	18	73.4694	108.282	1725	840	1250	26.6	0.062772
Tenri I	Japan	34.594,135.911	28.5	24.807	2017	23.06	80.9123	87.0421	1388	717	1099	12.3	0.0627105
Caermelyn	United Kingdom	51.829,-4.638	27	17	2014	17.89	66.2593	62.963	1005	574	828	10.9	0.0626497
North Run	United States	40.0694,-74.585	8.4	7.861	2015	6.1	72.619	93.5833	1494	620	1524	11.6	0.0626394
Bottom Plain	United Kingdom	50.713,-2.165	14.3	9.732	2014	10.8	75.5245	68.0559	1087	588	945	11.2	0.062609
Los Remedios	El Salvador	13.584,-89.814	51	70	2019	25.62	50.2353	137.255	2197	727	2091	26.7	0.0624738
Polmaugan	United Kingdom	50.4321,-4.6657	7.9	5.13	2014	4.9	62.0253	64.9367	1040	589	848	10.9	0.0624391
Kamikawai	Japan	36.718,140.073	18.9	16.6372	2014	13.5	71.4286	88.0276	1412	691	1243	12	0.0623425
Candace	United States	35.4878,-78.1917	9.1	9.387	2016	6.5587	72.0736	103.154	1655	644	1696	15.5	0.0623286
Hooper	United States	37.695,-105.985	102.7	125.358	2015	64	62.3174	122.062	1963	446	2656	6.2	0.0621815
New Bern TWE	United States	35.1522,-77.1344	6.4	6.506	2016	4.4874	70.1156	101.656	1635	652	1657	15.8	0.0621751
Langdon	United States	35.4477,-78.413	9.3	9.561	2015	6.5	69.8925	102.806	1656	645	1694	15.5	0.0620812
Meadowbrook	United States	35.5561,-80.3869	9.4	9.635	2015	6.8213	72.567	102.5	1654	645	1696	14.6	0.061971
Griffith	Australia	-34.317,146.119	99.5	116	2018	60	60.3015	116.583	1883	520	2327	17.6	0.0619134
Spartan NJ	United States	40.044,-74.61	14.8	13.7	2017	9.999	67.5608	92.5676	1499	620	1535	11.7	0.0617529
Flint Hill	United States	35.4036,-79.553	9.5	9.644	2016	7.068	74.4	101.516	1645	648	1675	15.1	0.0617117
Cihanbeyli	Turkey	38.656,32.807	18.8	19.944	2017	11.9462	63.5436	106.085	1722	625	1819	11.6	0.0616058
Yotsugoya	Japan	37.842,138.893	76	60.35	2018	54.6	71.8421	79.4079	1290	696	931	13.9	0.0615565
Spring Hope	United States	35.9493,-78.0931	7.9	7.95	2014	5.3	67.0886	100.633	1637	637	1688	15	0.061474
Don Rodrigo	Spain	37.228,-5.867	265	300	2019	175	66.0377	113.208	1842	602	2072	18.2	0.061459
Le Mouruen	France	43.2815,5.7769	10.7	10.5	2015	7.007	65.486	98.1308	1599	546	1868	13.6	0.0613701
Glebe Farm	United Kingdom	52.251,-0.586	25.6	15.8	2015	16.2	63.2812	61.7188	1007	572	854	9.9	0.0612897
Centrala	Philippines	6.3338,124.7444	8	9	2016	6.23	77.875	112.5	1836	826	1383	23.8	0.0612745
Laurinburg TWE	United States	34.7576,-79.4254	9.4	9.6305	2015	6.5387	69.5606	102.452	1676	657	1697	16.1	0.061129
Nankou RTMC	China	40.2376,116.1137	4	3.4	2015	3.7	92.5	85	1395	708	1194	10.5	0.0609319
Fontenilles	France	43.5594,1.2054	14.1	11.8255	2014	7.16417	50.8097	83.8687	1377	611	1343	13.5	0.0609068
Hirono	Japan	40.309,141.741	44	35	2016	27	61.3636	79.5455	1308	661	1164	10	0.0608146
Takidai	Japan	35.5856,140.3179	6.5	5.54574	2015	4.5	69.2308	85.319	1404	697	1212	15.1	0.0607686
Mount Olive I	United States	35.181,-78.0984	9	9.0695	2015	6.4887	72.0967	100.772	1660	650	1694	15.6	0.0607062
Chei	United States	35.8907,-78.1826	9.5	9.447	2016	6.7146	70.68	99.4421	1639	638	1689	15	0.0606724
Bostic	United States	35.38,-81.8135	9.5	9.567	2016	6.487	68.2842	100.705	1660	641	1712	14.3	0.0606658
Mito Haru	Japan	36.336,140.3775	12	10.3	2015	9.3	77.5	85.8333	1416	693	1250	13.7	0.0606168
Futami III	Japan	34.4942,136.7616	3.4	3	2015	2.54	74.7059	88.2353	1460	698	1259	16.1	0.0604351
Sunfish	United States	35.5576,-78.7345	9.9	9.849	2015	6.9999	70.7061	99.4848	1656	643	1704	15.3	0.0600754
Vicksburg	United States	36.3251,-78.344	9.2	8.9855	2015	6.3737	69.2793	97.6685	1626	635	1681	14.3	0.0600667
Kamenoko	Japan	32.013,131.375	44	40	2017	32.6	74.0909	90.9091	1514	703	1315	17.2	0.0600456
Izunokuni	Japan	35.058,138.918	15.1	13.24	2017	11.3	74.8344	87.6821	1461	679	1269	15.4	0.0600151
Kings Bay	United States	30.831,-81.56	56.1	59.697	2016	42	74.8663	106.412	1778	677	1772	20.3	0.0598491
Husky	United States	36.2836,-79.5668	8.9	8.681	2016	6.35	71.3483	97.5393	1630	637	1683	14	0.0598401
Kokonoe	Japan	33.227,131.247	29.4	24	2015	25.4	86.3946	81.6327	1365	701	1080	12.4	0.0598041
South Louisburg	United States	36.057,-78.307	10.4	10.135	2016	6.9786	67.1019	97.4519	1632	638	1679	14.8	0.0597132
Melinda	United States	36.2495,-78.3473	9.1	8.843	2015	6.1688	67.789	97.1758	1629	635	1682	14.5	0.0596537
Butler 20	United States	32.576,-84.316	41	41.657	2016	29	70.7317	101.602	1710	668	1713	17.6	0.0594166
Gemas	Malaysia	2.596,102.621	13.6	13.6	2014	10.27	75.5147	100	1690	970	917	25.1	0.0591716
Don José	Mexico	21.344,-100.596	408	539.034	2018	238	58.3333	132.116	2238	659	2404	15.9	0.0590331
Kojak	United States	35.7998,-78.1005	9.8	9.55	2016	6.5	66.3265	97.449	1652	639	1706	15.1	0.0589885
Porter	United States	35.2185,-77.0714	8.9	8.575	2015	6.0288	67.7393	96.3483	1634	651	1657	15.8	0.0589647
Keen	United States	35.4267,-78.4022	9.8	9.564	2015	6.5	66.3265	97.5918	1656	645	1696	15.5	0.0589323
Highwater I	United States	35.434,-77.99	10.1	9.822	2015	7.0083	69.3891	97.2475	1653	646	1690	15.5	0.0588309
Exum	United States	35.3651,-77.4517	9.4	9.103	2016	6.4548	68.6681	96.8404	1647	648	1677	15.5	0.0587981
Deerfield MA	United States	42.5626,-72.5887	8.7	7.2	2017	5.99	68.8506	82.7586	1408	579	1482	8.3	0.0587774
Tiper 3	France	46.986,-0.173	14.1	10.3	2014	8.7	61.7021	73.0496	1245	605	1167	12	0.0586744
Currin	United States	36.2898,-78.634	9.8	9.353	2015	6.4638	65.9571	95.4388	1629	634	1684	14.3	0.0585873
Solar Star (I and II)	United States	34.929296,-118.334442	1300	1664	2015	579	44.5385	128	2185	416	2981	16	0.0585812
Simons	United States	36.307,-76.997	10.2	9.66	2015	7.0384	69.0039	94.7059	1618	641	1657	14.8	0.0585327
Eastover	United States	34.7396,-79.4635	9.8	9.59867	2014	6.4	65.3061	97.9456	1675	657	1695	16.1	0.058475
Sealand	United Kingdom	53.242,-3.022	79.2	45	2016	72	90.9091	56.8182	974	563	801	9.8	0.0583349
Snow Hill	United States	35.3955,-77.6206	9.7	9.315	2016	6.5484	67.5093	96.0309	1651	648	1685	15.4	0.0581653
Green Meadows MA	United States	41.6711,-70.5333	6.6	5.59867	2014	4.1	62.1212	84.8283	1459	580	1558	10.2	0.0581414
Iwamizawa	Japan	43.17,141.703	14.8	11.0915	2016	9	60.8108	74.9424	1290	652	1102	6.9	0.0580949
Lanier	United States	34.896,-77.81	10.5	10.051	2015	7.0036	66.701	95.7238	1652	653	1673	16.1	0.0579442
Soluga II	United States	34.4998,-78.6893	9.9	9.6	2014	6.4	64.6465	96.9697	1675	659	1694	16.2	0.0578924
Sallèles-Cabardes	France	43.31,2.41	11.7	9.8	2014	6.8	58.1197	83.7607	1448	599	1488	13	0.0578458
Grifton A	United States	35.3522,-77.4705	9.1	8.6725	2016	3.6	39.5604	95.3022	1648	649	1677	15.5	0.057829
Ashigara-Ōi	Japan	35.355,139.167	15.5	12.7	2015	13	83.871	81.9355	1417	683	1230	13.8	0.0578232
Branchburg	United States	40.5595,-74.7125	15.2	12.9	2014	9.95	65.4605	84.8684	1470	615	1496	10.9	0.0577336
Oro Loma	United States	36.877,-120.668	46.9	53.823	2016	27	57.5693	114.761	1988	476	2503	18.7	0.057727
Taiwa	Japan	38.374,140.842	44.8	33	2018	28	62.5	73.6607	1278	692	999	11.2	0.0576375
Goonhilly Downs	United Kingdom	50.0407,-5.2086	8.6	5.5	2014	4.51	52.4419	63.9535	1113	595	946	11.7	0.0574605
Suwa	Japan	36.017,138.053	64.3	57	2018	46.8	72.7838	88.647	1543	664	1489	8.3	0.057451
Mills Anson	United States	34.969,-79.942	10.2	9.697	2016	6.5	63.7255	95.0686	1661	654	1680	15.7	0.0572358
West Pemberton	United States	40.005,-74.73	14.1	12.053	2014	9.2	65.2482	85.4823	1494	622	1519	11.8	0.057217
Manildra	Australia	-33.173,148.718	115.3	120	2018	50	43.3651	104.076	1819	549	2166	15.5	0.0572162
Augustus	United States	35.602,-77.636	11	10.321	2015	6.9	62.7273	93.8273	1641	646	1672	15.4	0.0571769
Mesquite Solar project	United States	33.343538,-112.923192	930	1140	2016	400	43.0108	122.581	2144	479	2751	23	0.0571738
Barnstable Landfill	United States	41.6608,-70.3956	6.1	5.087	2014	4.171	68.377	83.3934	1460	579	1547	10.3	0.0571188
Misawa	Japan	40.7704,141.3628	15.4	10.7	2017	9.5	61.6883	69.4805	1217	669	932	10.3	0.0570916
Angel	United States	35.6502,-81.2083	9.8	9.241	2015	6.954	70.9592	94.2959	1655	638	1706	14	0.0569764
Halutziot	Israel	31.232,34.453	100	118.25	2015	55	55	118.25	2078	651	2249	20	0.0569057
Alderholt	United Kingdom	50.9065,-1.8408	8.6	5.15	2015	5	58.1395	59.8837	1054	586	899	10.7	0.0568157
Duplin I	United States	34.9612,-77.9797	9.9	9.3	2014	6.4	64.6465	93.9394	1654	653	1678	15.9	0.0567953
Jasper	South Africa	-28.304,23.383	144.1	180	2014	96	66.6204	124.913	2204	464	2838	16.8	0.0566757
Hachinohe	Japan	40.551,141.429	13.5	9.85909	2014	8	59.2593	73.0303	1291	676	1083	10.1	0.0565688
Sepalco	Philippines	11.14,124.922	72	71	2016	49.81	69.1806	98.6111	1747	809	1330	25.8	0.056446
Moncure	United States	35.5666,-79.0322	7.3	6.75	2014	4.5	61.6438	92.4658	1641	646	1672	15.3	0.0563472
Laurinburg Dixie	United States	34.761,-79.443	10.7	10.082	2015	6.4	59.8131	94.2243	1676	657	1697	16.1	0.0562197
Nick	United States	35.992,-79.548	10.3	9.4605	2015	6.5	63.1068	91.8495	1635	639	1683	14.3	0.0561771
Miikekou	Japan	33.003, 130.4	24.3	20.05	2015	19.6	80.6584	82.5103	1469	707	1198	16.4	0.0561677
Wayne I	United States	35.2225,-78.0195	9.9	9.206	2014	6.48	65.4545	92.9899	1657	650	1688	15.6	0.0561194
Magescq	France	43.764,-1.15	26.2	19.064	2014	11.5495	44.0819	72.7635	1297	627	1178	13.9	0.0561014
Ivanhoe NC	United States	34.533,-78.312	75.1	69.655	2016	50.7645	67.5959	92.7497	1655	663	1660	16.3	0.0560421
Izumiotsu	Japan	34.517,135.372	25.2	20.68	2014	19.6	77.7778	82.0635	1466	709	1206	15.7	0.0559778
White Farm	United States	36.3487,-77.2219	11.2	10.162	2016	7.1808	64.1143	90.7321	1621	639	1663	14.8	0.0559729
Union Beach I	United States	40.4359,-74.1597	6	4.9965	2015	2.5	41.6667	83.275	1488	609	1536	11.6	0.0559644
Soluga III	United States	35.218,-78.673	10.9	10.0915	2015	6.5	59.633	92.5826	1658	649	1690	15.7	0.0558399
Creech 2	United States	35.7248,-78.6072	10.2	9.354	2016	6.8278	66.9392	91.7059	1643	643	1684	15.1	0.0558161
Woodmere	United States	35.3,-118.841	32	36	2015	20	62.5	112.5	2025	488	2504	16.9	0.0555556
Le Soler	France	42.663,2.784	23.7	20	2016	15	63.2911	84.3882	1523	576	1675	14.3	0.0554092
Wortham	United States	36.3542,-78.381	10	8.979	2016	6.4638	64.638	89.79	1621	635	1673	14.3	0.0553917
Wang Man I	Thailand	17.182,99.128	14.7	15	2014	10	68.0272	102.041	1843	887	1355	24.8	0.0553667
Muradwala Dalsingh	India	30.252,74.251	39.2	39	2015	21	53.5714	99.4898	1798	930	1300	26.3	0.0553336
Belvidere	United States	36.2507,-76.5026	9.8	8.781	2015	6.595	67.2959	89.602	1621	640	1663	15.3	0.0552758
Arao	Japan	32.998,130.422	26.9	21.896	2015	22.4	83.2714	81.3978	1474	711	1201	16.3	0.0552224
Apple One	United States	35.63,-81.16	10.6	9.68	2015	6.954	65.6038	91.3208	1654	639	1708	14.1	0.0552121
Midland NC	United States	35.2271,-80.5442	10.3	9.414	2015	6.5	63.1068	91.3981	1660	648	1694	15.1	0.0550591
Soluga I	United States	35.242,-78.387	10.5	9.6	2014	6.4	60.9524	91.4286	1662	648	1700	15.6	0.0550112
Meadows NC	United States	35.833,-77.124	37	33.26	2016	25.9	70	89.8919	1636	642	1676	15.1	0.0549461
Showa	Japan	36.641,139.115	62.5	50	2017	43	68.8	80	1458	692	1283	9.7	0.0548697
Walters	United States	34.4974,-79.0501	10	9.2335	2015	6.4987	64.987	92.335	1683	658	1707	16.2	0.0548633
Kinston Davis	United States	35.217,-77.641	10.5	9.503	2015	6.5	61.9048	90.5048	1650	650	1677	15.5	0.0548514
North Lancaster A	United States	34.72,-118.312	33	39.524	2016	22.5	68.1818	119.77	2185	421	2963	16.3	0.0548145
Kayseri OSB	Turkey	38.709,35.334	11.5	10.95	2015	6	52.1739	95.2174	1739	580	1929	10.7	0.0547541
Billy Farrow	United States	34.322,-79.919	22.3	20.69	2016	14.03	62.9148	92.7803	1696	658	1721	16.6	0.0547053
Chañares	Chile	-26.375,-70.08	70.7	94	2014	40	56.5771	132.956	2431	543	2917	18.5	0.054692
Nellis II	United States	36.208,-115.048	35.6	40.3955	2015	19	53.3708	113.471	2081	474	2707	19	0.0545269
Tomatoh Abira	Japan	42.7146,141.793	157.3	108.014	2015	111	70.5658	68.6675	1263	644	1138	7.6	0.0543686
Mandalay Bay	United States	36.0895,-115.1776	8.4	9.539	2014	6.2	73.8095	113.56	2091	466	2764	18.5	0.0543087
Bearford II	United States	34.61,-77.924	10.5	9.457	2017	7	66.6667	90.0667	1659	658	1677	16.6	0.0542897
Trehawke	United Kingdom	50.436,-4.379	17.9	10.3	2014	10.6	59.2179	57.5419	1060	587	891	10.7	0.0542848
Tailem Bend	Australia	-35.276,139.487	232.2	220	2019	127	54.6942	94.7459	1746	584	1970	16.2	0.0542646
Langelé	France	43.889,-0.951	23.9	16.8	2014	12	50.2092	70.2929	1297	628	1182	13.6	0.0541965
Martin's Creek	United States	36.2867,-78.3867	6.8	6	2014	4	58.8235	88.2353	1629	634	1687	14.4	0.0541653
Mulberry	United States	35.149,-88.555	35.6	31.563	2014	20	56.1798	88.6601	1639	648	1640	15.5	0.054094
Manway	United States	34.7462,-78.4292	11.5	10.272	2015	6.5	56.5217	89.3217	1655	659	1665	16	0.0539708
Chocowinity O2	United States	35.5183,-77.0873	10	8.8035	2014	6.3	63	88.035	1633	648	1659	15.4	0.05391
Le Croizet	France	44.9194,2.4867	16.3	11.956	2015	10	61.3497	73.3497	1361	563	1451	8.9	0.053894
Shinkai-machi	Japan	33.043,130.423	16.5	13	2015	11.72	71.0303	78.7879	1464	716	1181	16.1	0.0538169
Püttlingen	Germany	49.3241,6.8769	7.5	4.5383	2014	4.9	65.3333	60.5107	1125	575	1004	9.2	0.0537873
Quinto	United States	37.122,-121.044	263	280.505	2015	135	51.3308	106.656	1984	474	2518	16.9	0.0537579
Cabasse	France	43.449,6.23	23.4	19.9649	2014	12.0952	51.6889	85.3199	1588	563	1819	14.1	0.0537279
Ginasservis	France	43.678,5.87	19.8	17	2014	11	55.5556	85.8586	1603	548	1901	12.9	0.0535612
Erwin	United States	35.3343,-78.6615	8.8	7.8	2014	5.2	59.0909	88.6364	1660	646	1697	15.6	0.0533954
Orgueil	France	43.895,1.419	13.4	9.8	2015	8.5	63.4328	73.1343	1372	611	1324	13.2	0.0533049
Bladenboro 1	United States	34.535,-78.816	10.2	9.0835	2014	6.5	63.7255	89.0539	1671	658	1688	16.2	0.0532938
Charlton	United States	42.1404,-71.99	7.4	5.67533	2014	4.4	59.4595	76.6937	1441	571	1571	8.5	0.0532225
Nishiki	Japan	32.23,130.818	20.5	16.021	2014	13	63.4146	78.1513	1469	712	1191	15.6	0.0532004
Jacob	United States	36.291,-79.623	10.6	9.168	2016	7.068	66.6792	86.4906	1627	636	1677	14	0.0531595
Coombeshead	United Kingdom	50.3822,-3.7587	15.6	8.8	2015	9.86	63.2051	56.4103	1064	589	888	10.7	0.0530172
Mount Holly	United States	39.982,-74.766	21	16.59	2015	12.93	61.5714	79	1492	623	1515	11.8	0.0529491
Biscoe	United States	35.383,-79.771	10.2	8.87533	2015	6.7	65.6863	87.0131	1648	647	1678	15	0.0527992
Fort Mohave	United States	34.9846,-114.5566	9.4	10	2015	5.4	57.4468	106.383	2015	502	2664	21.7	0.0527955
Yanceyville 3	United States	36.4281,-79.3514	10.8	9.234	2015	6.5	60.1852	85.5	1620	636	1669	14.1	0.0527778
Lower End	United Kingdom	51.3065,-2.0362	9.3	5.05	2015	4.9	52.6882	54.3011	1029	581	859	10.2	0.0527707
Bungala I	Australia	-32.427,137.838	277.5	285	2018	137.7	49.6216	102.703	1949	526	2372	19	0.0526951
Mishmar HaNegev	Israel	31.371,34.716	10.6	11.5	2014	7.8	73.5849	108.491	2063	650	2225	19.7	0.0525887
Şahinkaya Köyü	Turkey	38.715,39.125	16.8	15.752	2016	9.1	54.1667	93.7619	1783	574	1996	11.6	0.0525866
Cedar Branch	United States	39.504,-74.963	12.1	9.716	2016	7.15	59.0909	80.2975	1528	622	1580	12.5	0.0525507
Foxfire	United States	35.2236,-79.5515	11.8	10.1415	2015	6.5	55.0847	85.9449	1640	656	1657	15.3	0.0524054
Sonne One	United States	35.439,-77.864	11.9	10.296	2015	6.9999	58.8227	86.521	1651	647	1687	15.5	0.0524052
Kinston TWE	United States	35.298,-77.554	11.2	9.6775	2014	6.5587	58.5598	86.4062	1649	649	1681	15.5	0.0523992
Mount Tom	United States	42.2691,-72.6032	7.9	5.91	2017	5.8	73.4177	74.8101	1428	579	1509	8.9	0.052388
Pittsburg CA	United States	38.019,-121.867	40.6	41.0545	2014	22	54.1872	101.119	1933	474	2444	15.5	0.0523122
Henry Wilson	United States	36.3944,-78.6078	10.9	9.254	2015	6.81	62.4771	84.8991	1623	633	1678	14.3	0.05231
Jacobstown	United States	40.0649,-74.5828	10.6	8.26367	2014	6.12	57.7358	77.9591	1494	620	1524	11.7	0.0521815
Himeji II	Japan	34.773,134.763	15.7	12.16	2015	9.9	63.0573	77.4522	1486	727	1230	15.4	0.0521213
West Salisbury	United States	35.668,-80.523	10.6	9.1255	2015	6.4	60.3774	86.0896	1652	643	1698	14.5	0.0521124
Sol-Luce Kingston	Canada	44.309,-76.652	239.6	173	2015	140	58.4307	72.2037	1386	579	1458	7.4	0.052095
Flash	United States	35.756,-81.233	10.6	9.088	2015	6.37	60.0943	85.7358	1647	638	1706	13.7	0.0520558
Iwanuma-Rinku	Japan	38.12,140.924	40.3	29	2015	28.3	70.2233	71.9603	1384	692	1122	12	0.0519944
Daniel	United States	35.848,-80.553	11.4	9.75	2014	6.5	57.0175	85.5263	1645	640	1694	14.3	0.0519917
Altınekin	Turkey	38.282,32.882	15.6	14.1772	2017	8.41375	53.9343	90.8793	1748	608	1870	11.5	0.0519904
Colgreen	United States	33.549,-115.983	188.6	210	2018	96	50.9014	111.347	2142	525	2592	23.1	0.0519826
McDonald	United States	39.596,-87.474	11.7	9.126	2015	7.0394	60.1658	78	1504	616	1512	11.8	0.0518617
Eqiao	China	31.152,118.327	162.8	110	2014	100	61.4251	67.5676	1303	778	774	16.1	0.0518554
North Clinton	United States	35.043,-78.334	11	9.461	2016	6.3972	58.1564	86.0091	1660	652	1687	15.7	0.0518127
Kikugawa Ishiyama	Japan	34.67,138.099	14.5	11.57	2015	9.4	64.8276	79.7931	1541	691	1394	16.4	0.0517801
Ygos	France	44.031,-0.696	13.1	8.825	2014	6.7	51.145	67.3664	1302	625	1198	13.2	0.0517407
Sunningdale	Canada	43.074,-81.157	17.1	12.213	2014	10	58.4795	71.4211	1382	591	1373	8.1	0.0516795
Bladenboro IS31	United States	34.541,-78.752	72.8	62.672	2017	43.2	59.3407	86.0879	1672	659	1690	16.2	0.051488
Redcrest	United States	35.32,-118.811	46.1	48	2015	25	54.2299	104.121	2024	485	2517	16.5	0.0514434
Thornton	United States	35.396,-77.662	10.7	9.057	2015	6.5	60.7477	84.6449	1647	648	1679	15.5	0.0513934
Clarkton A	United States	34.4994,-78.6534	4.9	4.224	2016	2.5	51.0204	86.2041	1678	657	1700	16.2	0.0513731
Hutchinson	United States	35.26,-81.518	12.2	10.413	2014	6.8	55.7377	85.3525	1668	645	1711	14.7	0.0511705
Brach	France	45.048,-0.943	20.7	14	2017	11.6	56.0386	67.6328	1322	615	1260	13.9	0.0511595
Downs	United States	36.3621,-76.9152	9.9	8.147	2015	6.5087	65.7444	82.2929	1609	642	1632	14.8	0.0511454
Eden - Jackson Springs	United States	35.154,-79.633	110.7	92.991	2015	62	56.0072	84.0027	1643	656	1657	15.4	0.0511276
Selma	United States	35.5765,-78.1834	10.6	8.927	2015	6.5	61.3208	84.217	1650	643	1689	15.4	0.0510406
Samarcand	United States	35.313,-79.693	11.3	9.499	2014	6.4	56.6372	84.0619	1647	649	1672	15	0.0510394
Warrenton Red Hill	United States	36.411,-78.131	11.1	9.2	2014	6.4	57.6577	82.8829	1624	633	1679	14.4	0.0510363
Kokomo	United States	40.474,-86.147	11.6	8.715	2016	7	60.3448	75.1293	1475	615	1477	10.7	0.0509351
Burdur 18	Turkey	37.507,30.012	14.7	13.467	2015	8.3	56.4626	91.6122	1800	603	1964	11	0.0508957
Grand Renewable	Canada	42.889,-79.806	230.5	165	2015	133	57.7007	71.5835	1407	597	1409	9.1	0.0508767
Red Hills	United States	37.894,-112.886	222	210	2015	104	46.8468	94.5946	1862	510	2334	9.2	0.0508027
Holstein	United States	34.777,-79.339	46	39.041	2015	25.7	55.8696	84.8717	1674	656	1695	16.1	0.0507
Franklinton	United States	36.0806,-78.3536	8.9	7.359	2017	6.9436	78.018	82.6854	1631	638	1680	14.7	0.0506961
Ogishima Cosmo	Japan	35.482,139.708	12.4	9	2015	7.571	61.0565	72.5806	1432	681	1249	15.2	0.0506848
Fort Detrick	United States	39.438,-77.45	27	20.55	2016	18.6	68.8889	76.1111	1502	622	1514	11.6	0.0506732
Andrew	United States	35.161,-77.109	11.9	9.844	2015	6.954	58.437	82.7227	1635	652	1658	15.8	0.0505949
Warsaw 65	United States	35.002,-78.127	138.2	115.981	2015	87.5	63.314	83.9226	1660	652	1687	15.7	0.0505558
Roper	United States	35.188,-81.441	12.2	10.2725	2015	6.4	52.459	84.2008	1668	646	1712	14.8	0.0504801
Hazerim	Israel	31.2475,34.7099	9	9.44	2015	6	66.6667	104.889	2080	646	2256	19.6	0.0504274
Essex Junction	United States	44.4858,-73.1368	5.5	3.71033	2017	3.6	65.4545	67.4606	1338	575	1358	6.7	0.050419
Schipkau A1	Germany	51.488,13.875	18.5	10	2016	10	54.0541	54.0541	1073	567	963	9.5	0.0503766
Forest Heath	United Kingdom	52.2792,0.3914	8.9	4.55	2014	4.8	53.9326	51.1236	1015	574	867	10.4	0.0503681
Fushimi	Japan	34.957,135.854	37.6	26.312	2017	23	61.1702	69.9787	1390	724	1091	12.2	0.0503444
Tropico	United States	35.831,-119.05	35	35.428	2016	18.2	52	101.223	2013	493	2488	18	0.0502846
Upchurch	United States	35.782,-77.883	11.4	9.387	2014	6.49	56.9298	82.3421	1640	642	1679	15.3	0.0502086
Roxboro	United States	36.4768,-78.9212	11.4	9.26633	2014	6.5	57.0175	81.2836	1621	635	1676	14.1	0.0501441
Stagecoach	United States	36.413,-78.464	11	8.956	2015	6.2837	57.1245	81.4182	1624	633	1677	14.3	0.0501343
Bungala II	Australia	-32.408,137.841	292	285	2018	137.7	47.1575	97.6027	1948	527	2364	19.1	0.0501041
Wadesboro 3	United States	34.969,-80.052	12.4	10.294	2016	6.5	52.4194	83.0161	1660	655	1679	15.8	0.0500097
Guixi CPI	China	28.256,117.214	37.9	25	2015	25	65.9631	65.9631	1320	754	816	17.5	0.049972
Springfield MI	United States	37.246,-93.167	10.9	8.84067	2014	6.5	59.633	81.107	1624	587	1769	13	0.0499428
Dunai	Hungary	47.333,18.906	40	25.546	2018	21	52.5	63.865	1279	610	1186	10.7	0.0499335
Four Burrows	United Kingdom	50.29,-5.146	11.2	6	2014	7.98318	71.2784	53.5714	1073	595	878	11.3	0.0499268
Tytherington	United Kingdom	51.599,-2.478	15.5	8	2015	8.1	52.2581	51.6129	1034	575	874	10.1	0.0499158
Anahola	United States	22.129,-159.307	24	22.6	2015	14.53	60.5417	94.1667	1888	804	1556	23.4	0.0498764
Chauncey	United States	34.332,-78.529	11.5	9.6	2014	6.4	55.6522	83.4783	1674	568	1689	16.6	0.0498675
Sangri II	China	29.286,91.911	16.4	17.01	2015	10.81	65.9146	103.72	2084	570	2475	4.1	0.0497694
Spicewood	United States	35.303,-79.702	11.7	9.6	2014	6.4	54.7009	82.0513	1649	650	1679	15	0.0497582
Oakey 1	Australia	-27.406,151.647	62.8	59.9	2018	30	47.7707	95.3822	1917	609	2166	18.3	0.049756
Sakon Nakhon 2 [SN2]	Thailand	17.435,103.726	11.2	10.1	2014	7.6	67.8571	90.1786	1817	884	1331	24.7	0.0496305
Rio Bravo I	United States	35.416,-119.63	53	53.792	2016	26.2	49.434	101.494	2047	481	2564	19	0.049582
Monte Plata	Dominican Republic	18.819,-69.79	47.5	44.73	2016	33.4	70.3158	94.1684	1900	818	1626	24.2	0.0495623
Kumenan	Japan	34.941,133.975	53	37	2016	32	60.3774	69.8113	1409	738	1075	13.3	0.0495467
Yufutsu Marubeni	Japan	42.664,141.724	51.3	32	2015	29.8	58.0897	62.3782	1260	645	1131	7.7	0.0495065
Oakey 2	Australia	-27.412,151.655	137.3	130.1	2019	70	50.9832	94.756	1918	609	2168	18.2	0.0494035
Hew Fulton	United States	34.784,-79.475	12.1	9.977	2015	6.5	53.719	82.4545	1673	656	1694	16.1	0.0492854
Shamsuna	Jordan	29.394,35.027	17.7	19.978	2016	10.08	56.9492	112.87	2291	562	2704	19.4	0.0492667
Ursa	United States	44.672,-93.082	11.3	7.878	2017	5	44.2478	69.7168	1416	554	1593	7.6	0.049235
Red Horse 3	United States	32.269,-110.155	75.5	79.348	2016	37.8	50.0662	105.097	2136	479	2757	16.6	0.0492026
Wayne II	United States	35.314,-78.08	11.4	9.249	2014	6.48	56.8421	81.1316	1652	648	1684	15.5	0.0491111
Tout Hill	United Kingdom	50.6884,-2.2193	9.6	5.2	2014	5	52.0833	54.1667	1103	585	973	11.2	0.0491085
Rhyd-y-Pandy	United Kingdom	51.699,-3.942	12.2	6	2015	6	49.1803	49.1803	1002	570	832	10.2	0.0490822
Sigmon	United States	35.612,-81.245	11.2	9.09	2014	6.4	57.1429	81.1607	1656	638	1707	14.2	0.0490101
Kuala Sawah	Malaysia	2.6352,101.9397	7.8	6.475	2014	5	64.1026	83.0128	1694	963	942	25.7	0.049004
Akhisar Asunim	Turkey	38.93,27.971	32.1	27.5	2017	19.7	61.3707	85.6698	1752	601	1875	13.2	0.0488983
Mile	United States	36.2308,-78.9506	11.6	9.25133	2014	6.4	55.1724	79.7529	1631	635	1688	14.2	0.0488981
Shibushi CS	Japan	31.4912,131.1141	2.1	1.533	2014	1.2	57.1429	73	1497	708	1241	18.3	0.0487642
Mafraq I	Jordan	32.354,36.292	140.3	145	2017	65	46.3293	103.35	2124	577	2473	17.5	0.0486582
Wilson Ward	United States	35.7105,-77.9131	6	4.802	2017	5	83.3333	80.0333	1648	644	1690	15.4	0.0485639
Columbia RE1	United States	35.017,-118.177	121.9	129.29	2014	55	45.1189	106.062	2186	421	2979	16.6	0.0485187
Elevation C	United States	34.727,-118.301	104.2	110.367	2016	51.1	49.0403	105.918	2185	422	2965	16.4	0.0484753
RUMS} Mahindra	India	24.484,81.595	574.7	525	2019	337.5	58.7263	91.352	1886	893	1456	24.4	0.0484369
Châteaurenard	France	43.902,4.866	13.7	10.5	2014	6.992	51.0365	76.6423	1583	562	1824	14.3	0.0484159
Metzukei Timna	Israel	29.7598,34.9816	9.2	9.85	2015	6	65.2174	107.065	2215	623	2483	19.9	0.0483364
Toyota Deeside	United Kingdom	53.229,-3.0248	7.4	3.475	2014	3.8	51.3514	46.9595	973	564	800	9.7	0.0482625
Delco	United States	34.32,-78.208	11.7	9.386	2016	6.5	55.5556	80.2222	1663	660	1676	17	0.0482395
Campbell NC	United States	34.7138,-79.314	9.9	8	2016	7.0083	70.7909	80.8081	1677	655	1699	16.1	0.0481861
North Nash	United States	36.0709,-78.0382	12.8	10.054	2015	6.5	50.7812	78.5469	1632	636	1684	14.9	0.0481292
Treasure Valley	United States	42.3321,-71.9908	10.1	6.94933	2014	5.92859	58.6989	68.8053	1431	571	1546	8.2	0.048082
Kenansville NC	United States	34.9613,-77.98	9.9	7.8645	2014	5.6	56.5657	79.4394	1654	653	1678	15.9	0.0480287
Misenheimer	United States	35.469,-80.295	11.9	9.422	2015	6.5	54.6218	79.1765	1649	649	1684	14.7	0.0480148
Puits De La Brasque	France	43.448,6.001	15.5	11.8	2015	7.125	45.9677	76.129	1586	558	1830	13.7	0.0480007
Montgomery	United States	35.345,-79.766	46.8	37	2015	28	59.8291	79.0598	1650	649	1680	15	0.047915
Antelope DSR 1	United States	34.655,-118.297	126.4	131.882	2016	62.5	49.4462	104.337	2178	424	2943	15.8	0.047905
Kansai KIX	Japan	34.429,135.214	17	12	2014	11.6	68.2353	70.5882	1475	707	1221	16.2	0.0478564
Takacho	Japan	35.0632,134.9521	25.8	16.66	2016	14.5	56.2016	64.5736	1350	718	984	13.4	0.0478323
Kikugawa Horinouchiya	Japan	34.669,138.092	12.5	9.27	2015	7.5	60	74.16	1552	696	1428	16.4	0.0477835
Gannawarra	Australia	-35.732,143.784	135.7	118	2018	60	44.2152	86.9565	1822	543	2202	16.6	0.0477259
Oryx Ma'an	Jordan	30.216,35.613	22.9	25	2016	10.4	45.4148	109.17	2291	535	2804	16.4	0.0476518
Yadkinville A	United States	36.1411,-80.6102	8.5	6.605	2016	4	47.0588	77.7059	1632	635	1682	13.9	0.0476139
Alamo CA	United States	34.685,-117.346	49.9	51.7965	2015	20	40.0802	103.801	2184	436	2930	17.1	0.0475277
Karapinar	Turkey	37.7412,33.4837	8.2	7.1816	2016	4.30914	52.5505	87.5805	1845	577	2092	12.4	0.0474691
Waldorf	United States	38.589,-76.876	28.6	21	2015	13.094	45.7832	73.4266	1552	625	1596	13.2	0.0473109
Datong Yingli	China	40.419,113.753	106.3	80	2016	50	47.0367	75.2587	1593	692	1619	6.4	0.0472434
Funakura	Japan	36.568,137.236	16.1	9.48937	2015	7.7	47.8261	58.9402	1252	679	895	11.8	0.0470768
Parklands Landfill	United States	40.127,-74.711	16.9	11.7965	2014	10.14	60	69.8018	1490	620	1515	11.5	0.0468468
Sunrise A	United States	45.476,-92.89	12.3	8.02	2016	5.5	44.7154	65.2033	1393	546	1574	6.7	0.0468078
Twin Branch	United States	41.6863,-86.1219	6.4	4.236	2016	2.6	40.625	66.1875	1415	599	1395	9.6	0.0467756
Hardison	United States	35.831,-77.023	13.4	10.136	2016	7.0922	52.9269	75.6418	1629	643	1665	15.1	0.0464345
Pastime	United States	39.521,-87.179	13.4	9.321	2015	7.0541	52.6425	69.5597	1500	618	1500	11.8	0.0463731
Rawhide	United States	40.852,-105.013	75.7	59.168	2016	36.31	47.9657	78.1612	1686	531	2075	8.5	0.0463589
Güzelöz	Turkey	38.3928,34.9755	13.5	11	2016	6.9	51.1111	81.4815	1759	567	2010	8.8	0.0463226
Flemming	United States	35.669,-77.383	12.2	9.2355	2014	6.49	53.1967	75.7008	1635	647	1667	15.3	0.0463002
Kathu	South Africa	-27.6005,22.9194	187.2	192.72	2014	100	53.4188	102.949	2225	471	2825	18.9	0.0462691
Kelford TWE	United States	36.1557,-77.2192	9.6	7.212	2016	6.4202	66.8771	75.125	1629	639	1675	14.9	0.0461172
Dragstrip	United States	35.756,-81.416	12.3	9.32167	2014	6.2	50.4065	75.7859	1644	638	1699	13.7	0.0460985
Geloux	France	44.008,-0.604	14.4	8.6	2014	7.2	50	59.7222	1296	625	1186	13.2	0.046082
Rosamond One	United States	34.904,-118.242	55.1	55.418	2014	26.204	47.5572	100.577	2188	419	2972	16.6	0.0459676
Southwick MA	United States	42.0156,-72.7757	9.3	6.156	2015	4.9	52.6882	66.1935	1442	580	1539	9.1	0.045904
Royalla	Australia	-35.49,149.143	46.7	37	2014	24.1	51.606	79.2291	1726	548	2007	11.4	0.0459033
Maywood	United States	39.739,-86.219	17.3	11.9488	2014	10.82	62.5434	69.0679	1505	621	1511	11.3	0.0458923
Ketura	Israel	29.96,35.07	60	61.03	2015	40	66.6667	101.717	2219	611	2504	20.4	0.045839
Western Antelope Blue Sky B	United States	34.728,-118.313	53.9	53.958	2016	26.1	48.423	100.108	2185	421	2964	16.4	0.0458158
Shule	China	39.064,76.144	40.9	28	2015	20	48.8998	68.4597	1498	839	1044	11.6	0.0457007
Takayama	Japan	36.611,138.971	51.3	34	2017	31.2	60.8187	66.2768	1452	681	1281	9.6	0.0456452
Amanecer	Chile	-27.122,-70.168	239.5	270	2014	100	41.7537	112.735	2472	491	3103	15.8	0.0456047
Sandstone	United States	33.041,-111.452	128.4	124.218	2015	57.5	44.7819	96.743	2124	478	2723	22.4	0.0455475
Ofunato	Japan	39.168,141.719	42.2	24.4012	2014	19.8	46.9194	57.8229	1271	661	1042	9	0.045494
Yadkinville	United States	36.1988,-80.697	7.3	5.3935	2015	4	54.7945	73.8836	1630	635	1686	13.7	0.0453273
Williamston West	United States	35.836,-77.108	11.7	8.664	2016	6.5	55.5556	74.0513	1636	642	1677	15.1	0.0452636
Imperial Valley SDSU	United States	32.983,-115.482	14.3	14.025	2014	5.9	41.2587	98.0771	2167	483	2759	24.2	0.0452594
Avalon	United States	32.03,-110.959	81.6	78.996	2014	35	42.8922	96.8088	2139	464	2774	20.3	0.0452589
Jakana	United States	35.875,-77.081	13.6	10.05	2014	6.8	50	73.8971	1634	642	1674	15.1	0.0452246
Wayne III	United States	35.324,-77.874	12.3	9.168	2014	6.48	52.6829	74.5366	1649	650	1676	15.5	0.0452011
St Pauls 1	United States	34.769,-78.983	11	8.269	2017	6.7023	60.93	75.1727	1670	655	1693	16	0.0450136
Crockett	United States	35.231,-77.554	12.3	9.104	2014	6.8	55.2846	74.0163	1648	650	1676	15.5	0.0449128
Quaid-e-Azam CSC II	Pakistan	29.302,71.833	555.7	480	2016	300	53.986	86.3775	1924	926	1501	27.8	0.0448948
Turkey Branch	United States	34.525,-79.106	11.8	8.87767	2015	6.5	55.0847	75.2345	1684	657	1710	16.2	0.044676
Rosamond Two	United States	34.904,-118.253	53.9	52.675	2014	20.947	38.8627	97.7273	2188	418	2977	16.6	0.0446651
Rockwell	United States	35.5414,-80.4745	8.4	6.2	2014	4.4	52.381	73.8095	1655	644	1700	14.5	0.0445979
Modlin	United States	35.8501,-77.1101	13.8	10.066	2016	6.9485	50.3514	72.942	1636	641	1678	15.1	0.0445856
Beacon 3	United States	35.25,-118.01	136	132.004	2016	63	46.3235	97.0618	2179	431	2945	17.6	0.0445442
Garrosse	France	43.977,-0.921	24.1	13.9658	2014	8.46082	35.1071	57.9494	1303	626	1197	13.6	0.0444738
Market Reidsville	United States	36.3927,-79.6495	13.1	9.45	2014	6.3	48.0916	72.1374	1623	635	1674	13.9	0.044447
Fairmont O2	United States	34.4762,-79.0971	8.3	6.2142	2015	5.1	61.4458	74.8699	1685	659	1707	16.3	0.0444332
Avalon 2	United States	32.04,-110.958	46.4	43.996	2016	21.5	46.3362	94.819	2142	463	2779	20.3	0.0442666
X-Way	United States	34.761,-79.501	11	8.122	2016	6.6933	60.8482	73.8364	1670	657	1686	16.1	0.0442134
Western Antelope Blue Sky	United States	34.687,-118.319	54.3	52.356	2014	23.9	44.0147	96.4199	2181	424	2951	16.2	0.044209
Hope Mills	United States	34.918,-78.936	212.2	155.978	2016	100	47.1254	73.5052	1665	653	1689	16	0.0441473
SKIC 2	United States	35.128,-119.25	24.5	22.211	2017	11.9784	48.8914	90.6571	2055	485	2556	18.5	0.0441154
Palaswade	India	17.56,74.835	53	46	2014	28.8	54.3396	86.7925	1969	958	1440	25.2	0.0440795
Beaver Run	United States	41.153,-74.639	16.7	10.6075	2015	7.4	44.3114	63.518	1442	606	1459	9.6	0.0440485
Thimmalapura	India	14.868,76.815	19.4	17	2015	10	51.5464	87.6289	1993	915	1516	25.9	0.0439683
Old Catawba I	United States	35.7115,-81.1335	8.3	6.019	2015	4.51	54.3373	72.5181	1651	639	1706	14	0.0439237
Mount Olive	United States	35.201,-78.084	14.1	10.2275	2014	6.8	48.227	72.5355	1661	649	1696	15.6	0.0436698
Linde	South Africa	-30.998,24.649	100.8	94	2014	40	39.6825	93.254	2136	460	2782	15.1	0.0436582
Azhagapuri	India	11.1936,78.4584	8.8	7.6	2014	5	56.8182	86.3636	1980	940	1392	27.2	0.043618
La Jacinta	Uruguay	-31.431,-57.911	130.6	102.735	2015	64.8	49.6172	78.6639	1804	587	1966	19	0.0436052
Kampung Wai Agri-Solar	Malaysia	6.4141,100.1385	1.8	1.46	2014	1	55.5556	81.1111	1865	875	1294	26.6	0.0434912
Mojave West	United States	35.023,-118.279	60.5	57.114	2016	25	41.3223	94.4033	2174	421	2960	15.7	0.0434238
Fire Tower	United States	35.454,-79.184	14	9.988	2016	6	42.8571	71.3429	1647	646	1681	15.2	0.0433169
Laurel Hill NC	United States	34.795,-79.54	13.3	9.6	2014	5	37.594	72.1805	1668	565	1686	16.1	0.0432737
Luning	United States	38.545,-118.194	145	123.465	2017	65	44.8276	85.1483	1973	438	2624	12.5	0.0431568
Khao Yao	Thailand	13.275,99.78	16.5	13.3365	2015	10	60.6061	80.8275	1874	914	1316	26.7	0.043131
Rio Bravo II	United States	35.423,-119.629	60.8	53.602	2016	26.2	43.0921	88.1612	2045	482	2557	19.1	0.0431106
Railroad NC2	United States	34.809,-78.952	14	10.05	2014	6.8	48.5714	71.7857	1669	656	1691	16	0.0430112
Pumpjack	United States	35.417,-119.639	56.4	49.7495	2014	26	46.0993	88.2083	2051	479	2575	19	0.0430075
Barrett Street	United States	42.16,-71.874	30.2	18.719	2016	16.5	54.6358	61.9834	1443	572	1577	8.4	0.0429546
Crucero	Chile	-22.22,-69.576	185.6	206	2015	72.8	39.2241	110.991	2590	510	3209	19.3	0.0428538
Stout	United States	36.078,-79.199	11	7.6845	2014	6.6	60	69.8591	1632	637	1683	14.2	0.0428058
Ker Poiré sur Vie	France	46.747,-1.438	13.2	7.092	2016	5.2	39.3939	53.7273	1260	607	1190	12.4	0.0426407
Five Points 2	United States	36.393,-120.239	174.9	150	2016	84	48.0274	85.7633	2013	479	2534	19.4	0.0426047
Yanceyville 2	United States	36.4138,-79.315	13.8	9.5065	2015	6.5	47.1014	68.8877	1618	637	1663	14.4	0.0425758
Rams Horn	United States	35.6429,-77.3122	13.2	9.182	2014	6.49	49.1667	69.5606	1634	649	1661	15.3	0.0425708
Savcıllı	Turkey	37.9678,28.7803	17.2	18.9483	2017	11.6748	67.877	110.164	1781	636	1852	15.3	0.0618553
Valenzuela	Philippines	14.7018,120.9527	15.3	11.379	2015	8.5	55.5556	74.3725	1750	836	1307	25.8	0.0424986
Fukuroda	Japan	36.811,140.436	55.5	32.73	2015	31.4	56.5766	58.973	1391	686	1219	11.3	0.0423961
McGoogan	United States	34.889,-79.062	14.3	10.089	2015	6.5	45.4545	70.5524	1666	654	1689	16	0.0423484
Le Bétout	France	44.901,-0.911	30.5	16.9	2014	12	39.3443	55.4098	1311	619	1241	14	0.0422653
Tuan	China	43.078,88.903	49.2	31.501	2014	20.304	41.2683	64.0264	1515	751	1321	11.5	0.0422617
Godwin Royal	United States	35.2173,-78.6896	9.4	6.57933	2015	6.5687	69.8798	69.9929	1658	648	1690	15.8	0.0422153
Gonghe Sky	China	36.287,100.57	105.7	79.5	2015	50	47.3037	75.2129	1782	681	1889	3.8	0.042207
Paynesville A	United States	45.402,-94.715	13.8	8.226	2017	6.5	47.1014	59.6087	1413	543	1618	6.8	0.0421859
Cedar Valley	United States	37.8082,-113.0898	7.1	5.684	2015	3.4	47.8873	80.0563	1910	498	2448	9.9	0.0419143
White River II	United States	35.875,-119.463	62.4	52.3687	2014	26	41.6667	83.9242	2011	496	2477	19.1	0.0417325
Oakboro Fisher	United States	35.244,-80.334	14	9.6735	2015	6.5	46.4286	69.0964	1656	651	1682	15.1	0.0417249
Beidacun	China	24.835,103.412	120.8	80	2016	60	49.6689	66.2252	1588	804	1214	13.6	0.0417035
Mountain Creek	United States	41.167,-74.5468	8.7	5.2	2015	4.446	51.1035	59.7701	1435	605	1441	9.7	0.0416516
Camp Lejeune	United States	34.724,-77.351	32.3	22.352	2015	17	52.6316	69.2012	1663	650	1699	17.1	0.0416123
Clare	Australia	-19.838,147.206	317.1	263.1	2018	130	40.9965	82.9707	1994	688	2053	23.3	0.0416102
Black Cap II	United States	42.174,-120.361	29.2	20.8	2016	10.5	35.9589	71.2329	1713	496	2090	8.5	0.0415837
Newman CA	United States	37.367,-121.149	62.7	51.261	2016	28	44.6571	81.756	1972	473	2493	16.5	0.0414584
Red Rock	United States	32.555,-111.284	130.4	114.733	2016	58	44.4785	87.9854	2137	472	2751	22.4	0.0411724
North Star MN	United States	45.486,-92.889	330.6	189.422	2016	140	42.3472	57.2964	1392	547	1571	6.7	0.0411612
Vega Merced	United States	36.929,-120.805	63.1	51.6165	2015	26	41.2044	81.8011	1989	475	2517	18.1	0.0411268
Camargo	Mexico	27.652,-105.076	91.6	83	2017	35.46	38.7118	90.6114	2206	538	2671	20.5	0.041075
Iron Horse I	United States	42.5855,-71.2696	6.7	3.937	2017	3.5	52.2388	58.7612	1432	570	1564	9.2	0.0410344
Pawpaw	United States	32.573,-84.259	94.4	66.532	2016	42	44.4915	70.4788	1720	666	1731	17.5	0.0409761
Himeji I	Japan	34.779,134.694	21.4	13	2014	10	46.729	60.7477	1483	725	1226	15.3	0.0409627
Tart	United States	35.204,-78.68	13.8	9.373	2016	6.5	47.1014	67.9203	1659	649	1691	15.8	0.0409405
Adera	United States	37.12,-120.325	49.1	39.394	2015	26.5	53.9715	80.2322	1961	488	2437	18.9	0.0409139
Antelope DSR 2	United States	34.687,-118.312	16	14.248	2016	6.3	39.375	89.05	2182	424	2950	16.2	0.0408112
Kachalia I+II	India	23.885,75.899	99.3	79.2	2015	40	40.282	79.7583	1958	881	1604	25.4	0.0407346
California Valley Solar Ranch	United States	35.322327,-119.916072	800	675	2013	250	31.25	84.375	2076	454	2673	16.6	0.0406431
Copper Mountain Solar Facility	United States	35.885189,-114.95717	1620	1342	2016	552	34.0741	82.8395	2046	498	2594	19.5	0.0404885
Mugga Lane	Australia	-35.4,149.145	34.8	24.5	2018	15	43.1034	70.4023	1739	556	2052	12.2	0.0404844
Walnut Springs	United States	32.08,-97.765	15	10.85	2016	7.0132	46.7547	72.3333	1787	633	1865	19	0.0404775
Kui Buri	Thailand	12.047,99.829	17.7	13.3365	2015	10	56.4972	75.3477	1865	878	1366	26.1	0.0404009
Callian	France	43.64,6.764	20.2	12.6418	2014	7.65871	37.9144	62.5831	1550	573	1755	13.2	0.0403762
Butler 103	United States	32.588,-84.3	336.6	232.978	2016	131	38.9186	69.2151	1716	667	1723	17.6	0.0403351
Mauja	India	25.317,79.814	11.1	8.322	2017	5	45.045	74.973	1861	923	1367	25.7	0.0402864
Großbeeren	Germany	52.338,13.266	23.4	10	2015	10	42.735	42.735	1062	560	959	9.6	0.0402402
Kushiro	Japan	43.021,144.298	47.8	24	2015	21.7	45.3975	50.2092	1251	640	1162	6.7	0.0401353
Tom Burke	South Africa	-23.072,27.984	147.4	122	2016	66	44.7761	82.768	2065	653	2194	21.2	0.0400813
Karur	India	10.816,78.186	19.6	16	2014	10	51.0204	81.6327	2037	964	1439	27.7	0.0400749
Aspiration G	United States	36.549,-120.345	27.4	22	2017	10	36.4964	80.292	2004	481	2519	19.3	0.0400659
Buckhorn	United States	38.0237,-112.7309	7.3	5.355	2015	3.4	46.5753	73.3562	1832	513	2275	8.8	0.0400416
Speedway	United States	39.797,-86.223	23.8	14.2647	2014	11.203	47.0714	59.9356	1497	622	1499	11.3	0.0400371
Calipatria	United States	33.144,-115.499	52.4	45.399	2016	26.6	50.7634	86.6393	2168	485	2761	24.1	0.0399628
Shawboro	United States	36.43,-76.085	58.9	38.0915	2016	29.5	50.0849	64.6715	1621	640	1663	15.7	0.039896
Long Farm 46	United States	36.468,-77.617	12.4	8.004	2016	6.5	52.4194	64.5484	1620	636	1666	14.7	0.0398447
Thunderegg	United States	43.931,-116.988	31	20.302	2016	13.091	42.229	65.4903	1648	550	1910	11.8	0.0397393
Wadesboro 1	United States	34.991,-80.097	14.9	9.7885	2017	6.5	43.6242	65.6946	1656	656	1671	15.8	0.0396707
Houston MS	United States	33.9266,-88.9976	7	4.68	2016	3.9	55.7143	66.8571	1686	650	1698	16.6	0.0396543
Sullivan	United States	39.134,-87.414	16	9.643	2016	7.0541	44.0881	60.2687	1521	620	1526	12.3	0.0396244
North Lake I	United States	33.741,-117.011	51.3	41.996	2015	24	46.7836	81.8635	2066	492	2564	17.3	0.0396242
Hongmu	China	41.153,113.156	49.1	31.5134	2014	20.9	42.5662	64.1821	1624	673	1751	4.7	0.039521
Wildwood I	United States	35.62,-119.567	57.6	46.111	2014	26	45.1389	80.0538	2027	489	2510	19.1	0.0394937
Junkyard Lane	United States	34.8571,-79.1049	9.4	6.17367	2017	6.1028	64.9234	65.6773	1670	655	1695	16	0.0393277
Old Mill	United States	42.409,-121.045	16.7	11.225	2015	6.8	40.7186	67.2156	1716	482	2165	8.5	0.0391699
Boha	India	29.8217,75.5313	8.6	6	2014	4.2	48.8372	69.7674	1782	924	1284	25.7	0.0391512
NPKSP_ Tata I	India	14.026,78.434	206.7	160	2017	125	60.4741	77.4069	1978	926	1460	26.3	0.0391339
Lancaster Dry	United States	34.716,-118.291	14.1	12	2014	6	42.5532	85.1064	2185	423	2960	16.4	0.0389503
IND II	United States	39.6956,-86.3237	25.9	15.2	2014	10	38.61	58.6873	1512	619	1526	11.3	0.0388143
Alamo V	United States	29.218,-99.705	332.3	229.113	2016	118	35.5101	68.9476	1784	679	1719	21.4	0.0386478
Sukagawa	Japan	37.233,140.483	49.3	26	2015	26.2	53.144	52.7383	1370	700	1149	10.1	0.0384951
Citizen B	United States	36.722,-120.43	15.1	11.592	2015	7.1	47.0199	76.7682	1996	842	2506	19.2	0.038461
Lost Hills Coronal	United States	35.728,-119.905	70	54.62	2015	26	37.1429	78.0286	2034	483	2553	18.8	0.0383621
Guyuan	China	41.644,115.601	94.2	58	2015	50	53.0786	61.5711	1613	660	1768	3.3	0.0381718
Victor Phelan	United States	34.513,-117.481	57.8	48.205	2014	22	38.0623	83.3997	2197	429	2970	15.6	0.0379607
Lancaster Littlerock	United States	34.603,-117.938	15.5	12.8875	2014	7	45.1613	83.1452	2191	431	2953	16.1	0.0379485
New Bern Strata	United States	35.208,-77.057	14.8	9.166	2014	6.4	43.2432	61.9324	1635	650	1658	15.8	0.0378792
Broken Hill	Australia	-31.985,141.392	167.5	127.565	2016	53	31.6418	76.158	2014	503	2550	18.5	0.0378143
Fukakusa	Japan	34.951,135.797	20.9	11	2015	9.9	47.3684	52.6316	1392	728	1073	13.5	0.03781
Stikeleather	United States	35.902,-81.105	15.5	9.6175	2015	6.4	41.2903	62.0484	1642	636	1705	13.4	0.0377883
Porterville	United States	36.029,-119.076	11.8	8.8856	2014	6.77	57.3729	75.3017	1994	499	2439	18.4	0.0377641
Kamalpur SUTIP	India	23.049,71.869	57	43.2	2014	24.17	42.4035	75.7895	2011	829	1784	28.4	0.0376875
Fujimi-machi	Japan	35.8948,138.2586	16.3	9.5	2014	8	49.0798	58.2822	1554	665	1505	9	0.0375046
Desert Sunlight Solar Farm	United States	33.817301,-115.391704	1600	1287	2015	550	34.375	80.4375	2146	498	2701	22.7	0.0374825
Moree	Australia	-29.566,149.866	191	140	2016	70	36.6492	73.2984	1956	553	2339	19.7	0.0374736
O'Fallon	United States	38.827,-90.678	10.1	5.943	2015	5.7	56.4356	58.8416	1573	602	1663	13	0.0374072
Alma	United States	34.713,-79.304	10.2	6.39	2015	6.3273	62.0324	62.6471	1677	656	1699	16.2	0.0373566
Javiera	Chile	-26.303,-70.216	177.1	161	2016	69.5	39.2434	90.9091	2434	542	2884	18.5	0.0373497
CID Solar	United States	36.13,-119.544	71.4	53.068	2015	27.23	38.1373	74.3249	1990	498	2429	19.3	0.0373492
Morelos Del Sol	United States	35.728,-119.897	51.3	38.9075	2015	18.72	36.4912	75.8431	2033	483	2547	18.8	0.037306
Jacksonville NW	United States	30.518,-81.681	25.8	17	2017	9.5	36.8217	65.8915	1770	695	1738	20.4	0.0372268
Maxton IS	United States	34.804,-79.328	88.9	55.147	2017	47	52.8684	62.0326	1670	656	1691	16.1	0.0371453
Teutschenthal	Germany	51.474,11.789	16.3	6.57591	2015	7.1	43.5583	40.343	1089	569	986	9.5	0.0370459
Bruining	Canada	44.987,-75.021	40.5	20	2015	18	44.4444	49.3827	1339	569	1393	6.5	0.0368803
Liushuquan TBEA	China	43.142,92.898	56.1	34.02	2015	20.3	36.1854	60.6417	1645	624	1840	8.1	0.0368643
Caprock	United States	34.984,-103.623	94.4	68.987	2016	32.4	34.322	73.0794	1989	517	2490	15.7	0.0367418
Normanton	Australia	-17.681,141.05	10.9	8.68	2017	5	45.8716	79.633	2169	624	2346	27.2	0.0367142
Kelford CP	United States	36.155,-77.208	73.6	43.985	2015	28	38.0435	59.7622	1630	639	1675	14.9	0.0366639
Regulus	United States	35.302,-118.851	211.5	157.131	2014	81.6	38.5816	74.2935	2027	488	2508	17	0.0366519
Kapeli	India	23.457,76.118	27.9	19.831	2014	12	43.0108	71.0789	1946	888	1573	25.4	0.0365256
Wye Mills	United States	38.939,-76.048	36.2	20.555	2016	13.6	37.5691	56.7818	1555	620	1610	13.4	0.0365156
Williamston	United States	35.799,-77.064	16.9	10.0295	2014	6.8	40.2367	59.3462	1636	643	1672	15.1	0.0362752
Aria Light	Canada	44.623,-79.844	32.3	15.956	2015	10	30.9598	49.3994	1362	563	1413	6.5	0.0362697
Bainbridge	United States	30.965,-84.626	67.8	43.93	2015	27	39.823	64.7935	1787	673	1798	19.1	0.0362583
Pulida	South Africa	-29.046,24.927	193	150	2016	82.5	42.7461	77.7202	2147	497	2680	18.2	0.0361994
Jinchang Jinko	China	38.507,102.35	490	300	2015	200	40.8163	61.2245	1692	753	1588	8.5	0.0361847
Neyveli	India	11.611,79.52	23.2	16.4	2015	10	43.1034	70.6897	1957	965	1338	28.3	0.0361214
Springbok 1	United States	35.249,-117.956	380	299.242	2016	137	36.0526	78.7479	2186	428	2961	17.8	0.0360237
Toksun I	China	42.244,88.315	211.8	118	2015	90	42.4929	55.7129	1547	777	1327	8.9	0.0360135
Noacan	Mexico	25.39,-103.317	44	35.634	2017	30	68.1818	80.9864	2253	605	2552	21.7	0.035946
Roserock	United States	30.958,-103.305	530	396.39	2015	212	40	74.7906	2081	545	2507	20.2	0.0359397
Fisher Road	United States	41.594,-71.018	10.3	5.4	2015	6	58.2524	52.4272	1466	578	1580	10.3	0.0357621
Broadway	United States	34.3097,-78.8338	9.6	5.76111	2015	5	52.0833	60.0116	1681	659	1703	16.5	0.0356999
Tolson	United States	35.83,-77.615	12	7	2016	4	33.3333	58.3333	1640	642	1683	15.2	0.0355691
Searchlight	United States	35.486,-114.94	60.2	45	2014	24	39.8671	74.7508	2104	463	2771	17.4	0.035528
Dahe	China	41.067,114.373	107.2	61.45	2014	40	37.3134	57.3228	1614	675	1720	3.9	0.035516
Agua Caliente Solar Project	United States	32.978404,-113.492914	970	740	2014	290	29.8969	76.2887	2156	489	2737	23.8	0.0353844
Midjil	India	16.743,78.358	25.7	18	2014	10.062	39.1518	70.0389	1981	929	1490	26.1	0.0353553
Sierra Greenworks	United States	34.701,-118.337	53.5	41.2	2015	22.5	42.0561	77.0093	2181	423	2953	16.2	0.0353092
Springfield NJ	United States	40.039,-74.777	15	7.83511	2018	6.8	45.3333	52.2341	1492	622	1516	11.7	0.0350094
Newman TX	United States	31.978,-106.43	36.8	27.854	2014	13.05	35.462	75.6902	2167	484	2784	18	0.0349286
Shichengzi V	China	43.01,93.602	58.6	33.8	2014	20	34.1297	57.6792	1655	611	1861	7.8	0.0348515
Springbok 2	United States	35.25,-117.977	550	417.618	2016	191	34.7273	75.9305	2185	429	2963	17.7	0.0347508
Cottonwood Kern	United States	35.589,-119.578	49.8	35.03	2015	16.4	32.9317	70.3414	2027	489	2510	19.2	0.0347022
Mount Signal Solar	United States	32.677886,-115.671743	1590	1197	2018	460	28.9308	75.283	2171	484	2759	24.1	0.0346767
Mustang CA	United States	36.245,-119.919	381.7	264.833	2016	134	35.1061	69.3825	2004	486	2500	19.6	0.034622
Yabukinakajima	Japan	37.16,140.358	21	9.85909	2015	8	38.0952	46.948	1358	706	1106	10.9	0.0345715
Makit	China	38.99,77.518	49.1	25.44	2015	20	40.7332	51.8126	1501	853	1029	13.8	0.0345187
Bladenboro	United States	34.5475,-78.8191	9.6	5.53067	2015	7.0384	73.3167	57.6111	1671	658	1688	16.2	0.034477
Old Pageland	United States	34.953,-80.483	10.6	6.10678	2015	7.068	66.6792	57.6111	1671	652	1700	15.6	0.034477
Don Chedi	Thailand	14.633,99.891	22.3	14.75	2014	10.5	47.0852	66.1435	1921	920	1382	26.8	0.0344318
Palmdale East	United States	34.613,-117.938	35.8	26.8905	2015	11.5	32.1229	75.1131	2191	432	2950	16.1	0.0342826
Nicolis	United States	35.822,-119.041	73.8	50.804	2016	26	35.2304	68.8401	2014	493	2492	17.9	0.0341808
Madison ME	United States	44.804,-69.84	10.8	4.981	2017	4.8	44.4444	46.1204	1352	553	1492	5.6	0.0341127
Barren Ridge	United States	35.206,-118.069	240	177.969	2016	78	32.5	74.1538	2185	423	2973	17	0.0339376
Jordan Solar One	Jordan	32.439,36.1	65.9	47	2016	24	36.4188	71.3202	2111	579	2443	17.5	0.033785
South Valley	United States	34.987,-106.731	42	29	2015	12.45	29.6429	69.0476	2049	471	2668	13.7	0.0336982
Kham Phran	Thailand	14.821,101.114	52.9	33.1875	2015	22.5	42.5331	62.7363	1870	922	1315	26	0.0335488
Empire US	United States	44.666,-93.109	17	8.06556	2016	7.0157	41.2688	47.4445	1416	554	1592	7.6	0.033506
Victor Dry	United States	34.498,-117.471	13.8	10.1295	2015	11.2	81.1594	73.4022	2197	427	2971	15.4	0.0334102
Balagong I	China	40.2,107.045	26.9	15.58	2014	10.1	37.5465	57.9182	1734	714	1820	8.8	0.0334015
Hyline	United States	44.151,-117.003	31.6	17.361	2016	11.7325	37.1282	54.9399	1647	545	1927	11.3	0.0333575
Kennedy	United States	34.9739,-78.0884	9.5	5.243	2017	6.5219	68.6516	55.1895	1659	653	1648	15.8	0.0332667
Kakarani	India	17.281,79.19	152.5	99.332	2017	50	32.7869	65.1357	1961	928	1445	27.1	0.0332156
Antelope Valley Solar Ranch	United States	34.773594,-118.422512	850	614	2015	230	27.0588	72.2353	2182	419	2962	16.1	0.0331051
Conetoe I	United States	35.828,-77.459	18.4	9.924	2014	7	38.0435	53.9348	1639	643	1679	15.2	0.0329071
Boise South	United States	43.441,-116.328	161.2	88.678	2016	55.37	34.3486	55.0112	1677	546	1975	11.3	0.0328033
Tranquillity	United States	36.583,-120.393	695.2	455.431	2016	258	37.1116	65.5108	2009	479	2533	19.2	0.0326087
Tomioka	Japan	37.347,140.973	63	28	2017	28	44.4444	44.4444	1364	681	1170	12.3	0.0325839
Lewiston	United States	36.141,-77.211	18.5	9.745	2014	6.8	36.7568	52.6757	1629	639	1673	14.9	0.0323362
Millbury	United States	42.1645,-71.7951	9.9	4.609	2014	3	30.303	46.5556	1446	571	1575	8.6	0.0321961
Lampang	Thailand	18.393,99.422	345.6	207	2015	130	37.6157	59.8958	1863	893	1381	24.1	0.0321502
Topaz Solar Farm	United States	35.378076,-120.066241	1900	1268	2014	550	28.9474	66.7368	2085	451	2705	16.4	0.0320081
North Star CA	United States	36.724,-120.414	241	153.357	2015	72	29.8755	63.6334	1995	482	2501	19.2	0.0318964
Lost Hills Blackwell	United States	35.625,-119.856	114.9	75	2015	45	39.1645	65.2742	2048	476	2587	18.6	0.0318721
Benton	United States	44.765,-93.857	12.8	5.76111	2017	5	39.0625	45.0087	1415	551	1596	7.6	0.0318083
Ganeshpura	India	23.9622,76.7195	129.4	78.66	2014	50	38.6399	60.7883	1922	893	1527	25.7	0.0316276
Villanueva III	Mexico	25.577,-103.034	1019.4	737.998	2018	327	32.0777	72.3953	2291	592	2626	22	0.0315999
Langley	United States	35.8,-77.85	18.4	9.5255	2015	7	38.0435	51.769	1643	642	1684	15.3	0.0315088
Simco	United States	43.325,-115.938	66.8	35.421	2017	26.2	39.2216	53.0254	1697	544	2028	11.3	0.0312466
Watson Seed	United States	36.131,-77.735	78.5	40	2015	25	31.8471	50.9554	1636	638	1687	15	0.0311463
Villanueva I	Mexico	25.586,-103.056	1368.8	972.915	2018	427	31.1952	71.078	2289	592	2622	22	0.031052
Kayenta	United States	36.787,-110.24	83.5	51.17	2017	37.6	45.0299	61.2814	1985	484	2578	12.2	0.0308723
Kolanpaka	India	17.6703,79.0307	16.3	9.766	2014	10	61.3497	59.9141	1950	921	1451	26.5	0.0307252
Elizabeth CP	United States	36.272,-76.312	91	45.228	2014	28	30.7692	49.7011	1630	641	1675	15.5	0.0304915
Handan	China	36.437,114.084	127	54	2015	50	39.3701	42.5197	1395	783	980	13.6	0.0304801
Saint-Laurent-d`Aigouze	France	43.607,4.199	17.2	8.03365	2016	4.86698	28.2964	46.7072	1552	574	1733	15.2	0.0300949
Dariba	India	24.954,74.132	10.9	6.655	2017	4.8	44.0367	61.055	2032	811	1864	25.3	0.0300468
Kettleman	United States	36.057,-119.944	88.4	53	2015	27	30.543	59.9548	2016	485	2517	19.6	0.0297395
Orchard Ranch	United States	43.467,-116.291	74.6	37.186	2017	26.19	35.1072	49.8472	1679	545	1982	11.2	0.0296886
Verde Vale III	Brazil	-14.156,-42.735	50.2	32.4342	2018	17.893	35.6434	64.61	2181	680	2213	23.6	0.029624
Inami	Japan	34.723,134.9087	21.4	9.5	2014	9.8	45.7944	44.3925	1507	721	1276	15.5	0.0294575
Burgos	Philippines	18.528,120.6378	10	5.7	2015	4.16	41.6	57	1940	756	1707	26.1	0.0293814
Cottonwood Kings	United States	36.136,-119.558	49.5	28.67	2015	15	30.303	57.9192	1991	498	2433	19.3	0.0290905
Burnoye	Kazakhstan	42.714,70.823	158	73	2015	50	31.6456	46.2025	1597	586	1676	10.1	0.0289308
Jacobson	United States	35.303,-114.013	13.1	7.863	2017	5	38.1679	60.0229	2084	468	2741	17.5	0.0288018
Astoria	United States	34.827,-118.472	434.3	270.962	2016	131	30.1635	62.3905	2182	418	2964	16.1	0.0285933
Roxboro Road	United States	36.327,-78.621	12.3	5.76111	2016	6.5835	53.5244	46.8383	1647	649	1672	15	0.0284386
Aerojet AR	United States	33.637,-92.706	56.3	26.561	2016	16.6	29.4849	47.1776	1676	643	1688	17.2	0.0281489
Dogwood	United States	36.121,-77.404	89.2	40.505	2014	28	31.3901	45.4092	1630	640	1673	15	0.0278584
Alte Kaserne	Germany	51.609,12.3167	36.7	11	2015	10	27.248	29.9728	1076	565	968	9.7	0.0278557
Golden Fields I	United States	34.839,-118.388	248.8	150.342	2016	67.7	27.2106	60.4268	2182	420	2961	16.3	0.0276933
Harwich Landfill	United States	41.696,-70.097	13.8	5.55733	2014	4.492	32.5507	40.2705	1455	583	1528	10.2	0.0276773
Uribe	Chile	-23.559,-70.214	217.7	150	2017	57.6	26.4584	68.9022	2520	525	3046	18.6	0.0273421
Collier	United States	44.061,-121.227	25.3	11.407	2016	13.7709	54.4304	45.087	1655	481	2105	8.7	0.0272429
Davis-Monthan	United States	32.1749,-110.8985	58.6	34	2014	16.4	27.9863	58.0205	2155	461	2806	20.1	0.0269237
Marchigüe I	Chile	-34.336,-71.539	32.3	16.4	2016	10.5	32.5077	50.774	1897	558	2138	15.7	0.0267654
Zhangjiakou CFC	China	41.397,114.638	463.8	200	2015	170	36.6537	43.122	1617	674	1734	4.2	0.0266679
Diego de Almagro ENEL	Chile	-26.382,-70.02	124.2	80	2014	36	28.9855	64.4122	2458	526	2996	18.6	0.0262051
Greefspan	South Africa	-29.389,23.313	47.7	26.9	2014	11	23.0608	56.3941	2188	457	2822	18.6	0.0257743
Hemlock	United States	36.468,-77.594	19.4	8.057	2016	6.6	34.0206	41.5309	1619	636	1663	14.7	0.0256522
Koloa	United States	21.902,-159.451	27	13.2757	2014	14	51.8519	49.1691	1941	784	1679	23.5	0.0253319
Kushiro Oto-betsu	Japan	42.911,143.964	82.1	26	2015	24.5	29.8417	31.6687	1253	634	1169	6.7	0.0252743
Halifax HXO	United States	36.438,-77.709	57.7	23.5915	2014	29.61	51.3172	40.8865	1621	631	1671	14.6	0.025223
Leggett	United States	36.057,-77.622	19.8	8.149	2016	7.0133	35.4207	41.1566	1634	638	1680	15.1	0.0251876
Nakhonsawan	Thailand	15.369,100.302	304.9	145.104	2014	101.25	33.2076	47.5907	1890	926	1337	27	0.0251803
Guayubín	Dominican Republic	19.706,-71.377	197.1	103	2018	58	29.4267	52.2577	2082	718	2038	26	0.0250998
Bayin Xile I	China	41.1,112.623	38.4	15.5	2014	10	26.0417	40.3646	1621	567	1762	1.9	0.024901
De Aar 3	South Africa	-30.5968,24.0987	278.8	150	2014	85.26	30.5811	53.802	2170	453	2823	16.5	0.0247936
Bethel Price	United States	35.797,-77.378	20	7.999	2014	7	35	39.995	1631	645	1663	15.2	0.0245218
Desert Green	United States	33.266,-116.328	20.7	11.013	2014	7	33.8164	53.2029	2187	467	2826	20.1	0.0243269
Raslag	Philippines	15.132,120.635	26.1	11.8	2016	13.14	50.3448	45.2107	1873	817	1528	25.3	0.0241381
Baicheng Linhai	China	45.445,122.778	44.2	15.799	2016	12	27.1493	35.7443	1486	606	1738	6.3	0.0240541
Phitsanulok	Thailand	17.072,100.118	314.6	141.42	2015	101.25	32.1837	44.9523	1892	884	1414	26.5	0.0237592
Windsor Cooper Hill	United States	35.9663,-76.9129	16.9	6.2845	2014	6.8	40.2367	37.1864	1621	642	1654	15.1	0.0229404
Meitarim	Israel	31.3663,35.0043	8.5	4.03458	2015	5	58.8235	47.4657	2080	612	2281	18.5	0.02282
Ketton 2	United Kingdom	52.6416,-0.5616	6.5	1.48136	2016	3	46.1538	22.7902	1002	570	855	9.9	0.0227447
Conetoe II	United States	35.816,-77.488	323.5	120.3	2015	128	39.5672	37.187	1640	643	1680	15.2	0.022675
Williamsdale	Australia	-35.571,149.128	30.7	12	2016	11.18	36.4169	39.0879	1733	551	2042	11.4	0.0225551
Battleboro Farm	United States	36.057,-77.755	24	8.814	2016	6.84	28.5	36.725	1634	639	1681	15.1	0.0224755
River Road	United States	36.363,-76.861	23.6	8.142	2016	7	29.661	34.5	1609	641	1641	14.8	0.0214419
Chocowinity TWE	United States	35.5,-77.108	21.1	7.283	2015	4.9005	23.2251	34.5166	1634	649	1662	15.3	0.021124
Sishen	South Africa	-27.584,22.933	463.9	216	2014	94.3	20.3277	46.5618	2225	472	2822	19	0.0209266
Wildcat	United States	35.853,-77.113	31.8	10.8215	2015	6.9996	22.0113	34.0299	1636	641	1678	15.1	0.0208007
Herbert	South Africa	-29.001,23.799	116.7	51.2	2014	22	18.8518	43.8732	2151	487	2711	18.7	0.0203966
Jinta	China	39.959,98.959	192	62.3	2017	40	20.8333	32.4479	1665	794	1473	10.2	0.0194882
Qingtongxia CGN II	China	37.659,106.08	46.8	14.52	2014	10	21.3675	31.0256	1664	733	1585	10	0.0186452
Alamo IV	United States	29.318,-100.388	256.6	77.2907	2014	46.6	18.1606	30.1211	1806	660	1787	21.5	0.0166783
Old Midville	United States	32.824,-81.988	89.8	22.053	2016	28	31.1804	24.5579	1737	663	1755	17.8	0.0141381
Fuping	China	38.831,114.467	65.2	12	2014	10	15.3374	18.4049	1423	742	1141	11.8	0.0129339
Data Sources:
Project name, country, coordinates, site area, design output, commercial operation date, MWp:
Provided by Wiki-Solar: http://wiki-solar.org/
For large US projects (> 300 MWp) these data were sourced from the Energy Information Administration via https://www.eia.gov/electricity/data/browser/
Irradiance and Temperature data:
Sourced from Solargis Prospect tool at https://apps.solargis.com/prospect
Note: solar to electricty efficiency is calculated by dividing annual electricty production per m2 by global horizontal irradiance per m2

## Sheet: Concentrated Solar Power (S1B)
Project Name	Country	Decimal Coordinates	Commercial Operation Date	Technology	Site area (Ha)	Electricity output GWh/y	Electricity output kWh/m2/y	Global Horizontal Irradiance (kWh/m2/year)	Diffuse horizontal (kWh/m2/year)	Direct Normal (kWh/m2/year)	Avg Annual Temperature (°C)	Solar to Electricity Efficiency
Dadri ISCC	India	28.5915,77.6099	2017	Linear Fresnel reflector	10	14	140	1759	933	1222	24.8	0.0795907
Rende CSP	Italy	39.3736,16.2463	2014	Linear Fresnel reflector	2.7	3	111.111	1643	624	1675	15.1	0.067627
Dhursar	India	26.789894, 72.012367	2014	Linear Fresnel reflector	340	280	82.3529	2031	885	1742	26.5	0.040548
eCare Solar Thermal Project	Morocco	31.035897, -6.866156	2014	Linear Fresnel reflector	2	1.6	80	2162	617	2503	15.6	0.0370028
Bokpoort	South Africa	-28.728254, 21.992944	2947	Parabolic trough	100	230	230	2257	437	2947	19.2	0.101905
Borges Thermosolar	Spain	41.529,0.805	2013	Parabolic trough	70	98	140	1671	589	1878	14.5	0.0837822
Archimede	Italy	37.133333, 15.216111	2010	Parabolic trough	8	9.2	115	1936	656	1748	18.6	0.0594008
Termosol 1	Spain	39.191,-5.581	2013	Parabolic trough	195.6	180	92.0245	1778	552	2077	15.8	0.0517573
Solana	United States	32.922,-112.979	2013	Parabolic trough	854.7	944	110.448	2159	476	2780	23.7	0.0511571
Termosol 2	Spain	39.177,-5.601	2013	Parabolic trough	212.3	180	84.7857	1778	553	2078	15.9	0.047686
Helioenergy 1	Spain	37.571944, -5.146174	2011	Parabolic trough	110	95	86.3636	1828	595	2066	17.9	0.0472449
Xina Solar One	South Africa	-28.895,19.592	2017	Parabolic trough	335.9	360	107.175	2300	444	2962	19.3	0.0465977
Genesis Solar Energy Project	United States	33.664,-114.995	2014	Parabolic trough	615.2	580	94.2783	2145	503	2688	23.2	0.0439526
KaXu Solar One	South Africa	-28.881,19.583	2015	Parabolic trough	331.9	330	99.4275	2298	445	2956	19.4	0.043267
Agua Prieta II,	Mexico	31.265254, -109.587031	2014	Parabolic trough	38	34	89.4737	2170	476	2791	18.2	0.0412321
Arenales	Spain	37.16194444,-5.548333	2013	Parabolic trough	220	166	75.4545	1838	605	2064	17.8	0.0410525
Medicine Hat ISCC	Canada	50.0379,-110.7195	2014	Parabolic trough	2.6	1.5	57.6923	1409	511	1749	7.7	0.0409456
Shams 1	United Arab Emirates	23.5703,53.7156	2013	Parabolic trough	235.1	210	89.3237	2233	863	2019	27.8	0.0400017
Enerstar	Spain	38.728,-0.924	2013	Parabolic trough	148.3	100	67.4309	1777	608	1990	14.1	0.0379465
Godawari CSP	India	27.602,72.224	2013	Parabolic trough	157.6	118	74.8731	2001	902	1667	26.6	0.0374178
Solaben	Spain	39.22,-5.39	2013	Parabolic trough	612.7	400	65.2848	1774	550	2076	15.5	0.0368009
Mojave	United States	35.033,-117.349	2015	Parabolic trough	914.8	600	65.5881	2167	444	2886	18.4	0.0302668
Helios	Spain	39.237,-3.485	2017	Parabolic trough	437	194	44.3936	1802	574	2092	14.6	0.0246357
ASE Demo	Italy	42.7297,12.5292	2013	Parabolic trough	1.1	0.275	25	1543	605	1608	13	0.0162022
Crescent Dunes Solar Energy Project	US	38.2388, -117.363743	2015	Power Tower	634	500	78.8644	2023	434	2743	12.3	0.0389839
Khi Solar One	South Africa	-28.5372222, 021.0775000	2016	Power Tower	300	180	60	2279	443	2952	19.8	0.0263273
Dahan Power Plant	China	40.3819444°, 115.9375000	2012	Power Tower	5.26092	1.95	37.0658	1494	718	1367	8.2	0.0248098
Planta Solar 10	Spain	37.445227, -6.248807	2007	Power Tower	55	23.4	42.5455	1832	592	2077	17.9	0.0232235
Gemasolar Thermosolar Plant	Spain	37.560589, -5.331507	2011	Power Tower	195	80	41.0256	1829	593	2072	17.9	0.0224306
Ivanpah Solar Electric Generating System (ISEGS)	US	35.556831, -115.470525	2014	Power Tower	3500	1079	30.8286	2100	461	2779	17.4	0.0146803
Data Sources:											Median	0.0407468
Project name, country, coordinates, site area, design output, commercial operation date, technology, MWp:											30th percentile	0.0369422
Provided by Wiki-Solar: http://wiki-solar.org/											70th percentile	0.0467919
Irradiance and Temperature data:
Sourced from Solargis Prospect tool at https://apps.solargis.com/prospect
Note: solar to electricty efficiency is calculated by dividing annual electricty production per m2 by global horizontal irradiance per m2

## Sheet: Direct Air Capture CO2 (S1C)
		GJ/tCO2	GJ/tCO2	GJ/tCO2	GJ/tCO2	kWh/tCO2	kWh/tCO2	kJ/mol	kgCO2/MWh	MJ/KG_CO2	MJ/KG_BIOMASS
Paper	Process	Heat	Work	Electricity	gas input	Heat	Electricity			TOTAL	TOTAL
2006 Process design and energy requirements for the capture of carbon dioxide from air (Baciocchi et al., 2006)	Process A	8.8	1.6							10.4	18.326
2006 Process design and energy requirements for the capture of carbon dioxide from air (Baciocchi et al., 2006)	Process B	6.1	1.6							7.7	13.5683
2007 Energy and material balance of CO2 capture from ambient air (Zeman, 20007)								442		10.0455	17.7012
2008 Carbon dioxide capture from atmospheric air using sodium hydroxide spray (Stolaroff, 2008)								390		8.86364	15.6187
2013 Direct air capture of CO2 with chemicals (Mazzotti et al., 2013)									610	5.90164	10.3994
2016 Selecting CO2 sources for CO2 utilization by environmental-merit-order curves (von der Assen,. 2016)		4.2		1.3						5.5	9.69163
2018 A process for capturing CO2 from the atmosphere (Keith et al., 2018)	Scenarios A, B				8.81					8.81	15.5242
2018 A process for capturing CO2 from the atmosphere (Keith et al., 2018)	Scenario C				5.25		366			6.5676	11.5729
2019 Techno-economic assessment of CO2 direct air capture plants (Fasihi, 2019)	HT aqueous solution					1535				5.526	9.73744
2019 Techno-economic assessment of CO2 direct air capture plants (Fasihi, 2019)	LT solid sorbent					1750	250			7.2	12.6872
2019 Techno-economic assessment of CO2 direct air capture plants (Fasihi, 2019)	Carbon Eng (fully electric)					0	1535			5.526	9.73744
										Median	12.6872		nomalized to energy in 1 kg biomass
										30th percentile	10.3994					0.519968
										70th percentile	15.5242					0.776211
	BIOMASS*	Stochiometry	Molecular weight g/mol	Weight in 1 mol units of biomass (grams)	Fraction of Weight
	C	1	12	12	0.480577
	H	1.77	1	1.77	0.0708851
	O	0.49	16	7.84	0.313977
	N	0.24	14	3.36	0.134561
			Total mass	24.97
	CO2
	C	1	12	12	0.272727
	O	2	16	32	0.727273
			Total mass	44
	Mass CO2 per biomass
	C kg / biomass kg				0.480577
	CO2 kg / C kg				3.66667
	CO2 kg / biomass kg				1.76211
	CH1.77O0.49N0.24
	*Torella, J. P., Gagliardi, C. J., Chen, J. S., Bediako, D. K., Colon, B., Way, J. C., Silver, P. A. & Nocera, D. G. (2015) Efficient solar-to-fuels production from a hybrid microbial-water-splitting catalyst system, Proceedings of the National Academy of Sciences. 112, 2337.

## Sheet: Energy of SCP Cultivation (S1D)
	Category	Item	Description	Value low	Value high	Units			Category	Item	Description	Value low	Value high	Units	Notes		References
	Nutrients	Ammonium	Energy requirements for N-NH3 in biomass	4.0256	5.3992	MJ/kg dw biomass			Nutrients	Ammonium	LCA energy NH3 kg	29.6	39.7	MJ/ kg NH3			L. Wang, et al., Greening Ammonia toward the Solar Ammonia Refinery. Joule 2, 1055-1074 (2018).
											LCA energy N-NH3 kg	35.9429	48.2071	MJ/ kg N-NH3
		Phosphate	Energy requirements for H3PO4 in biomass	0.70224	1.0972	MJ/kg dw biomass					Mass N per kg biomass	0.112	0.112	kg N/ kg dw biomass			I. Pikaar, et al., Decoupling Livestock from Land Use through Industrial Feed Production Pathways. Environ. Sci. Technol. 52, 7351-7359 (2018).
		Sulfate	Energy requirements for H2SO4 in biomass	0.036	0.08652	MJ/kg dw biomass					Energy cost for N-NH3 in biomass	4.0256	5.3992	MJ / kg dw biomass
		Total		4.76384	6.58292	MJ/kg dw biomass
		normalized to energy in biomass		0.238192	0.329146	Em normalized
										Item	Input	Output	Energy input (as originally reported)	MJ	MJ/ton 100% P2O5	MJ/ton H3PO4
	Category	Item	Description	Value low	Value high	Units				Phosphoric acid production I	PR-ore in ground	PR-ore	33 MJ / ton 18.2% P2O5	33	181.319	131.364
	Bioreactor	Bioreactor stirring		0.96	7.2	MJ/ kg dw biomass					PR-ore	PR-M	307 MJ /ton 18.2% P2O5	307	1686.81	1222.08
		Bioreactor cooling		6.72432	8.40167	MJ/ kg dw biomass					PR-M	PR-M	298 MJ / ton 18.2% P2O5	298	1637.36	1186.25
											PR-M	P4	6500 kWh/ ton 100% P2O5	23400	23400	32292
											P4	P2O5	n/a (spontaneous)	0	0	0
		Total		7.68432	15.6017	MJ / kg dw biomass					P2O5	H3PO4	n/a (spontaneous)	0	0	0
		normalized to energy in biomass		0.384216	0.780083	Eb normalized
											Description		Value	Units			References
											Phosphoric acid production I		34.8317	MJ / kg H3PO4			1) G. A. Silva, L. A. Kulay, Application of life cycle assessment to the LCA case studies single superphosphate production. Int. J. Life Cycle Assess. 8, 209-214 (2003). 2) M. Walters, A technical review of the improved Hard process in 1st International Symposium on Innovation and Technology in the Phosphate Industry, Marrakech, Morocco, May, (2011), pp. 9–13.
										Item	Description		Value	Units	Notes		References
	Category	Item	Description	Value low	Value high	Units				Phosphoric acid production II					Obtained through standardized LCA analysis based on the Ecoinvent database. Europe was taken as reference for the balance of energy sources avaialble.		1) International Organization for Standardization. ISO 14044:2006 Environmental Management — Life cycle assessment — Requirements and guidelines. Geneva: ISO; (2006). 2) International Organization for Standardization. ISO 14040:2006 Environmental Management — Life cycle assessment — Principles and framework. Geneva: ISO; 2006. VDI. VDI guideline 4600: cumulative energy demand (KEA) – terms, defin…
	Downstream processing for animal feed production	Centrifugation		0.1944	0.972	MJ/ kg dw biomass
		Spray drying		8.167	8.167	MJ/ kg dw biomass					Phosphoric acid production II		30.4	MJ / kg H3PO4
		Total		8.3614	9.139	MJ / kg dw biomass				Item	Description	Value low	Value high	Units	Notes		References
		normalized to energy in biomass		0.41807	0.45695	Ep normalized				Phosphate energy cost in biomass	LCA energy H3PO4	30.4	34.8317	MJ/kg H3PO4
											Mass H3PO4 per kg protein	0.042	0.042	kg H3PO4 /kg protein			H. C. De Boer, M. M. Van Krimpen, H. Blonk, M. Tyszler, “Replacement of soybean meal in compound feed by European protein sources: effects on carbon footprint” (Wageningen UR Livestock Research, 2014).
	Category	Item	Description	Value low	Value high	Units					Protein content of biomass	0.55	0.75	kg protein / kg biomass dw
	Downstream processing for human food production	Centrifugation		0.1944	0.972	MJ/ kg dw biomass					Mass H3PO4 per kg biomass	0.0231	0.0315	kg H3PO4 /kg biomass dw	Based on Table VII (phosphoric acid requirements for SCP from methanol)		J. H. Litchfield, “Comparative technical and economic aspects of single-cell protein processes” in Advances in Applied Microbiology, (Elsevier, 1977), pp. 267–305.
		Bead milling		1.5	11						Energy cost for H3PO4 in biomass	0.70224	1.0972	MJ/ kg dw biomass
		Microfiltration		0.6	0.9
		Spray drying		8.167	8.167	MJ/ kg dw biomass
										Item	Mineral salts	Molecular weight	% Sulfate (w/w)	Average % of sulfate	Notes		References
										Sulfuric acid I	FeSO4*7H2O	277.85	0.34551	0.404273	Sulfate salts used in mineral medium for industrial SCP fermentation.		J. H. Litchfield, “Comparative technical and economic aspects of single-cell protein processes” in Advances in Applied Microbiology, (Elsevier, 1977), pp. 267–305.
		Total		10.4614	21.039	MJ / kg dw biomass					MgSO4*7H2O	246.3	0.389769
		normalized to energy in biomass		0.52307	1.05195	Ep normalized					MnSO4*7H2O	276.9	0.346696
											ZnSO4*H2O	179.4	0.535117
										Item	Description		Value	Units	Notes		References
										Sulfuric acid I	Total nutrients input		0.03	kg/kg of biomass dw	Amount ofsulfate salts used per unit SCP biomass dw		J. H. Litchfield, “Comparative technical and economic aspects of single-cell protein processes” in Advances in Applied Microbiology, (Elsevier, 1977), pp. 267–305.
											Potential sulfate input		0.0121282	kg H2SO4 /kg of biomass dw
											Sulfuric acid production (H2SO4) I		3	MJ/kg H2SO4			M. Kainuma, Y. Matsuoka, T. Morita, Climate policy assessment: Asia-Pacific integrated modeling (Springer Science & Business Media, 2011).
	Category	Item	Description	Value low	Value high	Units
	Overall Cultivation for animal feed production									Item	Description		Value	Units	Notes		References
		Overall energy cost		20.8096	31.3236	MJ / kg dw biomass				Sulfuric acid II					Obtained through standardized LCA analysis based on the Ecoinvent database. Europe was taken as reference for the balance of energy sources avaialble.		1) International Organization for Standardization. ISO 14044:2006 Environmental Management — Life cycle assessment — Requirements and guidelines. Geneva: ISO; (2006). 2) International Organization for Standardization. ISO 14040:2006 Environmental Management — Life cycle assessment — Principles and framework. Geneva: ISO; 2006. VDI. VDI guideline 4600: cumulative energy demand (KEA) – terms, defin…
		normalized to energy in biomass		1.04048	1.56618	Etot normalized
											Sulfuric acid production (H2SO4) II		7.21	MJ/kg H2SO4
	Category	Item	Description	Value low	Value high	Units				Item	Description	Value low	Value high	Units	Notes		References
	Overall Cultivation for human food production									Sulfate energy cost in biomass	LCA energy H2SO4	3	7.21	MJ /kg H2SO4
		Overall energy cost		22.9096	43.2236	MJ / kg dw biomass					Mass requirements SO4 for kg protein	0.012	0.012	kg H2SO4 / kg biomass dw
		normalized to energy in biomass		1.14548	2.16118	Etot normalized					Energy requirements for H2SO4 in biomass	0.036	0.08652	MJ / kg dw biomass
									Category	Item	Description	Value low	Value high	Units	Notes:		References
									Bioreactor	Bioreactor stiring	Energy consumption per bioreactor volume for stirring	0.8	2	kW/m3	Wide range (0.2 to 17 kW/m3) I take 1.5kW like Pikaar did (which may be conservative since Niazi recomends 0.8 kW as "good average"		1)H.-P. Meyer, W. Minas, D. Schmidhalter, “Industrial-scale fermentation” in Industrial Biotechnology: Products and Processes, pp. 1–53. (Wiley New Jersey, United States, 2017) 2) R. Z. Davis, Design and scale-up of production scale stirred tank fermentors. (2010). 3) S. K. Niazi, J. L. Brown, Fundamentals of modern bioprocessing (CRC Press, 2017).
											Bioreactor productivity	3	1	kg dw biomass / m3 / hr	Range is from 0.4 to 3.28 kg/m3/hr for fermentor bioreactors, 5.7 for u-loops (note: report of 4 in u-loops refer to 100% protein e.g in Huizing 2005)		1) K. Tanaka, A. Ishizaki, T. Kanamaru, T. Kawano, Production of PoIy(D-3-Hydroxybutyrate) from CO2, H2, and O2 by High Cell Density Autotrophic Cultivation of Alcaligenes eutrophus. Biotechnol. Bioeng. 45, 268–275 (1995). 2) (H.J. Huizing, RapportenSusteïne© - Single Cell Protein (SCP) als alternatief voor soja: een haalbaarheidsstudie ( 2005) 3) A. Taweel, Q. Shah, B. Aufderheide, Effect of Mix…
											Energy consumed for per biomass (kWh)	0.266667	2	kWh/kg dw biomass
											Total energy cost for biomass	0.96	7.2	MJ/ kg dw biomass
										Bioreactor cooling I	Water cooling		6.66	MW	Energy cost for cooling Jastbolaget bioreactor coupled to heat pumps to recover process and district heating		J. Lisičar, T. Scheper, S. Barbe, Turning industrial baker’s yeast manufacture into a powerful zero discharge multipurpose bioprocess. Ind. Biotechnol. 13, 184–191 (2017).
													6.66	MJ/s
													0.7927	kg dw /s	Yield of yeast in Jastbolaget bioreactor
											Total		8.40167	MJ / kg dw biomass
										Bioreactor cooling II	Water cooling	110000000		kcal/h	Estimated cooling requirement for the British Petroleum purified n-alkanes or gas oil processes for a 100,000-metric ton per year plant		P. F. Stanbury, A. Whitaker, S. J. Hall, Principles of fermentation technology (Elsevier, 2013).
												460570		MJ/h
												6			Coefficient of performance (COP) for power consumption of cooling systems for fermentation vessels		M. O. Albaek, K. V Gernaey, M. S. Hansen, S. M. Stocks, Evaluation of the energy efficiency of enzyme fermentation by mechanistic modeling. Biotechnol. Bioeng. 109, 950-961 (2012).
												76761.7		MJ/h	Actual energy needed to guarantee the required cooling potential
												100000		ton dw/y	Annual productivity of the SCP plant
												11.4155		ton dw/h	Productivity on hourly basis, assumed with 8760 h/y, i.e. no interruption for fermenter maintainance (conservative assumption)
											Total	6.72432		MJ / kg dw biomass	Comparable with bioreactor cooling I
										Overall process		7.68432	15.6017	MJ / kg dw biomass
									Category	Item	Description	Value low	Value high	Units	Notes		References
									Downstream processing for animal feed production	Centrifugation	Biomass concentration in the reactor	0.025	0.005	% dw biomass
											Energy needed for centrifugation	1.35	1.35	kWh /m3	For one m3 of reactor solution		J. Sillman, et al., Bacterial protein for food and feed generated via renewable energy and direct air capture of CO2: Can it reduce land and water use? Glob. Food Sec. 22, 25–32 (2019).
											Total	0.1944	0.972	MJ/ kg dw biomass
										Spray-drying		8167	8167	MJ/ton dw biomass			I. Pikaar, et al., Decoupling Livestock from Land Use through Industrial Feed Production Pathways. Environ. Sci. Technol. 52, 7351–7359 (2018).
											Total	8.167	8.167	MJ/ kg dw biomass
										Overall process		8.3614	9.139	MJ / kg dw biomass
									Category	Item	Description	Value low	Value high	Units	Notes		References
									Downstream processing for human food production	Centrifugation	Biomass concentration in the reactor	0.025	0.005	% dw biomass
											Energy needed for centrifugation	1.35	1.35	kWh /m3	For one m3 of reactor solution		J. Sillman, et al., Bacterial protein for food and feed generated via renewable energy and direct air capture of CO2: Can it reduce land and water use? Glob. Food Sec. 22, 25–32 (2019).
											Total	0.1944	0.972	MJ/ kg dw biomass
										Bead milling disruption
											Total	1.5	11	MJ/ kg dw biomass			L. Soto, et al., Extraction and fractionation of microalgae-based protein products. Algal Research 36, 175-192 (2018).
										Microfiltration	Disrupted biomass (db) density	30	20	kg db biomass / m3 disrupted biomass	Assumed concentration of solids after centrifuging.		L. Metcalf, H. P. Eddy, G. Tchobanoglous, Wastewater engineering: treatment, disposal, and reuse (McGraw-Hill New York, 1979).
											Energy consumed to flow permeate	5	5	kWh/ m3 permeate			K. Nath, Membrane separation processes (PHI Learning Pvt. Ltd., 2017).
												18	18	MJ/ m3 permeate
											Total	0.6	0.9	MJ/ kg biomass	Conservatively assuming that the whole volume of disrupted biomass has to be filtrated
										Spray drying		8167	8167	MJ/ton dw biomass			I. Pikaar, et al., Decoupling Livestock from Land Use through Industrial Feed Production Pathways. Environ. Sci. Technol. 52, 7351–7359 (2018).
											Total	8.167	8.167	MJ/ kg dw biomass
										Overall process		10.4614	21.039	MJ / kg dw biomass

## Sheet: FAO Crop Yields (S1E)
				2017					2018					2019
	Area	Item		ha	hg/ha	tonnes	% global production		ha	hg/ha	tonnes	% global production		ha	hg/ha	tonnes	% global production																							Summary of results
	Afghanistan	Maize		134225	12957	173912	0.000153432		72433	14727	106670	9.5179e-05		94910	19457	184671	0.000161192					Total Production (Million tonnes)							Total Land Area Harvested (Millions ha)						FAO- Food Composition Table					Production weighted average		Global Production
	Afghanistan	Potatoes		32116	159794	513194	0.00138884		32400	190026	615684	0.00168828		57066	161413	921122	0.00249075						2017	2018	2019	Multiyear Avg.				2017	2018	2019	Multiyear Avg.		Crop	g Protein / g Crop	kcal / 100 g			kcal/m2/y	g Protein/m2/y	Mha	FW production Mtons
	Afghanistan	Rice, paddy		109452	30919	338420	0.000477369		117539	29963	352177	0.000489987		127530	29993	382500	0.000537224					Maize	1133.48	1120.73	1145.66	1133.29			Maize	195.653	194.524	195.45	195.209		Soybeans	0.38	335		Maize	2643.64	70.5465	195.209	1133.29
	Afghanistan	Sugar beet		201	104577	2102	6.69449e-06		196	273622	5363	1.95936e-05		616	150714	9284	3.3336e-05					Potatoes	369.513	364.682	369.817	368.004			Potatoes	17.4033	17.1183	17.2979	17.2731		Maize	0.095	356		Potatoes	1676.25	40.0298	17.2731	368.004
	Afghanistan	Sugar cane		1145	294541	33725	1.8639e-05		1766	143947	25421	1.33489e-05		1653	221041	36538	1.8976e-05					Rice, paddy	708.928	718.748	711.994	713.223			Rice, paddy	157.196	157.898	154.535	156.543		Potatoes	0.016	67		Rice, paddy	1448.95	31.0489	156.543	713.223
	Afghanistan	Wheat		2104377	20342	4280776	0.00554528		1635000	22100	3613300	0.00492856		2334000	20951	4890000	0.0063885					Sugar beet	313.989	273.712	278.498	288.733			Sugar beet	4.98964	4.7977	4.60943	4.79893		Rice, paddy	0.06	280		Sugar beet	4515.8	83.8649	4.79893	288.733
	Albania	Maize		58060	65632	381059	0.000336186		54115	72273	391104	0.000348972		55148	70529	388951	0.0003395					Sugar cane	1809.38	1904.35	1925.48	1879.74			Sugar cane	25.8956	26.1278	26.4493	26.1576		Sugar beet	0.013	70		Sugar cane	2221.74	14.8116	26.1576	1879.74
	Albania	Potatoes		9948	251110	249804	0.000676035		9726	261714	254543	0.000697986		10164	256455	260661	0.000704838					Wheat	771.968	733.135	765.437	756.847			Wheat	218.19	213.868	215.771	215.943		Sugar cane	0.002	30		Wheat	1387.04	50.6643	215.943	756.847
	Albania	Rice, paddy		0		0	0		0		0	0		0		0	0					Soybeans	359.043	344.188	333.274	345.502			Soybeans	125.537	123.741	120.226	123.168		Wheat	0.122	334		Soybeans	1012.81	114.886	123.168	345.502
	Albania	Soybeans		227	22026	500	1.39259e-06		253	29407	744	2.16161e-06		219	27626	605	1.81532e-06					Cassava	282.772	290.7	299.278	290.917			Cassava	26.3268	26.5807	27.3402	26.7492		Cassava	0.009	109		Cassava	1559.4	12.8758	26.7492	290.917
	Albania	Sugar beet		959	341721	32771	0.00010437		702	391524	27485	0.000100416		805	381429	30705	0.000110252					Oil palm fruit	400.295	403.583	410.697	404.858			Oil palm fruit	26.9672	27.6803	28.3126	27.6533		Oil palm fruit	0.003	158		Oil palm fruit	2650.73	5.03304	27.6533	404.858
	Albania	Wheat		68095	40367	274877	0.000356073		65072	36927	240294	0.000327763		57330	40680	233218	0.000304686
	Algeria	Maize		2025	13007	2634	2.32382e-06		2250	18409	4142	3.6958e-06		1533	41539	6368	5.55838e-06
	Algeria	Potatoes		148822	309524	4606402	0.0124661		149665	310916	4653322	0.0127599		157864	318011	5020249	0.013575
	Algeria	Rice, paddy		130	19000	247	3.48413e-07		122	19508	238	3.31131e-07		115	19913	229	3.21632e-07
	Algeria	Sugar beet		0		0	0		0		0	0		0		0	0
	Algeria	Wheat		2118469	11501	2436503	0.00315622		2087003	19076	3981219	0.00543041		1974987	19630	3876876	0.00506492											caloric yields kcal/m2/y							protein yields g/m2/y
	Angola	Cassava		1010506	82402	8326745	0.0294468		944152	92469	8730517	0.0300327		945328	95210	9000432	0.0300738
	Angola	Maize		2664361	8935	2380522	0.00210019		2639535	10477	2765316	0.00246742		2642691	10666	2818684	0.00246032			Average yields
	Angola	Oil palm fruit		23260	120546	280390	0.000700458		23279	120495	280500	0.000695024		23310	120441	280747	0.000683587					Average FW yield (g/m2/y)							Average kcal yield (kcal/m2/y)							Average protein yield (g/m2/y)
	Angola	Potatoes		63983	72079	461186	0.00124809		63845	71770	458217	0.00125648		63963	71174	455249	0.00123101						2017	2018	2019	Multiyear Avg.				2017	2018	2019	Multiyear Avg.				2017	2018	2019	Multiyear Avg.
	Angola	Rice, paddy		10912	8638	9426	1.32961e-05		8417	11523	9699	1.34943e-05		8467	11931	10102	1.41883e-05					Maize	492.821	499.584	511.464	501.29			Maize	1754.44	1778.52	1820.81	1784.59			Maize	46.818	47.4605	48.5891	47.6225
	Angola	Soybeans		39593	9093	36001	0.000100269		35879	9829	35266	0.000102461		36252	10303	37350	0.00011207					Potatoes	2116.09	2077.08	2121.62	2104.93			Potatoes	1417.78	1391.64	1421.48	1410.3			Potatoes	33.8574	33.2333	33.9459	33.6789
	Angola	Sugar cane		14798	390013	577141	0.000318972		16395	390010	639421	0.000335769		16850	390367	657768	0.000341612					Rice, paddy	392.019	398.453	405.485	398.652			Rice, paddy	1097.65	1115.67	1135.36	1116.23			Rice, paddy	23.5211	23.9072	24.3291	23.9191
	Angola	Wheat		2519	9873	2487	3.22164e-06		2428	9786	2376	3.24088e-06		2368	9704	2298	3.0022e-06					Sugar beet	5091.15	4819.19	5113.31	5007.88			Sugar beet	3563.8	3373.43	3579.31	3505.52			Sugar beet	66.1849	62.6494	66.473	65.1025
	Antigua and Barbuda	Cassava		26	56538	147	5.19853e-07		27	56667	153	5.26316e-07		27	58889	159	5.31278e-07					Sugar cane	5629.67	5668.96	5611.87	5636.83			Sugar cane	1688.9	1700.69	1683.56	1691.05			Sugar cane	11.2593	11.3379	11.2237	11.2737
	Antigua and Barbuda	Maize		49	15714	77	6.79325e-08		50	15800	79	7.04898e-08		51	15686	80	6.98289e-08					Wheat	335.077	313.284	332.882	327.081			Wheat	1119.16	1046.37	1111.83	1092.45			Wheat	40.8794	38.2206	40.6117	39.9039
	Antigua and Barbuda	Sugar cane		0		0	0		0		0	0		0		0	0					Soybeans	178.791	179.736	185.545	181.357			Soybeans	598.95	602.115	621.576	607.547			Soybeans	67.9406	68.2996	70.5071	68.9158
	Argentina	Cassava		19259	100152	192882	0.000682111		19405	100163	194367	0.000668617		19552	100170	195852	0.000654414					Cassava	1145.6	1171.93	1188.09	1168.54			Cassava	1248.71	1277.4	1295.02	1273.71			Cassava	10.3104	10.5473	10.6928	10.5169
	Argentina	Maize		6530673	75759	49475895	0.0436496		7138620	60883	43462323	0.0387804		7232761	78615	56860704	0.0496315					Oil palm fruit	1120.86	1119.14	1109.43	1116.48			Oil palm fruit	1770.96	1768.25	1752.91	1764.04			Oil palm fruit	3.36259	3.35743	3.3283	3.34944
	Argentina	Potatoes		76649	320272	2454850	0.00664347		67876	323156	2193455	0.0060147		68457	322716	2209220	0.00597382
	Argentina	Rice, paddy		204100	65083	1328340	0.00187373		198170	69030	1367968	0.00190327		183285	64919	1189866	0.00167117
	Argentina	Soybeans		17335102	31711	54971626	0.153106		16318060	23157	37787927	0.109788		16575887	33340	55263891	0.165821
	Argentina	Sugar cane		422098	442996	18698786	0.0103344		457884	403263	18464782	0.00969611		476176	370720	17652814	0.00916799			Production weighted averages
	Argentina	Wheat		5566385	33047	18395106	0.0238289		5822173	31806	18518045	0.0252587		6050953	32160	19459727	0.025423
	Armenia	Maize		2125	49002	10413	9.18677e-06		1383	55061	7615	6.79468e-06		1137	41847	4758	4.15307e-06					Production weighted average FW yield (g/m2/y)							Production weighted average kcal yield (kcal/m2/y)							Production weighted average protein yield (g/m2/y)
	Armenia	Potatoes		25311	216278	547420	0.00148146		22062	188129	415050	0.00113811		20133	200694	404057	0.00109259						2017	2018	2019	Multiyear Avg.				2017	2018	2019	Multiyear Avg.				2017	2018	2019	Multiyear Avg.
	Armenia	Rice, paddy		0		0	0		0		0	0		0		0	0					Maize	748.249	745.58	733.955	742.595			Maize	2663.77	2654.26	2612.88	2643.64			Maize	71.0837	70.8301	69.7257	70.5465
	Armenia	Sugar beet		4002	153433	61404	0.000195561		4207	153240	64468	0.000235532		4366	153071	66831	0.000239969					Potatoes	2547.96	2456.69	2500.93	2501.86			Potatoes	1707.14	1645.98	1675.62	1676.25			Potatoes	40.7674	39.307	40.0149	40.0298
	Armenia	Wheat		80992	21783	176428	0.000228543		66378	28240	187453	0.000255687		57563	19565	112621	0.000147133					Rice, paddy	512.953	518.333	521.159	517.482			Rice, paddy	1436.27	1451.33	1459.25	1448.95			Rice, paddy	30.7772	31.1	31.2696	31.0489
	Australia	Maize		67771	64363	436194	0.000384828		52783	73365	387240	0.000345525		58949	55507	327206	0.000285605					Sugar beet	6843.93	6122.73	6386.78	6451.15			Sugar beet	4790.75	4285.91	4470.74	4515.8			Sugar beet	88.9711	79.5955	83.0281	83.8649
	Australia	Potatoes		28372	389537	1105194	0.00299094		29740	399682	1188655	0.00325943		32413	378019	1225274	0.00331319					Sugar cane	7203.87	7510.74	7502.76	7405.79			Sugar cane	2161.16	2253.22	2250.83	2221.74			Sugar cane	14.4077	15.0215	15.0055	14.8116
	Australia	Rice, paddy		82204	98207	807304	0.00113877		61151	103860	635113	0.000883638		7620	87710	66835	9.38702e-05					Wheat	418.66	398.796	428.387	415.281			Wheat	1398.32	1331.98	1430.81	1387.04			Wheat	51.0765	48.6531	52.2632	50.6643
	Australia	Soybeans		16658	18811	31335	8.72738e-05		32073	9012	28903	8.39743e-05		13397	11298	15136	4.5416e-05					Soybeans	307.297	302.837	296.862	302.332			Soybeans	1029.45	1014.5	994.487	1012.81			Soybeans	116.773	115.078	112.807	114.886
	Australia	Sugar cane		453470	806261	36561497	0.0202067		442958	756434	33506830	0.0175949		433154	748356	32415352	0.0168349					Cassava	1417.59	1428.48	1445.85	1430.64			Cassava	1545.17	1557.04	1575.98	1559.4			Cassava	12.7583	12.8563	13.0127	12.8758
	Australia	Wheat		12191153	26100	31818744	0.0412177		10919180	19178	20941134	0.0285638		10402271	16917	17597561	0.0229902					Oil palm fruit	1700.48	1668.48	1664.07	1677.68			Oil palm fruit	2686.76	2636.2	2629.23	2650.73			Oil palm fruit	5.10145	5.00545	4.99221	5.03304
	Austria	Maize		209476	99104	2075983	0.00183152		209900	101493	2130340	0.00190085		220690	104168	2298880	0.0020066
	Austria	Potatoes		22991	284198	653400	0.00176827		23760	293742	697930	0.0019138		23970	313417	751260	0.00203144
	Austria	Soybeans		64467	30002	193416	0.000538699		67620	27579	186490	0.000541825		69210	31467	217780	0.000653456
	Austria	Sugar beet		42684	701366	2993710	0.00953443		31250	688061	2150190	0.00785567		27880	704860	1965150	0.00705625
	Austria	Wheat		295029	48712	1437143	0.00186166		294290	46453	1367060	0.00186468		278340	57372	1596880	0.00208623
	Azerbaijan	Maize		35666	66077	235669	0.000207917		31715	78177	247939	0.00022123		32760	86560	283570	0.000247517
	Azerbaijan	Potatoes		58772	155499	913899	0.00247325		59311	151559	898914	0.00246492		56921	176415	1004172	0.00271532
	Azerbaijan	Rice, paddy		5103	31189	15916	2.24508e-05		4034	29685	11975	1.66609e-05		4009	27613	11070	1.55479e-05
	Azerbaijan	Soybeans		48	5833	28	7.79852e-08		48	5833	28	8.13508e-08		48	5833	28	8.40149e-08
	Azerbaijan	Sugar beet		13759	298049	410085	0.00130605		8562	323776	277217	0.00101281		7233	302122	218525	0.000784656
	Azerbaijan	Wheat		596075	29687	1769574	0.00229229		677834	29383	1991683	0.00271667		669993	31555	2114139	0.002762
	Bahamas	Cassava		15	307333	461	1.63029e-06		10	322000	322	1.10767e-06		6	338333	203	6.78298e-07			Notes:
	Bahamas	Maize		70	90429	633	5.58458e-07		69	94203	650	5.79979e-07		68	97941	666	5.81326e-07			FAO data is recorded in primary commodity weights (without additional parts or stover during harvest): for grains it is in dry grain form, while for other products it is in non-dry ready to eat form (such as sugar beet, sugar cane, soybeans). An exception is rice which yield and production values are recorded as "rice, paddy" (harvested biomass).
	Bahamas	Potatoes		0		0	0		0		0	0		0		0	0			More information on FAO's methodology can be found in here:
	Bahamas	Sugar cane		2429	248831	60441	3.34043e-05		2447	248917	60910	3.19847e-05		2465	249002	61379	3.18772e-05			http://www.fao.org/3/x9892e/x9892e00.pdf
	Bahrain	Potatoes		2	375000	75	2.0297e-07		2	425000	85	2.3308e-07		1	300000	30	8.11212e-08			FAO's Food Balance Sheets can be found here
	Bangladesh	Maize		389878	77598	3025392	0.00266912		400478	82104	3288102	0.00293389		445099	80192	3569321	0.00311552			http://www.fao.org/faostat/en/#data/FBS
	Bangladesh	Potatoes		499725	204432	10215957	0.0276471		477419	204106	9744412	0.0267203		468395	206131	9655082	0.0261077			In accordance with the crop yield and production data described above, FAO's food composition tables adjust the nutrient content values such that the multiplication of a certain food items' yield or production with its equivalent food composition table values will result in the nutrient content or yield of that food item without the need to add additional coefficients/harvest indices to filter th…
	Bangladesh	Rice, paddy		11615000	46619	54148000	0.0763801		11515000	47257	54416000	0.0757094		11516553	47398	54586344	0.0766668			FAO's food composition table can be found here:
	Bangladesh	Soybeans		62870	15416	96921	0.000269943		59442	16604	98699	0.000286759		62481	17731	110785	0.000332414			http://www.fao.org/3/X9892E/X9892e05.htm#P8217_125315
	Bangladesh	Sugar cane		92060	419593	3862775	0.00213487		90156	403604	3638731	0.00191075		81062	387595	3141923	0.00163176			For example, milled rice's mass is 67% of the rice harvested in the field (termed "rice, paddy"). However FAO's food composition table capture this differences by providing different nutrient composition values (per mass) for "milled rice" and "rice,paddy", assigning lower values for "rice, paddy" because of its non edible share.
	Bangladesh	Wheat		415339	31576	1311473	0.00169887		351213	31302	1099373	0.00149955		330348	30780	1016811	0.00132841			Therefore multiplying rice production or yield values with its food composition value ("rice, paddy") will result in exact nutrient volumes or yields, correcting for the inedible portions.
	Barbados	Cassava		24	199583	479	1.69394e-06		34	197941	673	2.3151e-06		25	194400	486	1.62391e-06
	Barbados	Maize		26	28462	74	6.52858e-08		38	28684	109	9.7258e-08		15	28000	42	3.66602e-08
	Barbados	Sugar cane		2756	476030	131194	7.25079e-05		2885	508946	146831	7.7103e-05		2952	286548	84589	4.39313e-05
	Belarus	Maize		130387	53244	694238	0.000612485		174541	65191	1137845	0.00101527		190159	57498	1093369	0.000954359
	Belarus	Potatoes		275997	232421	6414755	0.01736		271772	215781	5864325	0.0160806		266624	228985	6105294	0.016509
	Belarus	Sugar beet		99865	499608	4989334	0.0158901		100878	476757	4809430	0.0175711		94989	518726	4927331	0.0176925
	Belarus	Wheat		717081	36540	2620230	0.00339422		660001	27496	1814765	0.00247535		694004	33268	2308840	0.00301637
	Belgium	Maize		49005	124206	608671	0.000536994		53990	69744	376550	0.000335986		48640	88244	429220	0.00037465
	Belgium	Potatoes		92855	475652	4416665	0.0119527		93330	326309	3045440	0.00835094		98190	410186	4027620	0.0108909
	Belgium	Rice, paddy					0		0		0	0		0		0	0
	Belgium	Sugar beet		62470	951142	5941783	0.0189235		62700	828078	5192050	0.018969		57610	880377	5071850	0.0182114
	Belgium	Wheat		197592	86174	1702721	0.00220569		195690	84923	1661860	0.00226679		203760	93364	1902380	0.00248535
	Belize	Cassava		46	124565	573	2.02637e-06		59	117627	694	2.38734e-06		45	161111	725	2.42249e-06
	Belize	Maize		19641	45586	89536	7.89923e-05		18488	42063	77766	6.93887e-05		21079	27539	58049	5.06687e-05
	Belize	Potatoes		98	133469	1308	3.53979e-06		128	120313	1540	4.22286e-06		130	121692	1582	4.27779e-06
	Belize	Rice, paddy		3972	47208	18751	2.64498e-05		2718	49209	13375	1.86087e-05		2417	57509	13900	1.95226e-05
	Belize	Soybeans		7122	18305	13037	3.63105e-05		6401	18397	11776	3.42138e-05		7079	11045	7819	2.34612e-05
	Belize	Sugar cane		37247	448474	1670432	0.000923209		40157	425215	1707537	0.000896651		40486	443123	1794029	0.000931729
	Benin	Cassava		306703	129097	3959450	0.0140023		280810	136028	3819804	0.01314		277264	140472	3894777	0.0130139
	Benin	Maize		1100513	13215	1454284	0.00128303		1157805	13040	1509758	0.00134712		1000000	15000	1500000	0.00130929
	Benin	Oil palm fruit		37843	176829	669173	0.0016717		38997	179764	701027	0.00173701		40114	182700	732882	0.00178448
	Benin	Potatoes		12	103333	124	3.35576e-07		7	85714	60	1.64527e-07		13	100000	130	3.51525e-07
	Benin	Rice, paddy		78969	35295	278718	0.000393154		135185	33977	459313	0.000639046		113719	35702	406000	0.000570229
	Benin	Soybeans		156555	10524	164761	0.00045889		199844	11108	221977	0.000644929		210000	10952	230000	0.000690122
	Benin	Sugar cane		562	177936	10000	5.52677e-06		624	160256	10000	5.25114e-06		679	147275	10000	5.1935e-06
	Bhutan	Maize		26738	35175	94052	8.29765e-05		14907	37066	55254	4.93018e-05		13146	35170	46235	4.03567e-05
	Bhutan	Potatoes		5192	110214	57223	0.00015486		4506	98265	44278	0.000121415		4185	104086	43560	0.000117788
	Bhutan	Rice, paddy		21202	40744	86385	0.000121853		15082	42362	63890	8.88907e-05		12261	40723	49930	7.0127e-05
	Bhutan	Soybeans		351	5812	204	5.68178e-07		153	6993	107	3.10876e-07		251	6813	171	5.13091e-07
	Bhutan	Sugar cane		20	319000	638	3.52608e-07		3	336667	101	5.30365e-08		13	304615	396	2.05663e-07
	Bhutan	Wheat		2129	18239	3883	5.03e-06		1140	12675	1445	1.97099e-06		1004	13137	1319	1.7232e-06
	Bolivia (Plurinational State of)	Cassava		29537	68835	203318	0.000719017		29378	68546	201375	0.000692724		30112	67524	203327	0.000679391
	Bolivia (Plurinational State of)	Maize		424907	22473	954909	0.000842459		462187	27282	1260926	0.00112509		468080	21097	987503	0.000861953
	Bolivia (Plurinational State of)	Potatoes		178144	58677	1045291	0.00282883		180802	64211	1160940	0.00318343		175708	71515	1256584	0.00339786
	Bolivia (Plurinational State of)	Rice, paddy		172824	27692	478578	0.000675073		169776	31875	541157	0.000752916		187281	32040	600044	0.000842765
	Bolivia (Plurinational State of)	Soybeans		1263702	21137	2671046	0.00743936		1362925	21587	2942131	0.00854802		1387973	21548	2990845	0.00897412
	Bolivia (Plurinational State of)	Sugar cane		157074	555896	8731676	0.00482579		168180	571795	9616440	0.00504973		174630	547356	9558472	0.00496419
	Bolivia (Plurinational State of)	Wheat		174386	8848	154293	0.00019987		199569	15117	301689	0.000411506		197713	11993	237127	0.000309793
	Bosnia and Herzegovina	Maize		194266	36526	709584	0.000626024		191617	66400	1272339	0.00113528		191840	64408	1235596	0.0010785
	Bosnia and Herzegovina	Potatoes		34941	96488	337137	0.000912381		35159	112140	394274	0.00108114		34239	111367	381308	0.00103107
	Bosnia and Herzegovina	Soybeans		7507	15639	11740	3.26981e-05		8579	27197	23332	6.77884e-05		9026	26316	23753	7.12716e-05
	Bosnia and Herzegovina	Sugar beet		16	213750	342	1.08921e-06		16	213750	342	1.24949e-06		16	213750	342	1.22802e-06
	Bosnia and Herzegovina	Wheat		70046	41739	292368	0.000378731		73591	40196	295810	0.000403487		68965	38392	264769	0.000345905
	Botswana	Maize		51030	2403	12265	1.08207e-05		76608	3215	24633	2.19794e-05		35862	2029	7278	6.35268e-06
	Botswana	Potatoes		568	154313	8765	2.37204e-05		797	154768	12335	3.3824e-05		850	21176	1800	4.86727e-06
	Botswana	Wheat		0		0	0		910	13319	1212	1.65318e-06		620	6081	377	4.92529e-07
	Brazil	Cassava		1266471	146088	18501645	0.0654295		1215988	147018	17877163	0.0614969		1190121	147020	17497115	0.0584643
	Brazil	Maize		17427206	56183	97910658	0.0863807		16126368	51076	82366531	0.0734936		17518054	57734	101138617	0.08828
	Brazil	Oil palm fruit		115133	146558	1687371	0.00421532		161558	139255	2249770	0.00557449		177475	145558	2583293	0.00629003
	Brazil	Potatoes		118130	309411	3655069	0.00989157		119609	311762	3728953	0.0102252		116682	316838	3696930	0.00999665
	Brazil	Rice, paddy		2006202	62131	12464766	0.0175826		1872155	63074	11808412	0.0164291		1710049	60633	10368611	0.0145628
	Brazil	Soybeans		33959879	33785	114732101	0.31955		34777936	33904	117912450	0.342581		35881447	31846	114269392	0.342869
	Brazil	Sugar cane		10189208	744559	758646205	0.419286		10013452	746057	747060316	0.392292		10081170	746833	752895389	0.391016
	Brazil	Wheat		1905617	22790	4342812	0.00562564		2080204	26292	5469236	0.00746007		2098003	26712	5604158	0.00732151
	Brunei Darussalam	Cassava		177	185198	3278	1.15924e-05		176	189205	3330	1.14551e-05		175	193257	3382	1.13005e-05
	Brunei Darussalam	Rice, paddy		920	16598	1527	2.15396e-06		783	20038	1569	2.18296e-06		773	19405	1500	2.10676e-06
	Bulgaria	Maize		398152	64362	2562569	0.0022608		444620	79225	3522500	0.00314304		560910	72379	4059790	0.00354363
	Bulgaria	Potatoes		12806	177897	227815	0.000616527		14100	185596	261690	0.000717584		9290	212497	197410	0.000533805
	Bulgaria	Rice, paddy		10434	56089	58523	8.25514e-05		11000	55200	60720	8.44802e-05		11820	60000	70920	9.96076e-05
	Bulgaria	Soybeans		11530	17346	20000	5.57037e-05		2320	20388	4730	1.37425e-05		3860	19611	7570	2.2714e-05
	Bulgaria	Sugar beet		0		0	0		0		0	0		0		0	0
	Bulgaria	Wheat		1144519	53583	6132671	0.00794421		1212010	49129	5954520	0.008122		1198680	52722	6319630	0.00825623
	Burkina Faso	Cassava		4002	10207	4085	1.44463e-05		4321	9387	4056	1.39525e-05		4722	8568	4046	1.35192e-05
	Burkina Faso	Maize		956386	16034	1533431	0.00135285		1019181	16681	1700127	0.00151698		1014907	16858	1710898	0.00149338
	Burkina Faso	Potatoes		5014	117174	58751	0.000158996		4883	130319	63635	0.000174494		5599	123913	69379	0.000187604
	Burkina Faso	Rice, paddy		165086	19721	325566	0.000459237		160949	21770	350392	0.000487503		177256	21242	376527	0.000528834
	Burkina Faso	Soybeans		17434	10611	18500	5.15259e-05		28206	11102	31314	9.09792e-05		44699	11568	51708	0.000155151
	Burkina Faso	Sugar cane		4817	1008939	486006	0.000268604		4839	1009275	488388	0.000256459		4860	1009815	490770	0.000254881
	Burundi	Cassava		308949	73969	2285265	0.00808165		295769	80695	2386709	0.00821021		296000	81384	2408958	0.00804922
	Burundi	Maize		175965	12977	228355	0.000201464		190003	15289	290498	0.000259204		270755	10002	270813	0.000236382
	Burundi	Oil palm fruit		8931	99246	88637	0.000221429		8928	99163	88533	0.000219367		8940	99076	88574	0.000215668
	Burundi	Potatoes		19987	102512	204891	0.000554489		27097	111697	302665	0.000829942		53689	70115	376441	0.00101791
	Burundi	Rice, paddy		49501	17838	88298	0.000124551		49813	17926	89296	0.000124238		58997	15002	88510	0.000124313
	Burundi	Soybeans		4491	4825	2167	6.0355e-06		4582	5210	2387	6.93515e-06		4600	5628	2589	7.76838e-06
	Burundi	Sugar cane		3250	661902	215118	0.000118891		3057	583706	178439	9.37008e-05		2668	626844	167242	8.68571e-05
	Burundi	Wheat		20240	3982	8060	1.04408e-05		16145	14092	22751	3.10325e-05		7645	6402	4894	6.39373e-06
	Cabo Verde	Cassava		494	113300	5597	1.97933e-05		450	87756	3949	1.35844e-05		449	114120	5124	1.71212e-05
	Cabo Verde	Maize		31699	1	4	3.52896e-09		31698	227	719	6.41546e-07		27581	232	640	5.58631e-07
	Cabo Verde	Potatoes		202	200050	4041	1.0936e-05		364	60440	2200	6.03265e-06		163	163558	2666	7.20897e-06
	Cabo Verde	Sugar cane		1277	222200	28375	1.56822e-05		1025	223805	22940	1.20461e-05		916	225109	20620	1.0709e-05
	Cambodia	Cassava		457305	259648	11873828	0.0419908		481679	265859	12805875	0.0440519		504940	272070	13737921	0.0459035
	Cambodia	Maize		151145	49621	750000	0.00066168		242237	50859	1232000	0.00109928		270701	52098	1410286	0.00123098
	Cambodia	Oil palm fruit		14641	109282	160000	0.000399705		14749	108482	160000	0.000396448		14852	107730	160000	0.000389582
	Cambodia	Rice, paddy		3035700	34648	10518000	0.0148365		3071696	35459	10892000	0.0151541		3001313	36271	10886000	0.0152895
	Cambodia	Soybeans		104000	16154	168000	0.000467911		105000	16190	170000	0.000493915		108704	16189	175977	0.000528025
	Cambodia	Sugar cane		28950	222403	643856	0.000355844		28770	222454	640000	0.000336073		29703	222509	660919	0.000343248
	Cameroon	Cassava		349170	144296	5038370	0.0178178		395315	146835	5804599	0.0199677		407017	149688	6092549	0.0203575
	Cameroon	Maize		1240977	18050	2239930	0.00197616		1354866	17094	2315941	0.00206646		1420018	16264	2309535	0.0020159
	Cameroon	Oil palm fruit		149000	142853	2128514	0.00531736		152000	142148	2160643	0.00535365		155000	139709	2165487	0.00527272
	Cameroon	Potatoes		20500	153659	315000	0.000852472		19810	147103	291412	0.000799085		21471	169324	363556	0.000983071
	Cameroon	Rice, paddy		198195	13300	263600	0.000371829		256206	11725	300400	0.000417949		268408	11664	313084	0.000439728
	Cameroon	Soybeans		19580	13864	27145	7.56038e-05		15270	13926	21265	6.1783e-05		15957	14450	23058	6.91863e-05
	Cameroon	Sugar cane		135816	94892	1288779	0.000712278		135815	94781	1287274	0.000675965		135814	94671	1285769	0.000667764
	Cameroon	Wheat		639	13302	850	1.10108e-06		639	13302	850	1.15941e-06		651	13303	866	1.13138e-06
	Canada	Maize		1406200	100238	14095500	0.0124356		1430700	97049	13884800	0.0123891		1451200	92364	13403900	0.0116997
	Canada	Potatoes		137621	393780	5419238	0.0146659		133749	389119	5204431	0.0142711		138339	391049	5409739	0.0146282
	Canada	Soybeans		2934800	26293	7716600	0.0214922		2539600	29204	7416600	0.0215481		2270500	26625	6045100	0.0181385
	Canada	Sugar beet		10500	734381	771100	0.00245582		18200	756429	1376700	0.00502974		12400	728871	903800	0.00324527
	Canada	Wheat		8983300	33815	30377235	0.0393504		9881000	32589	32201100	0.0439225		9655600	33502	32347900	0.0422607
	Central African Republic	Cassava		255819	28013	716626	0.00253429		259504	27912	724332	0.00249168		262612	27811	730362	0.00244041
	Central African Republic	Maize		110779	8124	90000	7.94016e-05		115831	7770	90000	8.03048e-05		147273	6111	90000	7.85575e-05
	Central African Republic	Oil palm fruit		650	89231	5800	1.44893e-05		620	87742	5440	1.34792e-05		186	91344	1699	4.13687e-06
	Central African Republic	Potatoes		1870	7551	1412	3.82124e-06		2105	6841	1440	3.94864e-06		2394	6132	1468	3.96953e-06
	Central African Republic	Rice, paddy		6998	17148	12000	1.6927e-05		6971	17214	12000	1.66957e-05		5788	16890	9776	1.37304e-05
	Central African Republic	Sugar cane		18347	62681	115000	6.35578e-05		18475	62246	115000	6.03881e-05		19474	61817	120382	6.25204e-05
	Chad	Cassava		35194	82566	290584	0.00102763		35059	81094	284307	0.000978008		36382	81627	296976	0.000992307
	Chad	Maize		335637	11814	396506	0.000349814		341872	12809	437898	0.000390726		328410	12625	414606	0.000361894
	Chad	Potatoes		4215	97359	41037	0.000111057		4234	98422	41672	0.000114269		4006	99483	39853	0.000107764
	Chad	Rice, paddy		191029	13797	263555	0.000371766		185825	13967	259540	0.0003611		192327	15108	290563	0.000408097
	Chad	Sugar cane		4517	1030666	465552	0.0002573		4558	1034166	471373	0.000247525		4598	1037829	477194	0.000247831
	Chad	Wheat		950	19684	1870	2.42238e-06		801	22447	1798	2.45248e-06		862	18712	1613	2.10729e-06
	Chile	Maize		94668	112244	1062589	0.000937459		89058	124706	1110608	0.000990968		80428	121000	973178	0.000849449
	Chile	Potatoes		54082	263762	1426479	0.00386043		41268	286749	1183357	0.0032449		41811	278053	1162568	0.00314363
	Chile	Rice, paddy		20937	61072	127866	0.000180365		29522	65310	192808	0.000268255		26242	66648	174897	0.000245644
	Chile	Soybeans		0		0	0		0		0	0		0		0	0
	Chile	Sugar beet		16383	1080692	1770497	0.00563872		21672	1095652	2374496	0.00867517		12919	1016617	1313368	0.0047159
	Chile	Wheat		225042	59966	1349492	0.00174812		236415	62137	1469003	0.00200373		222705	62860	1399919	0.00182891
	China	Cassava		294808	165470	4878196	0.0172513		297248	165905	4931482	0.0169642		299738	166364	4986557	0.0166619
	China	Maize		42429378	61103	259256299	0.228726		42158995	61042	257348659	0.229626		41309740	63171	260957662	0.22778
	China	Oil palm fruit		49939	133239	665381	0.00166223		50137	132767	665653	0.00164936		50337	132293	665925	0.00162145
	China	Potatoes		4862361	182085	88536429	0.239603		4760724	189722	90321442	0.247672		4914746	186950	91881397	0.248451
	China	Rice, paddy		31021867	69122	214429949	0.302471		30460956	70280	214078796	0.29785		29960066	70562	211405211	0.29692
	China	Soybeans		8247992	18534	15287174	0.0425776		8415791	18978	15971504	0.0464034		8426405	18666	15728776	0.0471947
	China	Sugar beet		174290	538419	9384100	0.0298867		216130	521751	11276600	0.0411988		223357	549475	12272900	0.0440682
	China	Sugar cane		1379602	760408	104906005	0.0579791		1414973	768347	108718971	0.0570898		1422655	772945	109963447	0.0571095
	China	Wheat		24480542	54838	134246679	0.173902		24268721	54163	131446596	0.179294		23732560	56294	133601131	0.174542
	Colombia	Cassava		89717	117765	1056556	0.00373642		109549	98487	1078919	0.00371145		94247	108931	1026643	0.00343039
	Colombia	Maize		379907	35005	1329856	0.00117325		393949	34988	1378368	0.00122988		372778	37418	1394863	0.00121752
	Colombia	Oil palm fruit		455149	173887	7914444	0.0197715		487214	169690	8267513	0.0204853		504117	166436	8390314	0.0204295
	Colombia	Potatoes		162879	227565	3706563	0.0100309		134924	223756	3018999	0.00827844		133570	233870	3123804	0.0084469
	Colombia	Rice, paddy		597255	55135	3292983	0.00464502		526668	55915	2944860	0.00409721		531158	56712	3012311	0.00423081
	Colombia	Soybeans		27313	29329	80106	0.00022311		34597	26659	92231	0.000267967		40549	28128	114056	0.000342229
	Colombia	Sugar beet		1153	270026	31134	9.91562e-05		1163	276604	32169	0.000117529		1173	283069	33204	0.000119225
	Colombia	Sugar cane		431027	542635	23389039	0.0129266		455114	735078	33454409	0.0175674		457783	713503	32662952	0.0169635
	Colombia	Wheat		2616	20944	5479	7.09745e-06		3388	18887	6399	8.72828e-06		2733	20798	5684	7.42582e-06
	Comoros	Cassava		11381	56597	64413	0.000227791		11415	56717	64742	0.000222711		11449	56836	65071	0.000217426
	Comoros	Maize		3309	20366	6739	5.94542e-06		3428	20300	6959	6.20934e-06		3547	20240	7179	6.26627e-06
	Comoros	Potatoes		44	150682	663	1.79425e-06		44	150682	663	1.81802e-06		44	151364	666	1.80089e-06
	Comoros	Rice, paddy		25887	12736	32970	4.65069e-05		26799	12777	34240	4.76384e-05		27706	12817	35510	4.9874e-05
	Congo	Cassava		132197	106462	1407402	0.00497716		133325	107423	1432215	0.00492678		134433	108383	1457028	0.00486847
	Congo	Maize		13869	9172	12720	1.12221e-05		14033	9382	13166	1.17477e-05		14000	10000	14000	1.22201e-05
	Congo	Oil palm fruit		12264	124372	152530	0.000381044		12400	124322	154159	0.000381976		12537	124263	155789	0.000379329
	Congo	Potatoes		673	86493	5821	1.57531e-05		684	86506	5917	1.62251e-05		694	86643	6013	1.62594e-05
	Congo	Rice, paddy		2023	6026	1219	1.7195e-06		2026	6002	1216	1.69183e-06		2030	5980	1214	1.70507e-06
	Congo	Sugar beet		0		0	0		0		0	0		0		0	0
	Congo	Sugar cane		19316	357255	690073	0.000381387		19579	356813	698604	0.000366847		19843	356365	707136	0.000367251
	Cook Islands	Cassava		50	151600	758	2.6806e-06		53	139245	738	2.5387e-06		56	128214	718	2.3991e-06
	Costa Rica	Cassava		9996	150000	149940	0.00053025		10636	150000	159540	0.000548813		10672	149795	159861	0.000534155
	Costa Rica	Maize		4439	15139	6720	5.92866e-06		3377	16624	5614	5.00923e-06		3460	18038	6241	5.44753e-06
	Costa Rica	Oil palm fruit		76860	142571	1095800	0.00273748		76910	141438	1087800	0.00269535		76720	141006	1081800	0.00263406
	Costa Rica	Potatoes		3504	255765	89620	0.000242535		3682	254120	93567	0.000256571		3328	251836	83811	0.000226628
	Costa Rica	Rice, paddy		38330	39878	152851	0.000215609		38772	40831	158311	0.000220259		31657	48585	153805	0.00021602
	Costa Rica	Soybeans		0		0	0		0		0	0		0		0	0
	Costa Rica	Sugar cane		64250	647217	4158370	0.00229823		60000	690357	4142143	0.0021751		62630	705925	4421210	0.00229616
	Côte d'Ivoire	Cassava		865908	61981	5367000	0.0189799		914810	61219	5600350	0.019265		866452	60456	5238244	0.0175029
	Côte d'Ivoire	Maize		503839	20344	1025000	0.000904296		520020	20288	1055000	0.00094135		543706	20232	1100000	0.000960147
	Côte d'Ivoire	Oil palm fruit		349248	63766	2227000	0.00556339		332544	65209	2168495	0.0053731		315055	65232	2055162	0.00500409
	Côte d'Ivoire	Potatoes		0		0	0		0		0	0		0		0	0
	Côte d'Ivoire	Rice, paddy		813790	26051	2120000	0.00299043		756623	26526	2007000	0.00279236		697886	26996	1884000	0.00264609
	Côte d'Ivoire	Soybeans		395	14481	572	1.59313e-06		252	14405	363	1.05465e-06		271	14502	393	1.17921e-06
	Côte d'Ivoire	Sugar cane		22800	800886	1826020	0.0010092		24169	811324	1960890	0.00102969		23953	821756	1968353	0.00102226
	Croatia	Maize		247119	63113	1559638	0.00137598		235350	91238	2147280	0.00191596		255890	89817	2298320	0.00200611
	Croatia	Potatoes		9833	158740	156089	0.000422418		9270	196613	182260	0.000499778		9390	184398	173150	0.000468205
	Croatia	Rice, paddy					0		0		0	0		0		0	0
	Croatia	Soybeans		85133	24405	207765	0.000578664		77090	31806	245190	0.000712371		78330	31186	244280	0.00073297
	Croatia	Sugar beet		19533	663216	1295459	0.0041258		14070	551876	776490	0.00283689		11580	611900	708580	0.00254429
	Croatia	Wheat		118380	58084	687595	0.000890704		138460	54388	753060	0.00102718		143150	56114	803270	0.00104943
	Cuba	Cassava		150368	60349	907458	0.00320915		145229	57563	835976	0.00287573		132778	59931	795748	0.00265889
	Cuba	Maize		157813	23691	373870	0.000329843		144704	23905	345909	0.000308646		125804	24403	307000	0.000267968
	Cuba	Potatoes		6765	217360	147044	0.00039794		6162	219323	135147	0.000370589		5880	220238	129500	0.000350173
	Cuba	Rice, paddy		112356	36022	404733	0.000570909		133716	34466	460870	0.000641212		108402	34843	377700	0.000530482
	Cuba	Sugar cane		490288	405884	19900000	0.0109983		312637	403023	12600000	0.00661643		209419	416630	8725032	0.00453134
	Cyprus	Potatoes		4219	260543	109923	0.00029748		4540	232004	105330	0.000288827		3880	211598	82100	0.000222002
	Cyprus	Rice, paddy					0		0		0	0		0		0	0
	Cyprus	Soybeans					0		0		0	0					0
	Cyprus	Sugar beet					0		0		0	0		0		0	0
	Cyprus	Wheat		8678	19120	16592	2.14931e-05		10200	15029	15330	2.09102e-05		10590	27828	29470	3.85009e-05
	Czechia	Maize		85995	68388	588105	0.00051885		81850	59762	489150	0.000436456		74830	82889	620260	0.000541401
	Czechia	Potatoes		23418	294205	688970	0.00186453		22890	254941	583560	0.00160019		22890	271997	622600	0.00168354
	Czechia	Rice, paddy					0		0		0	0		0		0	0
	Czechia	Soybeans		15344	24121	37012	0.000103085		15230	16586	25260	7.339e-05		12240	22745	27840	8.35348e-05
	Czechia	Sugar beet		66101	665576	4399521	0.0140117		64760	575094	3724310	0.0136067		59210	618379	3661420	0.013147
	Czechia	Wheat		832062	56705	4718205	0.00611192		819690	53896	4417840	0.00602596		839450	57325	4812160	0.00628681
	Democratic People's Republic of Korea	Maize		510223	43114	2199755	0.00194071		508396	36903	1876153	0.00167405		553820	46343	2566571	0.00224026
	Democratic People's Republic of Korea	Potatoes		157569	26975	425047	0.00115029		169806	33615	570807	0.00156522		147129	46530	684587	0.00185115
	Democratic People's Republic of Korea	Rice, paddy		475158	50158	2383277	0.0033618		471491	44277	2087623	0.00290453		465839	60186	2803713	0.00393783
	Democratic People's Republic of Korea	Soybeans		149800	14908	223325	0.000622001		107017	12641	135280	0.000393041		154869	17041	263920	0.0007919
	Democratic People's Republic of Korea	Wheat		35000	14143	49500	6.41218e-05		24326	14388	35000	4.77402e-05		22171	12168	26977	3.52439e-05
	Democratic Republic of the Congo	Cassava		4633894	81357	37699983	0.133323		4776476	81384	38873036	0.133722		4919457	81412	40050112	0.133822
	Democratic Republic of the Congo	Maize		2818220	7758	2186318	0.00192886		2820710	7750	2186055	0.00195056		2762719	7742	2138962	0.00186702
	Democratic Republic of the Congo	Oil palm fruit		277808	65513	1820000	0.00454664		279496	65475	1830000	0.00453438		280491	65436	1835419	0.00446904
	Democratic Republic of the Congo	Potatoes		21769	46152	100468	0.000271893		22038	46145	101694	0.000278857		22309	46139	102932	0.000278332
	Democratic Republic of the Congo	Rice, paddy		1597234	7594	1213006	0.00171104		1693498	7599	1286872	0.00179044		1813464	7603	1378846	0.0019366
	Democratic Republic of the Congo	Soybeans		45000	4922	22150	6.16918e-05		45000	5428	24427	7.09698e-05		46000	5444	25044	7.51453e-05
	Democratic Republic of the Congo	Sugar cane		46504	479783	2231185	0.00123312		46876	485271	2274758	0.00119451		47260	490749	2319282	0.00120452
	Democratic Republic of the Congo	Wheat		7649	13074	10000	1.29539e-05		8785	13090	11500	1.56861e-05		8473	13109	11107	1.45107e-05
	Denmark	Maize		5100	76275	38900	3.43192e-05		6300	56317	35480	3.16579e-05		5400	75593	40820	3.56302e-05
	Denmark	Potatoes		49700	436821	2171000	0.00587529		52000	347462	1806800	0.00495445		56700	424815	2408700	0.00651323
	Denmark	Rice, paddy					0		0		0	0		0		0	0
	Denmark	Soybeans					0		0		0	0		0		0	0
	Denmark	Sugar beet		34400	713547	2454600	0.00781746		34300	614461	2107600	0.00770007		29000	806862	2339900	0.00840186
	Denmark	Wheat		586600	82409	4834100	0.00626205		425800	61624	2623930	0.00357906		573400	80957	4642090	0.00606462
	Djibouti	Maize		10	20000	20	1.76448e-08		10	21000	21	1.87378e-08		10	21000	21	1.83301e-08
	Djibouti	Sugar cane				53	2.92919e-08				53	2.7831e-08				53	2.75255e-08
	Dominica	Cassava		171	72690	1243	4.39577e-06		177	71186	1260	4.33436e-06		184	69402	1277	4.26693e-06
	Dominica	Maize		116	16379	190	1.67626e-07		116	16379	190	1.69532e-07		115	16609	191	1.66716e-07
	Dominica	Potatoes		8	176250	141	3.81583e-07		8	178750	143	3.92122e-07		8	180000	144	3.89382e-07
	Dominica	Sugar cane		247	197895	4888	2.70148e-06		248	197944	4909	2.57778e-06		250	197200	4930	2.5604e-06
	Dominican Republic	Cassava		23685	73378	173795	0.000614611		21671	74024	160418	0.000551833		23200	75297	174690	0.000583704
	Dominican Republic	Maize		25712	17115	44007	3.88248e-05		26111	17077	44590	3.97866e-05		29267	17029	49840	4.35034e-05
	Dominican Republic	Oil palm fruit		20080	139940	281000	0.000701982		20400	139706	285000	0.000706174		20684	139437	288412	0.000702251
	Dominican Republic	Potatoes		3150	267181	84162	0.000227764		3321	266658	88557	0.000242833		3494	268042	93654	0.000253244
	Dominican Republic	Rice, paddy		174389	56999	994000	0.00140212		192604	55035	1060000	0.00147479		195507	55292	1081000	0.00151827
	Dominican Republic	Sugar beet		0		0	0		0		0	0		0		0	0
	Dominican Republic	Sugar cane		114742	475916	5460761	0.00301803		121827	476853	5809353	0.00305057		103523	472928	4895891	0.00254268
	Ecuador	Cassava		17075	60045	102526	0.000362575		12756	60279	76892	0.000264506		13601	51366	69863	0.000233438
	Ecuador	Maize		358822	40023	1436106	0.00126699		365334	36245	1324147	0.0011815		322846	45835	1479770	0.00129163
	Ecuador	Oil palm fruit		260292	125858	3275993	0.00818394		223962	124385	2785756	0.00690255		200908	113283	2275948	0.00554168
	Ecuador	Potatoes		29532	127740	377243	0.00102092		22099	121816	269201	0.00073818		19675	139947	275346	0.000744547
	Ecuador	Rice, paddy		358100	29785	1066614	0.00150455		298298	45260	1350093	0.0018784		257273	42744	1099686	0.00154452
	Ecuador	Soybeans		28021	12493	35006	9.74982e-05		23134	11024	25504	7.40989e-05		27020	14624	39515	0.000118566
	Ecuador	Sugar beet		734	61880	4542	1.44655e-05		744	61989	4612	1.68498e-05		754	62069	4680	1.68044e-05
	Ecuador	Sugar cane		110603	816440	9030074	0.00499071		98856	758907	7502251	0.00393954		121812	759999	9257700	0.00480799
	Ecuador	Wheat		4490	12924	5803	7.51715e-06		3149	17142	5398	7.36291e-06		3085	16444	5073	6.62758e-06
	Egypt	Maize		1096680	77895	8542635	0.00753666		680025	75162	5111236	0.00456063		994818	74888	7450000	0.00650282
	Egypt	Potatoes		174311	277724	4841040	0.0131011		171461	289282	4960062	0.0136011		175161	289926	5078374	0.0137321
	Egypt	Rice, paddy		549688	90245	4960662	0.00699741		361075	86511	3123708	0.00434604		799032	83726	6690000	0.00939614
	Egypt	Soybeans		12879	28254	36388	0.000101347		16093	29203	46997	0.000136544		14000	31429	44000	0.000132023
	Egypt	Sugar beet		219908	493885	10860921	0.0345901		207020	501274	10377371	0.0379135		207527	507170	10525138	0.0377925
	Egypt	Sugar cane		137074	1122183	15382211	0.00850139		137572	1150169	15823103	0.00830893		140969	1157427	16316134	0.00847378
	Egypt	Wheat		1227611	68597	8421071	0.0109086		1326401	62942	8348629	0.0113876		1410912	63789	9000000	0.011758
	El Salvador	Cassava		2222	178047	39562	0.000139908		1826	172903	31572	0.000108607		1754	166180	29148	9.73943e-05
	El Salvador	Maize		283739	31867	904204	0.000797725		270823	25312	685509	0.000611663		315943	27537	870000	0.000759389
	El Salvador	Potatoes		363	291873	10595	2.86728e-05		363	291928	10597	2.90582e-05		320	300063	9602	2.59642e-05
	El Salvador	Rice, paddy		4480	66107	29616	4.17758e-05		3558	63980	22764	3.16717e-05		5456	64150	35000	4.91577e-05
	El Salvador	Soybeans		3004	18405	5529	1.53993e-05		3106	18258	5671	1.64764e-05		3209	18108	5811	1.74361e-05
	El Salvador	Sugar cane		78503	901696	7078586	0.00391217		79729	886161	7065273	0.00371007		80972	886455	7177803	0.00372779
	Equatorial Guinea	Cassava		24006	31780	76291	0.000269797		24261	32137	77968	0.000268208		24510	32495	79646	0.000266127
	Equatorial Guinea	Oil palm fruit		3511	101999	35812	8.9464e-05		3513	102126	35877	8.88961e-05		3514	102282	35942	8.75147e-05
	Eritrea	Maize		20000	10000	20000	1.76448e-05		20000	10000	20000	1.78455e-05		20000	10000	20000	1.74572e-05
	Eritrea	Potatoes		95	6105	58	1.56963e-07		135	6000	81	2.22111e-07		135	6000	81	2.19027e-07
	Eritrea	Wheat		25000	10000	25000	3.23848e-05		25000	10000	25000	3.41002e-05		25000	10000	25000	3.26611e-05
	Estonia	Maize					0		0		0	0		0		0	0
	Estonia	Potatoes		5388	169232	91182	0.000246762		3270	177462	58030	0.000159125		3400	235676	80130	0.000216675
	Estonia	Rice, paddy					0		0		0	0		0		0	0
	Estonia	Soybeans					0		0		0	0		0		0	0
	Estonia	Sugar beet		0		0	0		0		0	0		0		0	0
	Estonia	Wheat		169753	42018	713263	0.000923954		154580	29129	450270	0.000614171		166980	50699	846580	0.00110601
	Eswatini	Maize		69282	12124	84000	7.41082e-05		93756	12053	113000	0.000100827		79130	12006	95000	8.29218e-05
	Eswatini	Potatoes		3979	21053	8377	2.26704e-05		4030	21107	8506	2.33244e-05		4081	21157	8634	2.33467e-05
	Eswatini	Rice, paddy		284	34261	973	1.3725e-06		295	33898	1000	1.39131e-06		297	33670	1000	1.40451e-06
	Eswatini	Sugar cane		57667	966145	5571468	0.00307922		58214	965177	5618683	0.00295045		58762	964211	5665898	0.00294258
	Eswatini	Wheat		431	17773	766	9.92269e-07		445	17933	798	1.08848e-06		458	18144	831	1.08565e-06
	Ethiopia	Maize		3166792	33119	10488193	0.00925311		2415024	41904	10119847	0.00902969		2274306	42368	9635735	0.00841066
	Ethiopia	Potatoes		69611	139198	968970	0.00262229		66635	140033	933109	0.00255869		70362	131396	924528	0.00249996
	Ethiopia	Rice, paddy		53107	28437	151018	0.000213023		63362	27123	171854	0.000239102		57576	29636	170630	0.000239651
	Ethiopia	Soybeans		38073	22711	86468	0.000240829		64720	23093	149455	0.000434224		54543	23032	125623	0.000376936
	Ethiopia	Sugar cane		27492	413218	1136020	0.000627852		27827	465045	1294081	0.00067954		32069	467471	1499134	0.000778575
	Ethiopia	Wheat		1696907	27361	4642966	0.00601446		1747939	27679	4838074	0.00659916		1789372	29705	5315270	0.00694409
	Faroe Islands	Potatoes		85	143882	1223	3.30976e-06		82	144268	1183	3.24392e-06		80	144750	1158	3.13128e-06
	Fiji	Cassava		2725	250037	68135	0.000240954		2893	250080	72348	0.000248875		3041	250016	76030	0.000254044
	Fiji	Maize		320	30031	961	8.47833e-07		402	30050	1208	1.07787e-06		467	29979	1400	1.22201e-06
	Fiji	Potatoes		23	117391	270	7.30691e-07		2	120000	24	6.58107e-08		3	146667	44	1.18978e-07
	Fiji	Rice, paddy		3027	30000	9081	1.28095e-05		2350	30004	7051	9.81011e-06		1916	30000	5748	8.0731e-06
	Fiji	Sugar cane		38000	429211	1631000	0.000901416		37000	458649	1697000	0.000891118		35120	431355	1514918	0.000786773
	Finland	Potatoes		21200	288632	611900	0.00165596		21400	280514	600300	0.00164609		21400	289206	618900	0.00167353
	Finland	Rice, paddy					0		0		0	0		0		0	0
	Finland	Sugar beet		11800	364661	430300	0.00137043		9800	362653	355400	0.00129845		10500	477524	501400	0.00180037
	Finland	Wheat		194300	41276	802000	0.0010389		177800	28211	501600	0.000684186		197600	46264	914180	0.00119432
	France	Maize		1435699	101239	14534897	0.0128233		1426260	88206	12580430	0.0112252		1506100	85287	12845020	0.0112119
	France	Potatoes		194055	440460	8547354	0.0231314		199560	393886	7860380	0.0215541		207160	413227	8560410	0.0231477
	France	Rice, paddy		17147	53971	92544	0.000130541		13280	53788	71430	9.93811e-05		15100	54682	82570	0.00011597
	France	Soybeans		141829	29275	415202	0.00115641		153850	25901	398480	0.00115774		163800	26162	428530	0.00128582
	France	Sugar beet		486097	952488	46300141	0.147458		485850	821530	39914030	0.145825		446600	851419	38024390	0.136534
	France	Sugar cane		37775	757223	2860410	0.00158088					0					0
	France	Wheat		5332084	72538	38677896	0.050103		5234090	67680	35424140	0.0483187		5244250	77428	40604960	0.053048
	French Polynesia	Cassava		215	184419	3965	1.40219e-05		214	184626	3951	1.35913e-05		213	184836	3937	1.3155e-05
	French Polynesia	Potatoes		61	96393	588	1.59128e-06		60	97333	584	1.60139e-06		60	96667	580	1.56834e-06
	French Polynesia	Sugar cane		40	872250	3489	1.92829e-06		40	878500	3514	1.84525e-06		40	884500	3538	1.83746e-06
	Gabon	Cassava		61744	52305	322953	0.0011421		62981	52410	330081	0.00113547		64212	52515	337209	0.00112674
	Gabon	Maize		29137	15660	45628	4.02549e-05		29678	15653	46454	4.14498e-05		30219	15645	47279	4.1268e-05
	Gabon	Oil palm fruit		5469	38398	21000	5.24613e-05		5840	35959	21000	5.20339e-05		6054	33517	20291	4.94063e-05
	Gabon	Rice, paddy		594	29512	1753	2.47275e-06		598	30017	1795	2.4974e-06		601	30549	1836	2.57867e-06
	Gabon	Soybeans		4564	8812	4022	1.1202e-05		4641	8796	4082	1.18598e-05		4717	8783	4143	1.24312e-05
	Gabon	Sugar cane		4687	619368	290298	0.000160441		4747	621940	295235	0.000155032		4807	624448	300172	0.000155894
	Gambia	Cassava		2960	41824	12380	4.37808e-05		2987	42775	12777	4.39525e-05		3014	43709	13174	4.40192e-05
	Gambia	Maize		29413	7140	21000	1.8527e-05		35000	5143	18000	1.6061e-05		35000	4857	17000	1.48386e-05
	Gambia	Oil palm fruit		3509	99915	35060	8.75854e-05		3510	99892	35062	8.68767e-05		3510	99895	35063	8.53744e-05
	Gambia	Rice, paddy		65854	4556	30000	4.23174e-05		38610	6734	26000	3.6174e-05		65000	3385	22000	3.08991e-05
	Georgia	Maize		78600	18130	142500	0.000125719		71400	27199	194200	0.00017328		73000	28370	207100	0.00018077
	Georgia	Potatoes		19700	91421	180100	0.000487398		18800	126330	237500	0.000651252		16300	119448	194700	0.000526477
	Georgia	Soybeans		647	32179	2082	5.79875e-06		606	33003	2000	5.81077e-06		592	33784	2000	6.00106e-06
	Georgia	Sugar beet		0		0	0		0		0	0		0		0	0
	Georgia	Wheat		44200	22149	97900	0.000126819		43300	24734	107100	0.000146085		43100	23341	100600	0.000131428
	Germany	Maize		432000	105269	4547600	0.00401208		410900	81390	3344300	0.00298404		416000	88096	3664800	0.00319886
	Germany	Potatoes		250500	467864	11720000	0.0317174		252200	353719	8920800	0.0244619		271600	390361	10602200	0.0286688
	Germany	Rice, paddy					0		0		0	0		0		0	0
	Germany	Soybeans		19000	34737	66000	0.000183822		24100	24357	58700	0.000170546		28900	29100	84100	0.000252345
	Germany	Sugar beet		406700	837470	34059900	0.108475		413900	632795	26191400	0.0956897		408700	727387	29728300	0.106745
	Germany	Wheat		3202600	76443	24481600	0.0317132		3036300	66737	20263500	0.0276395		3118100	73964	23062600	0.03013
	Ghana	Cassava		982741	193426	19008725	0.0672228		992201	210098	20845960	0.0717095		1027755	218414	22447635	0.0750059
	Ghana	Maize		1000000	20112	2011179	0.00177434		1179643	19552	2306384	0.00205793		1418346	19459	2760000	0.0024091
	Ghana	Oil palm fruit		361671	68462	2476065	0.0061856		381861	69320	2647066	0.00655891		374256	70953	2655440	0.0064657
	Ghana	Rice, paddy		256945	28103	722080	0.00101855		272476	28237	769401	0.00107047		321215	28797	925000	0.00129917
	Ghana	Soybeans		101700	16764	170490	0.000474846		117055	16773	196338	0.000570438		99270	16807	166846	0.000500627
	Ghana	Sugar cane		6091	250028	152292	8.41682e-05		6122	249887	152981	8.03324e-05		6154	249708	153670	7.98085e-05
	Greece	Maize		126027	115985	1461730	0.0012896		113450	106301	1205980	0.00107607		115500	106807	1233620	0.00107678
	Greece	Potatoes		19793	252365	499506	0.00135179		16830	276750	465770	0.00127719		15950	294803	470210	0.00127147
	Greece	Rice, paddy		30901	82657	255418	0.000360288		30350	73374	222690	0.00030983		29860	73989	220930	0.000310297
	Greece	Soybeans		2796	28966	8099	2.25572e-05		610	41311	2520	7.32157e-06		1030	36117	3720	1.1162e-05
	Greece	Sugar beet		6207	631969	392263	0.00124929		1430	449441	64270	0.000234809		1610	492981	79370	0.000284993
	Greece	Wheat		463311	29284	1356772	0.00175755		404490	26526	1072940	0.0014635		350490	27939	979220	0.00127929
	Grenada	Cassava		27	85556	231	8.16912e-07		27	86296	233	8.01513e-07		27	87037	235	7.85222e-07
	Grenada	Maize		356	10000	356	3.14078e-07		357	10000	357	3.18542e-07		358	10000	358	3.12484e-07
	Grenada	Sugar cane		163	450307	7340	4.05665e-06		164	448902	7362	3.86589e-06		165	447515	7384	3.83488e-06
	Guatemala	Cassava		4714	10403	4904	1.73426e-05		4800	10450	5016	1.72549e-05		4157	10067	4185	1.39836e-05
	Guatemala	Maize		906000	21540	1951551	0.00172174		918000	21541	1977433	0.00176441		864098	21641	1870000	0.00163225
	Guatemala	Oil palm fruit		169000	161006	2721000	0.00679748		177000	182034	3222000	0.00798348		188000	173914	3269574	0.00796104
	Guatemala	Potatoes		21500	256336	551122	0.00149148		21800	257181	560655	0.00153738		22170	257508	570895	0.00154372
	Guatemala	Rice, paddy		10700	29749	31831	4.49002e-05		10950	29739	32564	4.53066e-05		14120	29745	42000	5.89892e-05
	Guatemala	Soybeans		15000	25333	38000	0.000105837		15000	25333	38000	0.000110405		15000	26000	39000	0.000117021
	Guatemala	Sugar cane		252000	1029812	25951271	0.0143427		268400	1030753	27665415	0.0145275		270144	1076725	29087086	0.0151064
	Guatemala	Wheat		300	21267	638	8.26459e-07		220	21091	464	6.32899e-07		154	21429	330	4.31126e-07
	Guinea	Cassava		218965	80000	1751719	0.00619481		237182	79913	1895396	0.00652011		258492	83000	2145484	0.00716886
	Guinea	Maize		605397	13500	817286	0.000721043		611474	13386	818544	0.000730367		602050	14473	871359	0.000760576
	Guinea	Oil palm fruit		316610	26686	844907	0.00211071		317235	26675	846220	0.00209677		317860	26664	847533	0.00206365
	Guinea	Potatoes		7735	170120	131588	0.000356112		11753	128755	151326	0.000414953		12221	132733	162213	0.000438631
	Guinea	Rice, paddy		1805878	12171	2197907	0.00310033		1859767	12581	2339747	0.00325531		1924161	13508	2599164	0.00365054
	Guinea	Sugar cane		5746	535362	307619	0.000170014		5786	535493	309836	0.000162699		5825	535583	311977	0.000162025
	Guinea-Bissau	Cassava		6112	89043	54423	0.000192462		6218	86985	54087	0.000186058		6602	84933	56073	0.000187361
	Guinea-Bissau	Maize		7000	10000	7000	6.17568e-06		7000	10000	7000	6.24593e-06		7000	10000	7000	6.11003e-06
	Guinea-Bissau	Oil palm fruit		9545	84337	80500	0.000201102		9548	84311	80500	0.000199463		9574	84292	80701	0.000196498
	Guinea-Bissau	Rice, paddy		104923	15726	165000	0.000232746		112211	15685	176000	0.00024487		120000	15583	187000	0.000262643
	Guinea-Bissau	Sugar cane		257	264669	6802	3.75931e-06		261	264100	6893	3.61961e-06		265	263547	6984	3.62714e-06
	Guyana	Cassava		1354	106529	14424	5.10093e-05		1873	106385	19926	6.85449e-05		1745	106304	18550	6.19824e-05
	Guyana	Maize		2924	13680	4000	3.52896e-06		2929	13657	4000	3.5691e-06		2934	13633	4000	3.49145e-06
	Guyana	Rice, paddy		172255	36580	630104	0.000888813		167161	57697	964472	0.00134188		206428	50865	1050000	0.00147473
	Guyana	Soybeans		0		0	0		0		0	0		0		0	0
	Guyana	Sugar cane		37939	490007	1859037	0.00102745		20704	586599	1214495	0.000637748		17896	582302	1042088	0.000541208
	Haiti	Cassava		102767	44725	459625	0.00162543		107655	44759	481858	0.00165758		113376	44794	507856	0.00169694
	Haiti	Maize		302440	7439	225000	0.000198504		404424	5787	234033	0.000208822		299584	7344	220000	0.000192029
	Haiti	Potatoes		3199	126921	40602	0.00010988		3376	126872	42832	0.00011745		3547	126817	44982	0.000121633
	Haiti	Rice, paddy		67607	26477	179000	0.000252494		61315	26852	164643	0.000229069		65007	27228	177000	0.000248598
	Haiti	Sugar cane		24684	647152	1597430	0.000882862		25106	654380	1642887	0.000862703		25535	661649	1689520	0.000877452
	Honduras	Cassava		2852	90929	25933	9.17099e-05		2798	94110	26332	9.05813e-05		2746	97349	26732	8.93215e-05
	Honduras	Maize		381152	17939	683734	0.000603218		394771	18065	713142	0.000636319		326943	18214	595479	0.000519771
	Honduras	Oil palm fruit		180000	133786	2408148	0.00601593		190000	131337	2495400	0.00618311		200000	116860	2337200	0.00569082
	Honduras	Potatoes		1759	148664	26150	7.07687e-05		1798	147998	26610	7.29677e-05		1843	143907	26522	7.17166e-05
	Honduras	Rice, paddy		15619	38180	59634	8.41186e-05		15494	38989	60409	8.40475e-05		15232	37581	57244	8.03995e-05
	Honduras	Soybeans		1105	20000	2210	6.15526e-06		1090	20000	2180	6.33374e-06		749	20294	1520	4.56081e-06
	Honduras	Sugar cane		62805	856599	5379869	0.00297333		64069	862508	5526000	0.00290178		62286	868413	5409000	0.00280916
	Honduras	Wheat		2258	5452	1231	1.59463e-06		2277	5455	1242	1.6941e-06		2296	5457	1253	1.63697e-06
	Hungary	Maize		988823	68154	6739186	0.00594558		939080	84450	7930560	0.00707624		1027590	80087	8229690	0.00718338
	Hungary	Potatoes		16364	246182	402853	0.00109023		13510	242472	327580	0.000898262		13290	258495	343540	0.000928946
	Hungary	Rice, paddy		2765	44495	12303	1.73544e-05		2930	45802	13420	1.86714e-05		2650	41623	11030	1.54917e-05
	Hungary	Soybeans		75667	23694	179282	0.000499333		62120	29176	181240	0.000526572		58230	29121	169570	0.0005088
	Hungary	Sugar beet		15941	674754	1075625	0.00342567		15770	607533	958080	0.00350032		14080	584872	823500	0.00295693
	Hungary	Wheat		966400	54287	5246258	0.00679595		1026150	51244	5258430	0.00717253		1015640	52949	5377710	0.00702567
	Iceland	Potatoes		600	150000	9000	2.43564e-05		600	100333	6020	1.65075e-05		600	136667	8200	2.21731e-05
	India	Cassava		199000	209598	4171000	0.0147504		173000	286127	4950000	0.0170279		163000	305276	4976000	0.0166267
	India	Maize		9633200	26886	25899870	0.0228499		9380070	30653	28752880	0.0256555		9027130	30702	27715100	0.0241914
	India	Potatoes		2179000	223061	48605000	0.131538		2142000	239542	51310000	0.140698		2173000	230971	50190000	0.135716
	India	Rice, paddy		43774070	38493	168500000	0.237683		44156450	39568	174716730	0.243085		43780000	40577	177645000	0.249503
	India	Soybeans		11183400	11766	13158730	0.0366495		10328830	10585	10932970	0.0317645		11131260	11919	13267520	0.0398096
	India	Sugar cane		4435690	690014	306069000	0.169157		4737060	801984	379904850	0.199493		5061090	801045	405416180	0.210553
	India	Wheat		30785230	31999	98510220	0.127609		29650590	33682	99869520	0.136223		29318790	35334	103596230	0.135343
	Indonesia	Cassava		772975	246499	19053748	0.067382		697384	231136	16119020	0.055449		640526	227730	14586693	0.0487395
	Indonesia	Maize		5533169	52274	28924015	0.0255179		5680360	53261	30253938	0.0269948		5644775	54375	30693355	0.026791
	Indonesia	Oil palm fruit		14048722	168924	237316848	0.592855		14327093	168138	240893565	0.596887		14677560	167353	245633087	0.598089
	Indonesia	Potatoes		75611	154044	1164743	0.0031521		68683	187057	1284762	0.00352296		68223	192700	1314654	0.00355488
	Indonesia	Rice, paddy		11471000	51808	59429000	0.0838294		11377934	52031	59200534	0.0823662		10677887	51137	54604033	0.0766917
	Indonesia	Soybeans		355799	15141	538729	0.00150046		723804	13174	953571	0.00277049		620000	15161	940000	0.0028205
	Indonesia	Sugar cane		420146	666435	28000000	0.0154749		415663	709710	29500000	0.0154909		443569	656042	29100000	0.0151131
	Iran (Islamic Republic of)	Maize		103627	66924	693510	0.000611843		90984	66667	606559	0.000541218		204305	68525	1400000	0.00122201
	Iran (Islamic Republic of)	Potatoes		122578	335905	4117462	0.0111429		106426	332088	3534277	0.00969139		104192	334324	3483387	0.00941922
	Iran (Islamic Republic of)	Rice, paddy		396877	49292	1956281	0.00275949		427373	46564	1990000	0.0027687		437231	45582	1993000	0.00279918
	Iran (Islamic Republic of)	Soybeans		83000	24096	200000	0.000557037		72000	23611	170000	0.000493915		67000	23881	160000	0.000480085
	Iran (Islamic Republic of)	Sugar beet		134759	622478	8388452	0.0267157		101058	647549	6544000	0.0239084		78999	670523	5297063	0.0190201
	Iran (Islamic Republic of)	Sugar cane		89271	854916	7631923	0.00421799		106446	834361	8881442	0.00466377		113150	820587	9284942	0.00482213
	Iran (Islamic Republic of)	Wheat		6526587	19466	12704746	0.0164576		6684622	21692	14500000	0.0197781		8035937	20906	16800000	0.0219482
	Iraq	Maize		52012	35625	185291	0.000163471		50000	45000	225000	0.000200762		100594	47027	473064	0.000412919
	Iraq	Potatoes		9610	277621	266794	0.000722014		6137	269821	165589	0.000454064		14033	279590	392348	0.00106093
	Iraq	Rice, paddy		54283	48975	265852	0.000375006		5423	33553	18196	2.53162e-05		127673	45014	574705	0.000807177
	Iraq	Soybeans		53	8302	44	1.22548e-07		54	8148	44	1.27837e-07		55	8000	44	1.32023e-07
	Iraq	Sugar beet		9860	35152	34660	0.000110386		13381	27165	36350	0.000132804		19427	19582	38041	0.000136593
	Iraq	Sugar cane		350	200000	7000	3.86874e-06		0		0	0		0		0	0
	Iraq	Wheat		1047531	28392	2974136	0.00385267		783721	27789	2177885	0.00297065		1543316	28144	4343473	0.0056745
	Ireland	Maize					0		0		0	0		0		0	0
	Ireland	Potatoes		9179	449314	412425	0.00111613		8230	331725	273010	0.000748625		8670	441027	382370	0.00103394
	Ireland	Rice, paddy					0		0		0	0		0		0	0
	Ireland	Soybeans					0				0	0				0	0
	Ireland	Sugar beet		1310	572519	75000	0.000238862		0		0	0		0		0	0
	Ireland	Wheat		67047	101672	681679	0.000883041		57980	83732	485480	0.000662198		63480	93787	595360	0.000777804
	Israel	Maize		3400	257597	87583	7.72693e-05		3310	226372	74929	6.68573e-05		3350	232242	77801	6.79095e-05
	Israel	Potatoes		15125	345404	522424	0.00141382		14678	348251	511163	0.00140167		13973	375291	524394	0.00141798
	Israel	Sugar beet		0		0	0		0		0	0		0		0	0
	Israel	Wheat		44800	16116	72200	9.35272e-05		52900	13327	70500	9.61624e-05		41300	20521	84750	0.000110721
	Italy	Maize		645742	93667	6048499	0.00533623		591210	104855	6199150	0.00553135		628800	99859	6279120	0.0054808
	Italy	Potatoes		48571	277313	1346936	0.00364516		46430	281628	1307600	0.00358559		46810	285928	1338430	0.00361917
	Italy	Rice, paddy		234133	68253	1598027	0.00225415		217190	67687	1470090	0.00204535		220030	67837	1492620	0.00209639
	Italy	Soybeans		322417	31629	1019781	0.00284028		326590	36325	1186350	0.0034468		273330	38153	1042830	0.00312904
	Italy	Sugar beet		37972	646152	2453568	0.00781417		34410	564220	1941480	0.00709316		29970	593637	1779130	0.0063883
	Italy	Wheat		1806572	38562	6966465	0.00902429		1821730	38999	7104650	0.00969079		1754640	38409	6739470	0.00880473
	Jamaica	Cassava		1072	193685	20763	7.34266e-05		1136	201092	22844	7.85827e-05		1271	208725	26529	8.86432e-05
	Jamaica	Maize		2184	11625	2539	2.24001e-06		1896	11482	2177	1.94248e-06		1828	11258	2058	1.79635e-06
	Jamaica	Potatoes		1039	165043	17148	4.6407e-05		1122	144242	16184	4.43784e-05		990	158758	15717	4.24994e-05
	Jamaica	Rice, paddy		1	10000	1	1.41058e-09		0		0	0		1	10000	1	1.40451e-09
	Jamaica	Sugar cane		19500	580103	1131200	0.000625188		18600	552903	1028400	0.000540027		15700	493121	774200	0.000402081
	Japan	Maize		55	26364	145	1.27925e-07		55	26364	145	1.2938e-07		54	26852	145	1.26565e-07
	Japan	Potatoes		77200	310233	2395000	0.0064815		76500	295425	2260000	0.00619718		72759	298691	2173246	0.00587655
	Japan	Rice, paddy		1557000	69216	10777000	0.0152018		1550000	68426	10606000	0.0147562		1542000	68268	10527000	0.0147852
	Japan	Soybeans		150200	16844	253000	0.000704652		146600	14413	211300	0.000613908		143500	15178	217800	0.000653516
	Japan	Sugar beet		58200	670275	3901000	0.012424		57300	630192	3611000	0.0131927		56700	702998	3986000	0.0143125
	Japan	Sugar cane		23700	547257	1297000	0.000716822		22600	529204	1196000	0.000628036		21289	547040	1164593	0.000604831
	Japan	Wheat		212300	42708	906700	0.00117453		211900	36097	764900	0.00104333		211600	49008	1037000	0.00135478
	Jordan	Maize		1262	294604	37179	3.28008e-05		497	350785	17434	1.55559e-05		694	301671	20936	1.82742e-05
	Jordan	Potatoes		4008	388321	155639	0.0004212		3800	403155	153199	0.000420089		4586	378659	173653	0.000469565
	Jordan	Soybeans		0		0	0		0		0	0		0		0	0
	Jordan	Wheat		8162	14837	12110	1.56872e-05		10894	15044	16389	2.23547e-05		11018	23925	26361	3.44391e-05
	Kazakhstan	Maize		136677	57412	784695	0.00069229		150062	57449	862094	0.000769225		156280	57332	895978	0.000782064
	Kazakhstan	Potatoes		182895	194161	3551114	0.00961024		192326	197945	3806992	0.0104392		192328	203408	3912103	0.0105785
	Kazakhstan	Rice, paddy		104500	46841	489485	0.000690458		101480	47590	482945	0.000671925		101970	54984	560668	0.000787462
	Kazakhstan	Soybeans		125493	20106	252319	0.000702755		123623	20663	255437	0.000742143		138842	20324	282185	0.000846705
	Kazakhstan	Sugar beet		16879	274422	463197	0.0014752		16526	305301	504541	0.00184333		14961	324510	485499	0.00174328
	Kazakhstan	Wheat		11911989	12427	14802865	0.0191755		11354380	12281	13944108	0.0190198		11413941	9897	11296643	0.0147584
	Kenya	Cassava		68435	115413	789830	0.00279317		61592	153590	945991	0.00325418		69621	139410	970587	0.00324309
	Kenya	Maize		2086178	15272	3186000	0.00281082		2273283	17656	4013777	0.00358139		2196136	17745	3897000	0.00340154
	Kenya	Potatoes		165458	91858	1519870	0.00411317		217315	86067	1870375	0.00512878		212976	93907	2000000	0.00540808
	Kenya	Rice, paddy		30392	26717	81198	0.000114536		25966	43366	112605	0.000156668		23490	68363	160584	0.000225541
	Kenya	Soybeans		2405	10470	2518	7.0131e-06		2390	10033	2398	6.96711e-06		2398	9992	2396	7.18927e-06
	Kenya	Sugar cane		67708	701779	4751605	0.0026261		73065	720202	5262157	0.00276323		71900	640626	4606100	0.00239218
	Kenya	Wheat		131309	12581	165200	0.000213999		133147	25280	336600	0.000459124		134785	27169	366200	0.000478419
	Kuwait	Maize		532	72143	3838	3.38604e-06		504	175972	8869	7.91359e-06		660	229106	15121	1.31985e-05
	Kuwait	Potatoes		830	623747	51771	0.000140106		581	623270	36212	9.92974e-05		905	506354	45825	0.000123913
	Kuwait	Wheat		7	31429	22	2.84986e-08		3	30000	9	1.22761e-08		5	32000	16	2.09031e-08
	Kyrgyzstan	Maize		101370	64452	653351	0.000576413		105063	65949	692877	0.000618237		106243	66996	711786	0.00062129
	Kyrgyzstan	Potatoes		83033	170536	1416011	0.0038321		84428	171342	1446610	0.00396677		79208	173442	1373800	0.00371481
	Kyrgyzstan	Rice, paddy		10704	35669	38180	5.3856e-05		11346	35945	40783	5.67417e-05		11304	36464	41219	5.78923e-05
	Kyrgyzstan	Soybeans		1711	20526	3512	9.78157e-06		1623	17696	2872	8.34427e-06		1463	19378	2835	8.50651e-06
	Kyrgyzstan	Sugar beet		17304	411626	712278	0.00226848		16261	475391	773034	0.00282426		14397	514779	741128	0.00266116
	Kyrgyzstan	Wheat		249860	24053	600997	0.000778526		253804	24268	615926	0.000840127		239594	25093	601216	0.000785454
	Lao People's Democratic Republic	Cassava		70930	321028	2277050	0.0080526		71010	320945	2279030	0.0078398		67726	333506	2258702	0.00754716
	Lao People's Democratic Republic	Maize		207190	57557	1192525	0.00105209		165620	59273	981680	0.000875929		148000	48446	717000	0.000625842
	Lao People's Democratic Republic	Potatoes		70	226429	1585	4.28942e-06		95	227368	2160	5.92297e-06		634	253139	16049	4.33972e-05
	Lao People's Democratic Republic	Rice, paddy		956134	42251	4039779	0.00569844		848174	42264	3584700	0.00498742		783766	43865	3438000	0.00482869
	Lao People's Democratic Republic	Soybeans		4260	18685	7960	2.21701e-05		4730	17717	8380	2.43471e-05		7134	17393	12408	3.72306e-05
	Lao People's Democratic Republic	Sugar cane		29090	606528	1764390	0.000975137		30555	600401	1834525	0.000963335		31826	619169	1970566	0.00102341
	Latvia	Maize					0		0		0	0		0		0	0
	Latvia	Potatoes		21500	189907	408300	0.00110497		9900	198182	196200	0.000538003		10000	223700	223700	0.000604894
	Latvia	Rice, paddy					0		0		0	0		0		0	0
	Latvia	Soybeans		0		0	0		0		0	0		0		0	0
	Latvia	Sugar beet		0		0	0		0		0	0		0		0	0
	Latvia	Wheat		446800	47869	2138800	0.00277058		417200	34314	1431600	0.00195271		492700	48123	2371000	0.00309758
	Lebanon	Maize		1078	45121	4864	4.29122e-06		936	38130	3569	3.18453e-06		1000	30000	3000	2.61858e-06
	Lebanon	Potatoes		22284	292552	651922	0.00176427		23429	275684	645901	0.00177113		21009	272316	572109	0.00154701
	Lebanon	Sugar beet		160	283875	4542	1.44655e-05		168	270357	4542	1.65941e-05		177	256610	4542	1.63089e-05
	Lebanon	Wheat		41715	30156	125797	0.000162956		40000	32500	130000	0.000177321		41000	31707	130000	0.000169838
	Lesotho	Maize		165882	10409	172666	0.000152333		134933	8152	110000	9.81503e-05		50202	6972	35000	3.05501e-05
	Lesotho	Potatoes		7483	169197	126610	0.00034264		7583	169557	128575	0.000352567		7683	169908	130540	0.000352986
	Lesotho	Wheat		6843	12934	8851	1.14655e-05		8126	11076	9000	1.22761e-05		2244	8913	2000	2.61288e-06
	Liberia	Cassava		60960	88255	538000	0.00190259		65286	88650	578760	0.00199092		65828	84800	558222	0.00186523
	Liberia	Oil palm fruit		17717	99904	177000	0.000442174		17659	99666	176000	0.000436093		17713	99429	176119	0.00042883
	Liberia	Rice, paddy		233590	10595	247495	0.000349112		238090	10836	257995	0.000358951		240000	7083	170000	0.000238766
	Liberia	Soybeans		7651	4280	3275	9.12148e-06		7667	4296	3294	9.57034e-06		7684	4310	3312	9.93776e-06
	Liberia	Sugar cane		26621	101846	271123	0.000149843		26717	101835	272072	0.000142869		26814	101821	273022	0.000141794
	Libya	Maize		1542	22594	3484	3.07373e-06		1560	22744	3548	3.16579e-06		1579	22882	3613	3.15365e-06
	Libya	Potatoes		17415	197207	343436	0.000929428		17911	199648	357589	0.00098055		18147	198081	359457	0.000971987
	Libya	Wheat		180588	7752	140000	0.000181355		180762	7745	140000	0.000190961		180937	7737	140000	0.000182902
	Lithuania	Maize		9929	57381	56974	5.02648e-05		13390	65414	87590	7.81544e-05		12770	76719	97970	8.55142e-05
	Lithuania	Potatoes		19351	122498	237045	0.000641506		18690	155056	289800	0.000794665		18220	180999	329780	0.000891739
	Lithuania	Rice, paddy					0		0		0	0		0		0	0
	Lithuania	Soybeans					0		1920	17969	3450	1.00236e-05		1820	12692	2310	6.93123e-06
	Lithuania	Sugar beet		17146	558117	956947	0.0030477		15540	571828	888620	0.00324655		14120	709356	1001610	0.00359647
	Lithuania	Wheat		811947	48247	3917372	0.00507453		772890	36731	2838900	0.00387228		895760	42912	3843850	0.00502177
	Luxembourg	Maize		81	85802	695	6.13157e-07		90	51111	460	4.10447e-07		140	47143	660	5.76088e-07
	Luxembourg	Potatoes		622	342186	21284	5.76001e-05		630	257302	16210	4.44497e-05		600	255500	15330	4.1453e-05
	Luxembourg	Rice, paddy					0		0		0	0		0		0	0
	Luxembourg	Sugar beet					0		0		0	0		0		0	0
	Luxembourg	Wheat		14185	54833	77781	0.000100757		12870	61888	79650	0.000108643		13360	61572	82260	0.000107468
	Madagascar	Cassava		319797	78885	2522722	0.00892139		314255	79553	2500000	0.00859993		363227	80222	2913862	0.00973629
	Madagascar	Maize		164562	17105	281487	0.000248339		124753	17234	215000	0.000191839		126258	17363	219220	0.000191349
	Madagascar	Oil palm fruit		1816	116316	21123	5.27686e-05		1817	116192	21112	5.23114e-05		1817	116131	21101	5.13785e-05
	Madagascar	Potatoes		41715	59969	250160	0.000676998		42819	60109	257379	0.000705763		41495	60248	250000	0.00067601
	Madagascar	Rice, paddy		730000	49322	3600500	0.0050788		786265	51255	4030000	0.00560697		815693	51872	4231145	0.00594267
	Madagascar	Soybeans		76	5921	45	1.25333e-07		75	6000	45	1.30742e-07		75	6000	45	1.35024e-07
	Madagascar	Sugar cane		96844	318911	3088464	0.00170692		98319	318485	3131313	0.0016443		99799	318055	3174161	0.0016485
	Madagascar	Wheat		2088	23946	5000	6.47695e-06		2085	23981	5000	6.82003e-06		2083	24004	5000	6.53221e-06
	Malawi	Cassava		231657	214134	4960556	0.0175426		238094	227242	5410506	0.018612		238444	237703	5667887	0.0189385
	Malawi	Maize		1725367	20078	3464139	0.0030562		1685347	16008	2697959	0.00240732		1700000	17824	3030000	0.00264477
	Malawi	Potatoes		66604	184164	1226603	0.00331951		68133	165247	1125874	0.00308728		66502	183358	1219366	0.00329722
	Malawi	Rice, paddy		64881	18662	121079	0.000170792		63971	17557	112313	0.000156262		74862	17766	133000	0.000186799
	Malawi	Soybeans		188714	11051	208556	0.000580867		178823	9813	175475	0.000509822		180000	9444	170000	0.00051009
	Malawi	Sugar cane		28461	1074559	3058302	0.00169025		29083	1075056	3126584	0.00164181		29164	1075613	3136918	0.00162916
	Malawi	Wheat		607	12273	745	9.65066e-07		592	12314	729	9.94361e-07		1000	10000	1000	1.30644e-06
	Malaysia	Cassava		2566	172366	44229	0.000156412		1971	177560	34997	0.000120389		2446	172800	42267	0.00014123
	Malaysia	Maize		10477	69257	72561	6.40163e-05		9548	72169	68907	6.1484e-05		6533	82310	53773	4.69364e-05
	Malaysia	Oil palm fruit		5110713	199074	101740900	0.254165		5189344	189657	98419438	0.243864		5216822	189896	99065364	0.241213
	Malaysia	Rice, paddy		685548	37496	2570513	0.00362592		699980	37704	2639202	0.00367194		684416	42550	2912203	0.00409021
	Malaysia	Soybeans		0		0	0		0		0	0		0		0	0
	Malaysia	Sugar cane		1668	179796	29990	1.65748e-05		1400	167679	23475	1.2327e-05		1158	178048	20618	1.0708e-05
	Maldives	Cassava		4	15000	6	2.12185e-08		4	15000	6	2.06398e-08		5	10000	5	1.67069e-08
	Maldives	Maize		33	46667	154	1.35865e-07		34	46765	159	1.41872e-07		34	48529	165	1.44022e-07
	Mali	Cassava		6897	147089	101447	0.000358759		8228	167748	138023	0.000474795		5905	119072	70312	0.000234938
	Mali	Maize		1233008	29182	3598205	0.00317448		1258559	28802	3624950	0.00323445		1432151	26649	3816536	0.00333131
	Mali	Potatoes		11750	214092	251558	0.000680782		13689	227118	310902	0.000852529		13459	225319	303257	0.00082002
	Mali	Rice, paddy		767874	35260	2707557	0.00381923		969519	32671	3167528	0.00440701		924644	34568	3196336	0.00448927
	Mali	Soybeans		13874	4181	5801	1.61569e-05		13906	4813	6693	1.94457e-05		16964	6154	10440	3.13255e-05
	Mali	Sugar beet		470	141468	6649	2.11759e-05		840	142321	11955	4.36773e-05		819	142027	11632	4.17669e-05
	Mali	Sugar cane		5053	723537	365603	0.00020206		5079	723963	367701	0.000193085		5108	724409	370028	0.000192174
	Mali	Wheat		4496	62311	28015	3.62904e-05		8240	35419	29185	3.98085e-05		4262	19301	8226	1.07468e-05
	Malta	Maize					0		0		0	0		0		0	0
	Malta	Potatoes		700	124857	8740	2.36527e-05		690	135652	9360	2.56662e-05		690	130290	8990	2.43093e-05
	Malta	Rice, paddy					0		0		0	0		0		0	0
	Malta	Soybeans					0		0		0	0		0		0	0
	Malta	Sugar beet					0		0		0	0		0		0	0
	Malta	Wheat		2467	50316	12413	1.60797e-05		0		0	0		0		0	0
	Mauritania	Maize		14286	7000	10000	8.8224e-06		17500	6857	12000	1.07073e-05		23372	6846	16000	1.39658e-05
	Mauritania	Potatoes		391	60307	2358	6.38136e-06		373	60751	2266	6.21363e-06		369	61382	2265	6.12465e-06
	Mauritania	Rice, paddy		58810	51182	301000	0.000424585		61336	52661	323000	0.000449393		72964	52492	383000	0.000537926
	Mauritania	Wheat		3929	21311	8373	1.08463e-05		3842	21567	8286	1.13022e-05		4074	21210	8641	1.1289e-05
	Mauritius	Cassava		35	132857	465	1.64443e-06		56	121607	681	2.34262e-06		56	127679	715	2.38908e-06
	Mauritius	Maize		59	74915	442	3.8995e-07		64	60469	387	3.45311e-07		69	71739	495	4.32066e-07
	Mauritius	Potatoes		710	198930	14124	3.82232e-05		719	236898	17033	4.67064e-05		714	207591	14822	4.00793e-05
	Mauritius	Rice, paddy		56	28571	160	2.25693e-07		13	14615	19	2.64349e-08		6	35000	21	2.94946e-08
	Mauritius	Sugar cane		49974	743053	3713331	0.00205227		47678	661629	3154515	0.00165648		45054	755815	3405250	0.00176852
	Mexico	Cassava		1510	125755	18989	6.7153e-05		2000	130120	26024	8.95218e-05		2101	129238	27153	9.07282e-05
	Mexico	Maize		7327679	37888	27763203	0.0244938		7122562	38146	27169400	0.0242426		6690449	40697	27228242	0.0237665
	Mexico	Oil palm fruit		65805	132743	873518	0.00218218		72841	135044	983676	0.00243736		85530	139625	1194210	0.00290777
	Mexico	Potatoes		59256	289506	1715499	0.00464259		60303	298922	1802592	0.00494291		58442	305242	1783896	0.00482373
	Mexico	Rice, paddy		41560	63900	265567	0.000374604		45150	62849	283763	0.000394802		38518	63663	245217	0.000344409
	Mexico	Soybeans		262602	16486	432927	0.00120578		190628	16997	324011	0.000941377		145994	15938	232680	0.000698164
	Mexico	Sugar beet		137	62263	853	2.71665e-06		246	35528	874	3.19314e-06		333	26757	891	3.19931e-06
	Mexico	Sugar cane		772003	737756	56954993	0.0314777		785905	723262	56841523	0.0298483		795984	745418	59334059	0.0308151
	Mexico	Wheat		661450	52967	3503521	0.00453843		541345	54373	2943445	0.00401488		586543	55308	3244062	0.00423818
	Micronesia (Federated States of)	Cassava		823	107303	8831	3.12301e-05		803	107422	8626	2.96732e-05		784	107398	8420	2.81343e-05
	Micronesia (Federated States of)	Maize		63	14762	93	8.20484e-08		64	15000	96	8.56584e-08		65	15077	98	8.55404e-08
	Micronesia (Federated States of)	Rice, paddy		98	18878	185	2.60957e-07		99	19394	192	2.67131e-07		99	20101	199	2.79497e-07
	Mongolia	Potatoes		13052	93325	121808	0.000329644		12775	132198	168883	0.000463096		17034	112857	192240	0.000519825
	Mongolia	Wheat		270989	8538	231364	0.000299707		307897	14164	436115	0.000594864		321040	12815	411415	0.00053749
	Montenegro	Maize		642	42181	2708	2.38911e-06		645	42527	2743	2.44751e-06		640	43906	2810	2.45274e-06
	Montenegro	Potatoes		1616	170173	27500	7.44222e-05		1619	161198	26098	7.15637e-05		1620	163951	26560	7.18193e-05
	Montenegro	Wheat		766	32154	2463	3.19055e-06		769	32081	2467	3.365e-06		770	28182	2170	2.83498e-06
	Morocco	Maize		130742	9362	122399	0.000107985		148178	7990	118392	0.000105638		63292	6397	40491	3.5343e-05
	Morocco	Potatoes		64293	299390	1924871	0.0052092		62033	301315	1869149	0.00512542		62463	313259	1956711	0.00529103
	Morocco	Rice, paddy		8013	72005	57698	8.13877e-05		8091	77910	63037	8.77039e-05		7973	81021	64598	9.07283e-05
	Morocco	Soybeans		754	9735	734	2.04433e-06		686	9767	670	1.94661e-06		701	9929	696	2.08837e-06
	Morocco	Sugar beet		57794	647375	3741438	0.0119158		53960	687642	3710514	0.0135563		57171	645937	3692884	0.01326
	Morocco	Sugar cane		10596	522004	553115	0.000305694		8746	704452	616114	0.00032353		11306	459009	518956	0.00026952
	Morocco	Wheat		3384225	20953	7090817	0.00918538		2842748	25752	7320620	0.00998537		2505987	16063	4025303	0.00525883
	Mozambique	Cassava		750000	51560	3867000	0.0136753		728240	56837	4139120	0.0142385		695802	57307	3987446	0.0133235
	Mozambique	Maize		1654000	7400	1224000	0.00107986		3087945	8083	2496000	0.00222712		2619612	7959	2085000	0.00181992
	Mozambique	Potatoes		17800	165506	294600	0.000797265		20372	157370	320595	0.000879108		18950	157157	297812	0.000805296
	Mozambique	Rice, paddy		325000	4246	138000	0.00019466		869572	4749	413000	0.00057461		724801	4705	341000	0.000478937
	Mozambique	Sugar cane		43226	670984	2900397	0.00160298		53048	688056	3650000	0.00191667		59059	695385	4106873	0.0021329
	Mozambique	Wheat		15500	11032	17100	2.21512e-05		14853	11486	17060	2.32699e-05		15776	11524	18180	2.37511e-05
	Myanmar	Cassava		34705	114899	398758	0.00141017		33373	118247	394627	0.00135751		33067	118681	392443	0.0013113
	Myanmar	Maize		500630	38138	1909295	0.00168446		519227	38213	1984136	0.0017704		515714	38505	1985765	0.0017333
	Myanmar	Potatoes		32705	152866	499949	0.00135299		31931	152997	488535	0.00133962		31355	154943	485823	0.00131369
	Myanmar	Rice, paddy		6945982	38218	26546386	0.0374458		7149311	38568	27573589	0.0383634		6920875	37957	26269814	0.0368961
	Myanmar	Soybeans		139743	10409	145465	0.000405147		138988	10340	143717	0.000417553		137474	10325	141939	0.000425892
	Myanmar	Sugar cane		163256	635201	10370042	0.00573128		179956	633332	11397183	0.00598482		182158	650324	11846176	0.00615231
	Myanmar	Wheat		65448	18832	123252	0.00015966		61940	18727	115996	0.000158219		58866	18799	110663	0.000144575
	Namibia	Maize		30174	23542	71037	6.26717e-05		25172	23539	59253	5.287e-05		35000	12857	45000	3.92788e-05
	Namibia	Potatoes		1396	121433	16952	4.58765e-05		1464	121503	17788	4.87767e-05		1533	121689	18655	5.04439e-05
	Namibia	Wheat		1149	53037	6094	7.89411e-06		1149	53037	6094	8.31225e-06		2000	30500	6100	7.9693e-06
	Nauru	Maize		0		1	8.8224e-10		0		1	8.92275e-10		0		0	0
	Nepal	Maize		900288	25549	2300121	0.00202926		954158	26569	2535060	0.00226197		940886	28199	2653243	0.00231591
	Nepal	Potatoes		194115	138631	2691037	0.00728265		195268	158142	3088000	0.00846765		193997	160464	3112947	0.00841754
	Nepal	Rice, paddy		1552469	33690	5230327	0.0073778		1469545	35058	5151925	0.00716792		1491744	37607	5610011	0.00787929
	Nepal	Soybeans		23563	12333	29061	8.09403e-05		21897	12641	27681	8.0424e-05		25179	12537	31567	9.47178e-05
	Nepal	Sugar cane		71466	452622	3234711	0.00178775		78609	452643	3558182	0.00186845		71625	496745	3557934	0.00184781
	Nepal	Wheat		735850	25538	1879191	0.00243429		706843	27573	1949001	0.00265845		703992	28490	2005665	0.00262029
	Netherlands	Maize		8671	134599	116711	0.000102967		13760	64884	89280	7.96623e-05		19010	78012	148300	0.000129445
	Netherlands	Potatoes		160791	459720	7391881	0.0200044		164600	366061	6025370	0.0165223		165730	420034	6961230	0.0188235
	Netherlands	Rice, paddy					0		0		0	0		0		0	0
	Netherlands	Soybeans		0		0	0		540			0		480			0
	Netherlands	Sugar beet		85352	932522	7959266	0.0253488		85200	763651	6506310	0.0237707		79180	839190	6644710	0.0238591
	Netherlands	Wheat		115923	90935	1054151	0.00136554		111660	86147	961920	0.00131206		120550	93781	1130530	0.00147697
	New Caledonia	Cassava		292	27979	817	2.88925e-06		282	28830	813	2.7967e-06		280	29714	832	2.78002e-06
	New Caledonia	Maize		1045	90096	9415	8.30629e-06		1129	90204	10184	9.08693e-06		1028	86012	8842	7.71784e-06
	New Caledonia	Potatoes		206	89369	1841	4.98223e-06		284	88380	2510	6.88271e-06		284	87500	2485	6.71954e-06
	New Caledonia	Wheat		14	7143	10	1.29539e-08		6	6667	4	5.45602e-09		153	7124	109	1.42402e-07
	New Zealand	Maize		17459	100570	175586	0.000154909		17347	110678	191993	0.000171311		16700	117338	195955	0.000171042
	New Zealand	Potatoes		9450	492968	465855	0.00126073		9940	495364	492392	0.0013502		10317	497753	513532	0.00138861
	New Zealand	Rice, paddy		0		0	0		0		0	0		0		0	0
	New Zealand	Soybeans		0		0	0		0		0	0		0		0	0
	New Zealand	Wheat		41075	98644	405182	0.000524869		41411	89596	371027	0.000506083		45000	88465	398092	0.000520084
	Nicaragua	Cassava		26195	76828	201251	0.000711707		23100	90720	209563	0.000720891		26430	83536	220786	0.000737728
	Nicaragua	Maize		319200	12795	408415	0.00036032		282380	13996	395226	0.00035265		303547	13182	400146	0.000349272
	Nicaragua	Oil palm fruit		7430	100000	74300	0.000185613		7264	110132	80000	0.000198224		8246	104556	86217	0.000209929
	Nicaragua	Potatoes		3404	175379	59699	0.000161561		3430	192907	66167	0.000181437		3783	194594	73615	0.000199058
	Nicaragua	Rice, paddy		67899	62241	422612	0.000596128		69300	52670	365000	0.000507827		73890	63353	468115	0.00065747
	Nicaragua	Soybeans		3302	17241	5693	1.58561e-05		4000	25000	10000	2.90539e-05		4000	25000	10000	3.00053e-05
	Nicaragua	Sugar beet		0		0	0		0		0	0		0		0	0
	Nicaragua	Sugar cane		73903	960228	7096373	0.003922		77210	935678	7224366	0.00379361		77134	955715	7371811	0.00382855
	Niger	Cassava		13855	230713	319653	0.00113043		15875	234588	372408	0.00128107		18121	283467	513671	0.00171637
	Niger	Maize		26895	14257	38345	3.38295e-05		20185	14633	29536	2.63542e-05		24297	15599	37900	3.30814e-05
	Niger	Potatoes		5650	293350	165743	0.000448544		5672	297195	168569	0.000462235		6596	300776	198392	0.00053646
	Niger	Rice, paddy		23803	47318	112632	0.000158877		29958	33916	101607	0.000141367		26739	45536	121760	0.000171013
	Niger	Sugar cane		6474	390568	252854	0.000139746		6777	380834	258091	0.000135527		8099	395927	320661	0.000166535
	Niger	Wheat		2180	27537	6003	7.77623e-06		1623	29618	4807	6.55678e-06		1734	28374	4920	6.4277e-06
	Nigeria	Cassava		6319718	87138	55068732	0.194746		6667820	83679	55795814	0.191936		7215162	82041	59193708	0.197788
	Nigeria	Maize		6540000	15933	10420000	0.00919295		6816126	16138	11000000	0.00981503		6857528	16041	11000000	0.00960147
	Nigeria	Oil palm fruit		3557823	25577	9100000	0.0227332		3760666	25527	9600000	0.0237869		3934935	25477	10025174	0.0244102
	Nigeria	Potatoes		321020	40955	1314753	0.00355807		325112	41703	1355823	0.00371782		329061	42451	1396892	0.00377725
	Nigeria	Rice, paddy		5627700	13906	7826120	0.0110394		5873615	14306	8403000	0.0116912		5281286	15971	8435000	0.011847
	Nigeria	Soybeans		1119660	8877	993955	0.00276835		696376	9334	650000	0.0018885		656304	9599	630000	0.00189033
	Nigeria	Sugar cane		87627	170369	1492892	0.000825086		85058	168549	1433642	0.000752825		87330	166728	1456039	0.000756194
	Nigeria	Wheat		67797	9882	67000	8.67912e-05		56190	10678	60000	8.18404e-05		56080	10699	60000	7.83865e-05
	Niue	Cassava		7	61429	43	1.52066e-07		7	61429	43	1.47919e-07		7	62857	44	1.4702e-07
	North Macedonia	Maize		32004	38437	123014	0.000108528		37065	51456	190722	0.000170177		34672	42702	148058	0.000129234
	North Macedonia	Potatoes		13436	133188	178951	0.000484288		12691	143354	181931	0.000498876		13269	143588	190527	0.000515193
	North Macedonia	Rice, paddy		3274	52169	17080	2.40927e-05		3222	61241	19732	2.74533e-05		3481	61126	21278	2.98851e-05
	North Macedonia	Soybeans		27	12593	34	9.46963e-08		82	16341	134	3.89322e-07		145	17172	249	7.47132e-07
	North Macedonia	Sugar beet		97	297320	2884	9.18502e-06		97	297320	2884	1.05366e-05		97	297320	2884	1.03556e-05
	North Macedonia	Wheat		72864	27464	200112	0.000259223		70987	33965	241106	0.00032887		68847	34848	239916	0.000313436
	Norway	Potatoes		11728	269014	315500	0.000853826		11614	281040	326400	0.000895026		11685	284296	332200	0.000898283
	Norway	Wheat		75755	52868	400500	0.000518804		58653	23477	137700	0.000187824		79983	57387	459000	0.000599657
	Oman	Maize		1021	69295	7075	6.24185e-06		1026	86033	8827	7.87611e-06		1027	86816	8916	7.78243e-06
	Oman	Potatoes		585	269009	15737	4.25884e-05		576	271059	15613	4.28126e-05		582	270893	15766	4.26319e-05
	Oman	Sugar cane		137	111679	1530	8.45595e-07		127	113543	1442	7.57214e-07		136	105662	1437	7.46306e-07
	Oman	Wheat		929	42842	3980	5.15566e-06		929	38525	3579	4.88178e-06		939	38498	3615	4.72279e-06
	Pakistan	Maize		1250827	47182	5901630	0.00520666		1373922	49685	6826379	0.00609101		1413246	51203	7236313	0.0063163
	Pakistan	Potatoes		179620	214503	3852897	0.0104269		193992	236699	4591776	0.0125912		195654	248874	4869312	0.0131668
	Pakistan	Rice, paddy		2900595	38526	11174816	0.015763		2810030	38444	10802949	0.0150302		3033965	36637	11115428	0.0156117
	Pakistan	Soybeans		26	7308	19	5.29185e-08		27	10370	28	8.13508e-08		17	8824	15	4.5008e-08
	Pakistan	Sugar beet		703	378805	26630	8.48118e-05		771	382205	29468	0.000107661		1014	380868	38620	0.000138672
	Pakistan	Sugar cane		1341781	621061	83332740	0.0460561		1101946	609594	67173975	0.035274		1039777	643215	66880011	0.0347341
	Pakistan	Wheat		8972422	29729	26673703	0.0345529		8797227	28505	25076149	0.034204		8677730	28059	24348983	0.0318105
	Palestine	Potatoes		1301	358125	46592	0.00012609		1605	370498	59465	0.00016306		1596	373678	59639	0.000161266
	Palestine	Sugar beet		0		0	0		0		0	0		0		0	0
	Palestine	Wheat		15492	22332	34597	4.48166e-05		15372	22231	34173	4.66122e-05		15304	22460	34373	4.49063e-05
	Panama	Cassava		1347	158983	21415	7.57323e-05		1289	160109	20638	7.09941e-05		1068	161367	17234	5.75852e-05
	Panama	Maize		53230	21821	116151	0.000102473		51538	21726	111973	9.99107e-05		50810	21649	110000	9.60147e-05
	Panama	Oil palm fruit		4066	101426	41240	0.000103024		3483	101349	35300	8.74664e-05		2741	101262	27756	6.75827e-05
	Panama	Potatoes		862	244072	21039	5.6937e-05		953	245761	23421	6.42231e-05		1050	247305	25967	7.02158e-05
	Panama	Rice, paddy		93200	33949	316403	0.000446312		100284	33505	336000	0.00046748		89559	34056	305000	0.000428374
	Panama	Soybeans		247	2996	74	2.06104e-07		211	2796	59	1.71418e-07		167	2575	43	1.29023e-07
	Panama	Sugar cane		38629	697546	2694552	0.00148922		38749	756509	2931395	0.00153932		37548	711332	2670909	0.00138714
	Papua New Guinea	Cassava		15480	98738	152847	0.000540531		15612	98640	153996	0.000529742		15743	98549	155145	0.000518397
	Papua New Guinea	Maize		2321	56579	13132	1.15856e-05		2354	57336	13497	1.2043e-05		2387	58073	13862	1.20996e-05
	Papua New Guinea	Oil palm fruit		182946	136678	2500464	0.00624655		190668	135900	2591171	0.00642041		198480	135121	2681878	0.00653007
	Papua New Guinea	Potatoes		222	56577	1256	3.39906e-06		224	57500	1288	3.53184e-06		226	58363	1319	3.56663e-06
	Papua New Guinea	Rice, paddy		408	20784	848	1.19617e-06		407	20885	850	1.18261e-06		406	21010	853	1.19804e-06
	Papua New Guinea	Sugar cane		6948	289345	201037	0.000111108		6775	276934	187623	9.85234e-05		6635	264561	175536	9.11646e-05
	Paraguay	Cassava		182000	174000	3166800	0.0111991		183000	180000	3293999	0.0113313		188000	180000	3384000	0.0113072
	Paraguay	Maize		940000	54850	5155900	0.00454874		1070000	49950	5344650	0.0047689		1085005	51400	5576900	0.00486786
	Paraguay	Oil palm fruit		16388	94614	155053	0.000387347		16539	94546	156369	0.000387452		16709	94478	157864	0.000384381
	Paraguay	Potatoes		260	144615	3760	1.01755e-05		266	144774	3851	1.05599e-05		270	143222	3867	1.04565e-05
	Paraguay	Rice, paddy		140000	66000	924000	0.00130338		142000	63000	894600	0.00124466		162000	66000	1069200	0.0015017
	Paraguay	Soybeans		3380000	31000	10478000	0.0291832		3510000	31470	11045971	0.0320928		3565000	23900	8520350	0.0255656
	Paraguay	Sugar cane		118000	560000	6608000	0.00365209		110000	560000	6160000	0.0032347		103000	565000	5819500	0.00302236
	Paraguay	Wheat		510000	20000	1020000	0.0013213		430000	16800	722400	0.000985358		485000	28000	1358000	0.00177415
	Peru	Cassava		98032	122047	1196449	0.00423114		104468	118672	1239741	0.00426467		104040	123608	1286013	0.00429705
	Peru	Maize		446426	34126	1523469	0.00134407		462076	34175	1579142	0.00140903		455501	34683	1579796	0.00137894
	Peru	Oil palm fruit		58951	144531	852022	0.00212848		66228	139065	921001	0.00228206		72861	125297	912929	0.00222288
	Peru	Potatoes		310400	153875	4776294	0.0129259		325592	157606	5131535	0.0140713		329980	161557	5331063	0.0144154
	Peru	Rice, paddy		426253	73091	3115544	0.00439473		437938	81242	3557900	0.00495014		414509	76918	3188306	0.00447799
	Peru	Soybeans		743	21279	1581	4.40338e-06		832	18389	1530	4.44524e-06		791	18647	1475	4.42578e-06
	Peru	Sugar cane		77525	1212463	9399617	0.00519495		84838	1218343	10336178	0.00542767		87095	1254876	10929341	0.00567615
	Peru	Wheat		127640	15050	192099	0.000248843		127306	15397	196012	0.000267362		122624	15540	190560	0.000248956
	Philippines	Cassava		234540	119710	2807671	0.00992909		227644	119618	2723033	0.00936716		222441	118270	2630800	0.00879048
	Philippines	Maize		2552592	31007	7914908	0.00698285		2511436	30946	7771919	0.00693469		2516723	31703	7978845	0.00696442
	Philippines	Oil palm fruit		60069	79041	474792	0.0011861		62671	79856	500466	0.00124006		62835	79463	499307	0.00121576
	Philippines	Potatoes		7793	150952	117637	0.000318356		7571	155096	117423	0.000321987		7514	154460	116061	0.000313834
	Philippines	Rice, paddy		4811808	40061	19276347	0.0271908		4800406	39718	19066094	0.0265268		4651490	40449	18814827	0.0264255
	Philippines	Soybeans		514	12957	666	1.85493e-06		490	13429	658	1.91174e-06		461	14295	659	1.97735e-06
	Philippines	Sugar cane		437471	669459	29286893	0.0161862		437506	565268	24730820	0.0129865		379253	546318	20719291	0.0107606
	Poland	Maize		562105	71545	4021592	0.00354801		645410	58756	3792140	0.00338363		664950	55110	3664550	0.00319864
	Poland	Potatoes		329323	278503	9171733	0.0248211		290970	251296	7311960	0.0200502		302480	214283	6481620	0.0175266
	Poland	Rice, paddy					0		0		0	0		0		0	0
	Poland	Soybeans		9333	21748	20297	5.65309e-05		5450	19064	10390	3.0187e-05		7920	19621	15540	4.66283e-05
	Poland	Sugar beet		231716	678976	15732952	0.0501066		238920	598649	14302910	0.0522554		240780	574658	13836620	0.049683
	Poland	Wheat		2391853	48773	11665702	0.0151116		2417230	39871	9637620	0.0131458		2511330	43035	10807490	0.0141194
	Portugal	Maize		86520	86121	745123	0.000657378		83360	85636	713860	0.00063696		83360	89825	748780	0.000653581
	Portugal	Potatoes		23735	216992	515030	0.00139381		20800	207543	431690	0.00118374		21650	226661	490720	0.00132693
	Portugal	Rice, paddy		28944	62112	179777	0.00025359		29350	54784	160790	0.000223708		28500	53596	152750	0.000214538
	Portugal	Sugar beet		282	358121	10099	3.21635e-05		0		0	0		0		0	0
	Portugal	Sugar cane		62	887097	5500	3.03972e-06					0					0
	Portugal	Wheat		29019	20542	59610	7.72182e-05		27030	25938	70110	9.56305e-05		26440	23298	61600	8.04769e-05
	Puerto Rico	Cassava		36	47222	170	6.01191e-07		39	43590	170	5.84795e-07		42	40476	170	5.68033e-07
	Puerto Rico	Maize		13	35385	46	4.05831e-08		12	35000	42	3.74756e-08		10	38000	38	3.31687e-08
	Puerto Rico	Rice, paddy		77	12727	98	1.38237e-07		62	13871	86	1.19653e-07		52	14038	73	1.02529e-07
	Puerto Rico	Sugar cane		0		0	0		0		0	0		0		0	0
	Qatar	Cassava		0		0	0		0		0	0		0		0	0
	Qatar	Maize		51	126471	645	5.69045e-07		149	125235	1866	1.66499e-06		50	123800	619	5.40301e-07
	Qatar	Potatoes		10	104000	104	2.81451e-07		2	85000	17	4.66159e-08		9	96667	87	2.35252e-07
	Qatar	Wheat		7	22857	16	2.07263e-08		6	25000	15	2.04601e-08		1	10000	1	1.30644e-09
	Republic of Korea	Maize		15074	48154	72587	6.40392e-05		15472	50421	78012	6.96082e-05		15000	50667	76000	6.63375e-05
	Republic of Korea	Potatoes		20974	222540	466755	0.00126316		23402	234196	548065	0.00150286		21994	286505	630140	0.00170392
	Republic of Korea	Rice, paddy		754713	70034	5285551	0.0074557		737673	70430	5195437	0.00722845		729814	68731	5016083	0.00704512
	Republic of Korea	Soybeans		45556	18800	85644	0.000238534		50638	17657	89410	0.00025977		58537	17995	105340	0.000316076
	Republic of Korea	Wheat		9283	40316	37425	4.848e-05		6600	39073	25788	3.5175e-05		4000	37500	15000	1.95966e-05
	Republic of Moldova	Maize		479581	36960	1772525	0.00156379		489125	42398	2073775	0.00185038		492405	43255	2129889	0.0018591
	Republic of Moldova	Potatoes		19701	100005	197020	0.000533188		18946	92248	174774	0.00047925		18099	97713	176850	0.00047821
	Republic of Moldova	Rice, paddy		0		0	0		0		0	0		0		0	0
	Republic of Moldova	Soybeans		33295	13973	46524	0.000129578		27150	21246	57684	0.000167594		37076	17326	64239	0.000192751
	Republic of Moldova	Sugar beet		23550	372092	876277	0.00279079		18962	372923	707137	0.00258351		15164	400286	606994	0.00217953
	Republic of Moldova	Wheat		335232	37309	1250702	0.00162015		372076	31251	1162778	0.00158604		352033	32596	1147482	0.00149912
	Romania	Maize		2403298	59610	14326097	0.0126391		2443950	76368	18663940	0.0166534		2681930	64999	17432220	0.0152159
	Romania	Potatoes		171379	181872	3116912	0.00843518		173300	174424	3022760	0.00828875		174120	150861	2626790	0.00710295
	Romania	Rice, paddy		9125	47464	43311	6.10937e-05		8250	51952	42860	5.96315e-05		7430	53203	39530	5.55201e-05
	Romania	Soybeans		164624	23903	393495	0.00109596		169420	29080	492680	0.00143143		158150	27829	440120	0.00132059
	Romania	Sugar beet		28099	417987	1174502	0.00374058		25720	380354	978270	0.00357409		22730	403502	917160	0.00329324
	Romania	Wheat		2051664	48911	10034955	0.0129992		2116150	47935	10143670	0.013836		2168370	47488	10297110	0.0134526
	Russian Federation	Maize		2702425	48875	13208095	0.0116527		2375641	48067	11419020	0.0101889		2506247	56987	14282352	0.0124665
	Russian Federation	Potatoes		1335560	162536	21707645	0.0587466		1313495	170499	22394960	0.0614095		1238575	178228	22074874	0.0596914
	Russian Federation	Rice, paddy		185649	53144	986620	0.00139171		180177	57622	1038222	0.00144449		190691	57615	1098660	0.00154307
	Russian Federation	Soybeans		2573286	14074	3621712	0.0100871		2740850	14692	4026850	0.0116996		2772198	15727	4359956	0.0130822
	Russian Federation	Sugar beet		1174719	441922	51913442	0.165335		1105339	380571	42065957	0.153687		1133253	479594	54350115	0.195154
	Russian Federation	Sugar cane		0		0	0		0		0	0		0		0	0
	Russian Federation	Wheat		27517354	31254	86002542	0.111407		26472051	27250	72136149	0.0983942		27558617	27016	74452692	0.0972682
	Rwanda	Cassava		120000	86832	1041986	0.0036849		194717	53505	1041843	0.00358391		195135	60564	1181825	0.00394892
	Rwanda	Maize		297447	12050	358417	0.00031621		295739	13873	410280	0.000366083		288298	14611	421218	0.000367665
	Rwanda	Potatoes		93991	90028	846184	0.00229		92800	91304	847302	0.0023234		107590	90474	973408	0.00263214
	Rwanda	Rice, paddy		31583	34499	108958	0.000153694		34205	35063	119932	0.000166862		32896	39998	131577	0.000184801
	Rwanda	Soybeans		53361	4485	23934	6.66606e-05		53061	4486	23804	6.91598e-05		46695	5252	24526	7.3591e-05
	Rwanda	Sugar cane		7558	141822	107189	5.92409e-05		7790	150146	116964	6.14194e-05		7797	146992	114610	5.95227e-05
	Rwanda	Wheat		10758	10156	10926	1.41534e-05		10761	10106	10875	1.48336e-05		13234	11853	15686	2.04929e-05
	Saint Kitts and Nevis	Potatoes		0		0	0		0		0	0		0		0	0
	Saint Kitts and Nevis	Sugar cane		0		0	0		0		0	0		0		0	0
	Saint Lucia	Cassava		709	19746	1400	4.95098e-06		756	18915	1430	4.91916e-06		807	18079	1459	4.87506e-06
	Saint Lucia	Maize		0		0	0		0		0	0		0		0	0
	Saint Lucia	Sugar cane		0		0	0		0		0	0		0		0	0
	Saint Vincent and the Grenadines	Cassava		85	68471	582	2.05819e-06		87	68161	593	2.0399e-06		85	68941	586	1.95804e-06
	Saint Vincent and the Grenadines	Maize		40	282250	1129	9.96049e-07		37	278378	1030	9.19044e-07		31	290323	900	7.85575e-07
	Saint Vincent and the Grenadines	Rice, paddy		0		0	0		0		0	0		0		0	0
	Saint Vincent and the Grenadines	Sugar cane		767	244263	18735	1.03544e-05		767	243937	18710	9.82488e-06		768	243294	18685	9.70405e-06
	Samoa	Cassava		37	123243	456	1.61261e-06		38	122368	465	1.59959e-06		38	124737	474	1.58381e-06
	Samoa	Sugar cane		1	120000	12	6.63212e-09		1	120000	12	6.30137e-09		1	120000	12	6.2322e-09
	Sao Tome and Principe	Cassava		270	53000	1431	5.06061e-06		265	52943	1403	4.82628e-06		283	48905	1384	4.62446e-06
	Sao Tome and Principe	Maize		284	20282	576	5.08171e-07		466	20193	941	8.39631e-07		553	20090	1111	9.69749e-07
	Sao Tome and Principe	Oil palm fruit		1848	95152	17584	4.39276e-05		1870	95176	17798	4.40999e-05		1893	95151	18012	4.38572e-05
	Saudi Arabia	Maize		2471	61024	15079	1.33033e-05		7847	56768	44546	3.97473e-05		7839	60768	47636	4.15796e-05
	Saudi Arabia	Potatoes		18755	254022	476418	0.00128931		18058	235491	425250	0.00116608		19062	247680	472127	0.00127665
	Saudi Arabia	Rice, paddy		0		0	0		0		0	0		0		0	0
	Saudi Arabia	Wheat		96517	64333	620923	0.000804338		94786	54640	517910	0.000706432		87999	60683	534000	0.00069764
	Senegal	Cassava		63513	110968	704794	0.00249244		86624	118182	1023738	0.00352163		94010	109626	1030592	0.00344359
	Senegal	Maize		231659	17714	410364	0.00036204		250891	19358	485673	0.000433354		258391	20539	530705	0.000463232
	Senegal	Oil palm fruit		12097	113507	137309	0.000343019		12346	114342	141167	0.000349784		12591	115181	145024	0.000353117
	Senegal	Potatoes		2917	231351	67485	0.000182632		5047	235354	118783	0.000325717		5850	239316	140000	0.000378566
	Senegal	Rice, paddy		305934	33055	1011269	0.00142648		323635	37282	1206587	0.00167873		345596	33442	1155730	0.00162323
	Senegal	Soybeans		0		0	0		0		0	0		0		0	0
	Senegal	Sugar cane		9505	1134350	1078200	0.000595896		9512	1133516	1078200	0.000566178		9657	1132547	1093701	0.000568014
	Serbia	Maize		1002319	40091	4018370	0.00354517		901753	77236	6964770	0.00621449		962083	76340	7344542	0.00641077
	Serbia	Potatoes		38472	153161	589241	0.00159464		28232	172821	487909	0.0013379		34110	205830	702086	0.00189847
	Serbia	Soybeans		201712	22868	461272	0.00128473		196472	32860	645607	0.00187574		229372	30540	700502	0.00210188
	Serbia	Sugar beet		53857	466698	2513495	0.00800503		48125	483180	2325303	0.00849544		42539	541930	2305316	0.00827768
	Serbia	Wheat		556115	40920	2275623	0.00294782		643083	45742	2941601	0.00401236		577499	43890	2534643	0.00331137
	Seychelles	Cassava		19	121579	231	8.16912e-07		19	122632	233	8.01513e-07		19	124211	236	7.88563e-07
	Sierra Leone	Cassava		339911	125585	4268769	0.0150961		345072	128341	4428691	0.0152346		346266	132517	4588612	0.0153323
	Sierra Leone	Maize		10510	21330	22418	1.97781e-05		10720	21438	22981	2.05054e-05		11726	32991	38685	3.37666e-05
	Sierra Leone	Oil palm fruit		32047	76762	246000	0.000614546		33240	76414	254000	0.000629362		33826	76065	257299	0.000626494
	Sierra Leone	Rice, paddy		780642	11492	897087	0.00126541		796354	11550	919785	0.0012797		601748	15745	947464	0.00133072
	Sierra Leone	Sugar cane		1124	698034	78459	4.33625e-05		1131	697639	78903	4.14331e-05		1137	697863	79347	4.12089e-05
	Singapore	Cassava		0		0	0		0		0	0		0		0	0
	Singapore	Sugar cane		0		0	0		0		0	0		0		0	0
	Slovakia	Maize		187812	56769	1066188	0.000940634		179030	83685	1498210	0.00133682		197240	73251	1444810	0.00126112
	Slovakia	Potatoes		7450	200946	149705	0.000405141		7760	219008	169950	0.000466022		8190	222735	182420	0.000493271
	Slovakia	Rice, paddy					0		0		0	0		0		0	0
	Slovakia	Soybeans		43900	23335	102441	0.000285317		45300	23611	106960	0.00031076		47600	25139	119660	0.000359044
	Slovakia	Sugar beet		22377	550026	1230793	0.00391986		21910	598800	1311970	0.00479325		21720	576275	1251670	0.00449436
	Slovakia	Wheat		373667	47386	1770659	0.0022937		403370	47796	1927930	0.00262971		406820	47666	1939130	0.00253336
	Slovenia	Maize		38290	71083	272177	0.000240126		37080	94523	350490	0.000312734		38880	92685	360360	0.000314544
	Slovenia	Potatoes		3165	243526	77076	0.000208588		2810	259502	72920	0.000199955		2800	235571	65960	0.000178359
	Slovenia	Rice, paddy					0		0		0	0		0		0	0
	Slovenia	Soybeans		2908	26523	7713	2.14821e-05		1760	30284	5330	1.54857e-05		1430	29650	4240	1.27223e-05
	Slovenia	Sugar beet		0		0	0					0		180	626667	11280	4.0503e-05
	Slovenia	Wheat		28016	50314	140961	0.0001826		27820	43817	121900	0.000166272		26730	52305	139810	0.000182654
	Solomon Islands	Cassava		196	166888	3271	1.15676e-05		199	167136	3326	1.14413e-05		203	166552	3381	1.12972e-05
	Solomon Islands	Oil palm fruit		20000	143489	286978	0.000716916		21000	141959	298114	0.000738668		22000	140431	308949	0.000752256
	Solomon Islands	Rice, paddy		1620	16914	2740	3.86499e-06		1715	16012	2746	3.82053e-06		1820	15126	2753	3.8666e-06
	Somalia	Cassava		9655	96093	92778	0.000328102		9699	96142	93248	0.000320771		9743	96189	93717	0.000313143
	Somalia	Maize		100000	7700	77000	6.79325e-05		93000	10968	102000	9.10121e-05		100000	5700	57000	4.97531e-05
	Somalia	Rice, paddy		846	18109	1532	2.16101e-06		959	14004	1343	1.86853e-06		1130	10142	1146	1.60956e-06
	Somalia	Sugar cane		6113	359889	220000	0.000121589		6364	361408	230000	0.000120776		6241	362934	226507	0.000117636
	Somalia	Wheat		2589	3986	1032	1.33684e-06		2591	3998	1036	1.41311e-06		2593	4007	1039	1.35739e-06
	South Africa	Maize		2628600	63988	16820000	0.0148393		2318850	53949	12510000	0.0111624		2300500	49013	11275500	0.00984195
	South Africa	Potatoes		67890	361907	2456990	0.00664926		67746	364261	2467724	0.00676678		68348	366620	2505775	0.00677572
	South Africa	Rice, paddy		1113	27628	3075	4.33754e-06		1109	27737	3076	4.27966e-06		1097	28049	3077	4.32166e-06
	South Africa	Soybeans		573950	22929	1316000	0.0036653		787200	19563	1540000	0.00447429		730500	16021	1170345	0.00351166
	South Africa	Sugar cane		253912	684811	17388177	0.00961004		274355	703530	19301688	0.0101356		298611	652429	19482246	0.0101181
	South Africa	Wheat		491600	31225	1535000	0.00198842		503350	37111	1868000	0.00254796		540000	28426	1535000	0.00200539
	South Sudan	Cassava		87000	60691	528010	0.00186726		80442	67690	544510	0.0018731		63944	89536	572531	0.00191304
	South Sudan	Maize		89000	10337	92000	8.11661e-05		79692	11293	90000	8.03048e-05		84083	12250	103000	8.99047e-05
	South Sudan	Potatoes		0		0	0		0		0	0		0		0	0
	South Sudan	Rice, paddy		0		0	0		0		0	0		0		0	0
	South Sudan	Sugar cane		0		0	0		0		0	0		0		0	0
	South Sudan	Wheat		0		0	0		0		0	0		0		0	0
	Spain	Maize		333628	113169	3775645	0.00333103		322370	119196	3842520	0.00342859		356830	117268	4184460	0.00365245
	Spain	Potatoes		70878	315961	2239470	0.00606059		67490	297960	2010930	0.0055142		66650	338983	2259320	0.0061093
	Spain	Rice, paddy		107604	77616	835178	0.00117809		105010	76077	798880	0.00111149		103370	75339	778780	0.0010938
	Spain	Soybeans		1692	27181	4599	1.28091e-05		1480	29392	4350	1.26384e-05		1570	32930	5170	1.55127e-05
	Spain	Sugar beet		36671	897917	3292750	0.0104868		35300	813289	2870910	0.0104888		30180	912097	2752710	0.00988413
	Spain	Sugar cane		19	578947	1100	6.07944e-07					0					0
	Spain	Wheat		2096058	23263	4875957	0.00631627		2063680	40328	8322510	0.011352		1920090	31463	6041170	0.00789244
	Sri Lanka	Cassava		22087	138700	306347	0.00108337		22360	144503	323108	0.00111148		20592	136497	281075	0.000939176
	Sri Lanka	Maize		52544	37253	195744	0.000172693		70895	38090	270041	0.000240951		63449	38716	245647	0.000214416
	Sri Lanka	Potatoes		4457	164591	73358	0.000198526		5174	171815	88897	0.000243766		5432	187117	101642	0.000274844
	Sri Lanka	Rice, paddy		791679	30103	2383153	0.00336163		1040954	37752	3929831	0.00546761		957596	47954	4592056	0.00644957
	Sri Lanka	Soybeans		8316	17272	14363	4.00036e-05		1511	16545	2500	7.26346e-06		914	24037	2197	6.59217e-06
	Sri Lanka	Sugar cane		17900	365655	654522	0.000361739		15732	409856	644785	0.000338586		12960	503899	653053	0.000339163
	Sudan	Cassava		0		0	0		0		0	0		0		0	0
	Sudan	Maize		12598	13494	17000	1.49981e-05		30660	15003	46000	4.10447e-05		24360	10263	25000	2.18215e-05
	Sudan	Potatoes		31625	132371	418622	0.0011329		33206	132372	439554	0.00120531		35199	132369	465927	0.00125989
	Sudan	Rice, paddy		11760	27211	32000	4.51386e-05		11370	26385	30000	4.17392e-05		11540	27730	32000	4.49442e-05
	Sudan	Sugar cane		82200	788564	6482000	0.00358245		72800	835714	6084000	0.00319479		71100	766385	5449000	0.00282994
	Sudan	Wheat		172200	26887	463000	0.000599766		286860	24472	702000	0.000957532		303660	23908	726000	0.000948477
	Suriname	Cassava		285	268737	7659	2.70854e-05		288	283681	8170	2.81046e-05		282	275993	7783	2.60059e-05
	Suriname	Maize		36	23889	86	7.58727e-08		34	25000	85	7.58434e-08		54	26296	142	1.23946e-07
	Suriname	Oil palm fruit		601	19967	1200	2.99779e-06		602	19934	1200	2.97336e-06		563	19929	1122	2.73194e-06
	Suriname	Rice, paddy		59304	48805	289431	0.000408266		56248	48698	273916	0.000381102		60185	45570	274266	0.000385208
	Suriname	Soybeans		7	10000	7	1.94963e-08		7	10000	7	2.03377e-08		11	10000	11	3.30058e-08
	Suriname	Sugar cane		3056	399067	121955	6.74017e-05		3079	398902	122822	6.44955e-05		3103	398614	123690	6.42384e-05
	Sweden	Maize					0		1110	41441	4600	4.10447e-06		1620	69753	11300	9.86333e-06
	Sweden	Potatoes		24570	346968	852500	0.00230709		23910	302384	723000	0.00198255		23650	358097	846900	0.00229005
	Sweden	Rice, paddy					0		0		0	0		0		0	0
	Sweden	Sugar beet		30990	633591	1963500	0.0062534		30640	554308	1698400	0.00620507		27160	747018	2028900	0.00728515
	Sweden	Wheat		471962	69891	3298600	0.00427298		372500	43498	1620300	0.0022101		469490	74055	3476800	0.00454224
	Switzerland	Maize		15192	106934	162454	0.000143323		13794	97748	134834	0.000120309		16015	109040	174627	0.000152425
	Switzerland	Potatoes		11276	409000	461188	0.0012481		11107	402989	447600	0.00122737		10981	377322	414337	0.00112038
	Switzerland	Soybeans		1695	33286	5642	1.5714e-05		1801	20766	3740	1.08661e-05		1721	31087	5350	1.60528e-05
	Switzerland	Sugar beet		19135	807307	1544781	0.00491985		18578	680085	1263462	0.00461603		17555	828559	1454536	0.00522279
	Switzerland	Wheat		87061	60940	530552	0.000687272		88135	56419	497250	0.000678252		86493	57514	497459	0.000649902
	Syrian Arab Republic	Maize		27304	33641	91853	8.10364e-05		27147	37333	101349	9.04312e-05		56231	38290	215309	0.000187935
	Syrian Arab Republic	Potatoes		24376	230725	562416	0.00152204		22229	252977	562342	0.00154201		24795	256309	635519	0.00171847
	Syrian Arab Republic	Rice, paddy		0		0	0		0		0	0		0		0	0
	Syrian Arab Republic	Soybeans		2470	15794	3901	1.0865e-05		897	19253	1727	5.0176e-06		1356	15383	2086	6.25911e-06
	Syrian Arab Republic	Sugar beet		510	349765	17838	5.68108e-05		144	351250	5058	1.84793e-05		370	498703	18452	6.62554e-05
	Syrian Arab Republic	Wheat		1169911	15819	1850740	0.00239743		1096818	11150	1222988	0.00166816		1345607	22927	3085096	0.0040305
	Tajikistan	Maize		16704	130776	218448	0.000192724		15944	148868	237355	0.000211786		16958	137339	232899	0.000203289
	Tajikistan	Potatoes		40615	192759	782892	0.00211871		49643	194316	964644	0.00264516		51576	192809	994433	0.00268899
	Tajikistan	Rice, paddy		12527	78042	97763	0.000137903		11825	76487	90446	0.000125838		12394	85882	106442	0.000149498
	Tajikistan	Soybeans		67	3731	25	6.96296e-08		66	3939	26	7.554e-08		66	4091	27	8.10143e-08
	Tajikistan	Wheat		285867	31471	899653	0.0011654		255549	30483	778986	0.00106254		263960	31705	836884	0.00109334
	Thailand	Cassava		1394315	218711	30495190	0.107844		1332379	220419	29368185	0.101026		1386655	224136	31079966	0.10385
	Thailand	Maize		1048464	45981	4820962	0.00425325		1103147	45952	5069143	0.00452307		958170	44976	4309480	0.00376158
	Thailand	Oil palm fruit		797128	181304	14452261	0.036104		856422	181394	15534984	0.0384926		896322	187125	16772430	0.040839
	Thailand	Potatoes		5922	180856	107103	0.000289849		5967	181483	108291	0.000296946		7179	178207	127935	0.000345942
	Thailand	Rice, paddy		10719698	30690	32898903	0.0464066		10647941	30380	32348114	0.0450062		9715358	29188	28356869	0.0398274
	Thailand	Soybeans		24181	17712	42829	0.000119287		24031	17130	41165	0.0001196		23497	16665	39157	0.000117492
	Thailand	Sugar cane		1403520	663250	93088464	0.0514478		1790208	754515	135073799	0.0709291		1835085	713875	131002173	0.068036
	Thailand	Wheat		1241	10467	1299	1.68271e-06		1215	10963	1332	1.81686e-06		1244	10860	1351	1.765e-06
	Timor-Leste	Cassava		6005	39827	23916	8.45769e-05		5719	39734	22724	7.81699e-05		5431	39648	21533	7.19497e-05
	Timor-Leste	Maize		32830	22845	75000	6.6168e-05		37674	23371	88049	7.8564e-05		31803	23897	76000	6.63375e-05
	Timor-Leste	Potatoes		1548	8643	1338	3.62098e-06		1589	8546	1358	3.72379e-06		1632	8444	1378	3.72617e-06
	Timor-Leste	Rice, paddy		20681	31066	64248	9.0627e-05		18124	31450	57000	7.93046e-05		24978	32028	80000	0.00011236
	Timor-Leste	Soybeans		715	14168	1013	2.82139e-06		699	14506	1014	2.94606e-06		684	14839	1015	3.04554e-06
	Togo	Cassava		267020	39011	1041682	0.00368382		273679	39808	1089472	0.00374775		283019	39498	1117880	0.00373525
	Togo	Maize		694422	12308	854689	0.000754041		715275	12396	886630	0.000791118		743273	12271	912086	0.000796125
	Togo	Oil palm fruit		18073	85516	154553	0.000386098		18312	85494	156556	0.000387915		18551	85472	158559	0.000386073
	Togo	Rice, paddy		84395	16650	140519	0.000198213		86805	16760	145489	0.00020242		89678	16398	147053	0.000206537
	Togo	Soybeans		4857	4435	2154	5.99929e-06		5182	4454	2308	6.70563e-06		5505	4472	2462	7.38731e-06
	Tonga	Cassava		429	155991	6692	2.36657e-05		423	158203	6692	2.30203e-05		418	160096	6692	2.23605e-05
	Trinidad and Tobago	Cassava		510	26588	1356	4.79538e-06		448	46406	2079	7.1517e-06		414	56884	2355	7.86893e-06
	Trinidad and Tobago	Maize		2050	19951	4090	3.60836e-06		2315	18821	4357	3.88764e-06		3000	16667	5000	4.36431e-06
	Trinidad and Tobago	Rice, paddy		1420	11408	1620	2.28514e-06		702	8348	586	8.15307e-07		2000	5000	1000	1.40451e-06
	Trinidad and Tobago	Sugar cane		0		0	0		0		0	0		0		0	0
	Tunisia	Potatoes		24929	168478	420000	0.00113663		26642	168906	450000	0.00123395		25686	171300	440000	0.00118978
	Tunisia	Sugar beet		1233	603625	74427	0.000237037		1278	564577	72153	0.000263609		1346	554227	74599	0.000267862
	Tunisia	Wheat		675000	16360	1104300	0.0014305		619000	17373	1075400	0.00146685		643000	22395	1440000	0.00188128
	Turkey	Maize		637726	92516	5900000	0.00520522		591544	96358	5700000	0.00508597		638065	94034	6000000	0.00523717
	Turkey	Potatoes		142851	336014	4800000	0.0129901		135904	334795	4550000	0.0124766		140766	353766	4979824	0.0134657
	Turkey	Rice, paddy		109505	82188	900000	0.00126952		120137	78244	940000	0.00130783		126419	79102	1000000	0.00140451
	Turkey	Soybeans		31670	44206	140000	0.000389926		32848	42621	140000	0.000406754		35295	42499	150000	0.00045008
	Turkey	Sugar beet		338883	624080	21149020	0.0673558		290698	599801	17436100	0.0637024		310100	583216	18085528	0.0649395
	Turkey	Wheat		7662273	28060	21500000	0.0278509		7288622	27440	20000000	0.0272801		6831854	27811	19000000	0.0248224
	Turkmenistan	Maize		39000	12821	50000	4.4112e-05		31452	12718	40000	3.5691e-05		33615	11899	40000	3.49145e-05
	Turkmenistan	Potatoes		16894	180620	305139	0.000825786		17326	179123	310349	0.000851012		17749	177629	315273	0.000852511
	Turkmenistan	Rice, paddy		147856	8792	130000	0.000183376		159272	8162	130000	0.00018087		171180	7594	130000	0.000182586
	Turkmenistan	Sugar beet		19198	126510	242873	0.000773507		19231	126862	243968	0.000891332		19263	127220	245064	0.000879949
	Turkmenistan	Wheat		900900	11100	1000000	0.00129539		717965	13928	1000000	0.00136401		900000	16667	1500000	0.00195966
	Uganda	Cassava		1143001	23878	2729260	0.0096518		1217875	23150	2819327	0.00969841		1255107	22640	2841625	0.00949492
	Uganda	Maize		1010692	26039	2631728	0.00232182		1041993	26610	2772718	0.00247403		951081	27074	2575000	0.00224762
	Uganda	Potatoes		39300	44082	173244	0.000468844		41728	42892	178980	0.000490784		43953	41386	181904	0.000491876
	Uganda	Rice, paddy		89708	26693	239457	0.000337773		88796	27694	245910	0.000342137		77398	28425	220000	0.000308991
	Uganda	Soybeans		47000	5978	28097	7.82553e-05		47000	5792	27222	7.90904e-05		48000	5833	28000	8.40149e-05
	Uganda	Sugar cane		57949	690262	4000000	0.00221071		68134	689817	4700000	0.00246804		70964	689370	4892047	0.00254068
	Uganda	Wheat		14124	15647	22100	2.86281e-05		14894	15581	23206	3.16531e-05		15215	15500	23583	3.08098e-05
	Ukraine	Maize		4480700	55056	24668750	0.0217638		4564200	78439	35801050	0.0319444		4986900	71949	35880050	0.0313183
	Ukraine	Potatoes		1323200	167837	22208220	0.0601013		1319900	170498	22503970	0.0617085		1308800	154869	20269190	0.0548087
	Ukraine	Rice, paddy		12700	50346	63940	9.01925e-05		12600	54929	69210	9.62924e-05		10500	51971	54570	7.66439e-05
	Ukraine	Soybeans		1981900	19675	3899370	0.0108605		1728700	25804	4460770	0.0129603		1612800	22933	3698710	0.0110981
	Ukraine	Sugar beet		313600	474539	14881550	0.0473951		274700	508471	13967700	0.0510307		221300	461117	10204530	0.0366413
	Ukraine	Sugar cane		0		0	0		0		0	0		0		0	0
	Ukraine	Wheat		6377400	41097	26208980	0.0339509		6619600	37242	24652840	0.0336266		6825300	41566	28370280	0.0370641
	United Arab Emirates	Maize		557	307774	17143	1.51242e-05		391	208951	8170	7.28989e-06		254	264094	6708	5.85515e-06
	United Arab Emirates	Potatoes		14	256429	359	9.71548e-07		18	250556	451	1.23669e-06		47	251702	1183	3.19888e-06
	United Arab Emirates	Wheat		0		0	0		0		0	0		0		0	0
	United Kingdom of Great Britain and Northern Ireland	Potatoes		146000	425890	6218000	0.0168275		140000	361429	5060000	0.0138751		144000	364722	5252000	0.0142016
	United Kingdom of Great Britain and Northern Ireland	Sugar beet		111000	803423	8918000	0.0284022		114200	667250	7620000	0.0278395		108000	689815	7450000	0.0267506
	United Kingdom of Great Britain and Northern Ireland	Wheat		1792000	82796	14837000	0.0192197		1748000	77546	13555000	0.0184891		1816000	89345	16225000	0.021197
	United Republic of Tanzania	Cassava		1202216	33482	4025265	0.014235		983505	85126	8372217	0.0288002		990835	82598	8184093	0.0273461
	United Republic of Tanzania	Maize		3817879	17499	6680758	0.00589404		3546448	17689	6273151	0.00559738		3428630	16485	5652005	0.00493342
	United Republic of Tanzania	Oil palm fruit		5402	137966	74529	0.000186185		5460	137520	75086	0.000186048		5518	137086	75644	0.000184185
	United Republic of Tanzania	Potatoes		164073	35538	583082	0.00157797		96574	111846	1080144	0.00296188		96594	104914	1013408	0.0027403
	United Republic of Tanzania	Rice, paddy		1097283	22343	2451707	0.00345833		1032902	33060	3414815	0.00475106		1052547	33013	3474766	0.00488033
	United Republic of Tanzania	Soybeans		6015	10200	6135	1.70871e-05		18883	11291	21321	6.19457e-05		19133	11997	22953	6.88712e-05
	United Republic of Tanzania	Sugar cane		43779	699105	3060610	0.00169153		44598	699092	3117812	0.00163721		51344	699100	3589459	0.00186419
	United Republic of Tanzania	Wheat		42629	11839	50467	6.53745e-05		51968	10901	56651	7.72723e-05		42177	15029	63388	8.28128e-05
	United States of America	Maize		33481220	110837	371096030	0.327396		32891580	110746	364262150	0.325022		32950670	105323	347047570	0.302924
	United States of America	Potatoes		422690	483887	20453430	0.0553523		410670	497274	20421560	0.0559983		381290	503081	19181970	0.0518688
	United States of America	Rice, paddy		960730	84147	8084290	0.0114035		1177650	86213	10152890	0.0141258		1000390	83735	8376720	0.0117652
	United States of America	Soybeans		36236750	33133	120064970	0.334403		35448420	33997	120514490	0.350141		30352150	31890	96793180	0.290431
	United States of America	Sugar beet		450740	710810	32039040	0.102039		443700	680481	30192920	0.110309		396310	654676	25945480	0.0931622
	United States of America	Sugar cane		365880	824123	30153010	0.0166649		364100	860642	31335980	0.016455		369560	783980	28972760	0.015047
	United States of America	Wheat		15198130	31175	47379810	0.0613754		16030580	32005	51305540	0.0699811		15039090	34748	52257620	0.0682716
	Uruguay	Maize		66000	71364	471000	0.000415535		71200	43399	309000	0.000275713		107000	76262	816000	0.000712255
	Uruguay	Potatoes		4769	197792	94327	0.000255274		4167	208783	87000	0.000238564		4053	232914	94400	0.000255262
	Uruguay	Rice, paddy		164457	85711	1409582	0.00198833		162400	76786	1247000	0.00173496		145000	82759	1200000	0.00168541
	Uruguay	Soybeans		1089000	29495	3212000	0.00894601		1099000	12138	1334000	0.00387578		966000	29275	2828000	0.0084855
	Uruguay	Sugar beet		0		0	0		0		0	0		0		0	0
	Uruguay	Sugar cane		6200	560806	347700	0.000192166		6200	574194	356000	0.000186941		6431	557529	358547	0.000186211
	Uruguay	Wheat		215000	35209	757000	0.000980611		193000	22798	440000	0.000600163		198400	36673	727600	0.000950568
	Uzbekistan	Maize		37417	104078	389427	0.000343568		39813	103776	413165	0.000368657		43432	96996	421273	0.000367713
	Uzbekistan	Potatoes		78251	357016	2793689	0.00756045		86443	336862	2911933	0.00798485		89195	346394	3089658	0.00835456
	Uzbekistan	Rice, paddy		71289	55467	395422	0.000557775		42141	52464	221089	0.000307603		64923	48466	314659	0.00044194
	Uzbekistan	Soybeans		2391	25671	6138	1.70955e-05		5998	19005	11399	3.31185e-05		3099	35037	10858	3.25798e-05
	Uzbekistan	Sugar beet		0		0	0		0		0	0		0		0	0
	Uzbekistan	Wheat		1408343	43165	6079164	0.00787489		1311376	41260	5410760	0.00738031		1310630	46493	6093462	0.00796076
	Vanuatu	Maize		1472	6080	895	7.89605e-07		1487	6120	910	8.11971e-07		1488	6156	916	7.99541e-07
	Venezuela (Bolivarian Republic of)	Cassava		37862	121072	458404	0.00162111		34101	125432	427736	0.0014714		33761	124884	421620	0.00140879
	Venezuela (Bolivarian Republic of)	Maize		413628	30998	1282179	0.00113119		437695	40582	1776252	0.00158491		500218	38793	1940504	0.00169379
	Venezuela (Bolivarian Republic of)	Oil palm fruit		47103	111029	522982	0.00130649		43041	105227	452907	0.00112221		41605	104663	435452	0.00106028
	Venezuela (Bolivarian Republic of)	Potatoes		21337	197313	421006	0.00113935		22626	196976	445679	0.0012221		24498	194735	477061	0.00128999
	Venezuela (Bolivarian Republic of)	Rice, paddy		168659	34898	588587	0.00083025		170654	40974	699238	0.000972856		179041	42707	764631	0.00107393
	Venezuela (Bolivarian Republic of)	Soybeans		5387	14581	7855	2.18776e-05		4970	10879	5407	1.57094e-05		4849	9519	4616	1.38505e-05
	Venezuela (Bolivarian Republic of)	Sugar beet		1235	202955	25065	7.98275e-05		1181	202286	23890	8.72816e-05		1194	204556	24424	8.7699e-05
	Venezuela (Bolivarian Republic of)	Sugar cane		72831	545544	3973251	0.00219592		72043	601825	4335727	0.00227675		73339	597268	4380304	0.00227491
	Venezuela (Bolivarian Republic of)	Wheat		209	27943	584	7.56508e-07		431	26705	1151	1.56997e-06		495	26384	1306	1.70621e-06
	Viet Nam	Cassava		532501	192818	10267568	0.0363104		513021	191943	9847074	0.0338737		519306	194591	10105224	0.0337653
	Viet Nam	Maize		1099274	46483	5109766	0.00450804		1032598	47202	4874054	0.004349		991088	47990	4756232	0.00415153
	Viet Nam	Potatoes		20480	148279	303675	0.000821824		24673	152546	376377	0.00103207		21621	154463	333964	0.000903053
	Viet Nam	Rice, paddy		7708534	55476	42763682	0.0603216		7570741	58180	44046250	0.0612819		7469890	58165	43448504	0.0610237
	Viet Nam	Soybeans		67993	14980	101856	0.000283688		53364	15244	81348	0.000236347		49661	15304	76001	0.000228043
	Viet Nam	Sugar cane		281149	652906	18356398	0.0101452		269434	666033	17945204	0.00942328		233387	654266	15269716	0.00793033
	Yemen	Maize		33223	11103	36887	3.25432e-05		32762	11122	36438	3.25127e-05		36578	13202	48290	4.21505e-05
	Yemen	Potatoes		15368	156459	240446	0.00065071		16003	143584	229777	0.000630075		15711	148336	233051	0.00063018
	Yemen	Sugar cane		0		0	0		0		0	0		0		0	0
	Yemen	Wheat		61362	15588	95651	0.000123905		64339	14332	92210	0.000125775		57466	17459	100332	0.000131078
	Zambia	Cassava		107586	343463	3695182	0.0130677		117716	348491	4102300	0.0141118		126869	318169	4036584	0.0134877
	Zambia	Maize		1433944	25151	3606549	0.00318184		1086006	22052	2394907	0.00213692		841693	23814	2004389	0.00174955
	Zambia	Potatoes		1004	316235	31750	8.59238e-05		1809	74881	13546	3.71447e-05		2016	192391	38786	0.000104879
	Zambia	Rice, paddy		29575	12992	38423	5.41987e-05		30297	14214	43063	5.99139e-05		24576	12038	29584	4.15509e-05
	Zambia	Soybeans		225359	15594	351416	0.000978758		191930	15772	302720	0.000879518		196287	14336	281389	0.000844317
	Zambia	Sugar cane		44734	1034567	4628032	0.00255781		44782	1033898	4630000	0.00243128		48336	1033247	4994302	0.00259379
	Zambia	Wheat		26741	72440	193713	0.000250934		21675	52809	114463	0.000156128		22706	66877	151850	0.000198383
	Zimbabwe	Cassava		51940	47362	246000	0.000869958		52492	47626	250000	0.000859993		52988	47904	253835	0.000848157
	Zimbabwe	Maize		1099945	13933	1532572	0.0013521		1155075	13506	1560100	0.00139204		875909	8871	777000	0.000678213
	Zimbabwe	Potatoes		3016	47782	14411	3.89999e-05		3268	41551	13579	3.72352e-05		3645	35336	12880	3.48281e-05
	Zimbabwe	Rice, paddy		13281	1079	1433	2.02136e-06		23641	634	1500	2.08696e-06		26060	599	1560	2.19103e-06
	Zimbabwe	Soybeans		23515	15513	36478	0.000101598		37307	18680	69688	0.00020247		30000	13333	40000	0.000120021
	Zimbabwe	Sugar cane		41000	756341	3101000	0.00171385		45000	796221	3582994	0.00188148		46000	774348	3562000	0.00184992
	Zimbabwe	Wheat		22070	17542	38715	5.01511e-05		27474	16379	45000	6.13803e-05		50342	15891	80000	0.000104515

## Sheet: Crop Energy Efficiency (S1F)
														PV-SCP: Expected energy efficiency at the median irradiance (using Methanol-RuMP pathway)
																	PVr correction function (see Methods)
			full biomass		protein			full biomass			protein			full biomass	protein
	Crop	Country	FW yield g/m2/y	kcal/m2/y	Protein g/m2/y	Energy in protein kcal/m2/y	Median Irradiance in crop data kWh/m2/y	Crop EE full edible portion	Error		Crop EE only protein	Error		PV-SCP EE Feed	PV-SCP EE Food		PVr
	Maize	US	981	3492.36	93.195	371.978	1579	0.00257055	0.0003		0.000273795	3e-05		0.00825681	0.0042866		1.02062
	Maize	Bulgaria	662	2356.72	62.89	251.019	1406	0.0019481	0.00044		0.000207496	5e-05		0.00874946	0.00454236		1.08152
	Maize	India	236	840.16	22.42	89.4871	2491	0.000391992	0.0001		4.17519e-05	1e-05		0.00565972	0.0029383		0.699595
	Maize irrigated	US	1244	4428.64	118.18	471.703	1703	0.00302235	0.0002		0.000321917	2e-05		0.0079037	0.00410328		0.976971
	Maize sillage	US	1046	4725	73	291.372	1443	0.00380561	0.0003		0.000234677	3e-05		0.00864409	0.00448766		1.06849
	Sugar beet	US	7586	5310.2	98.618	393.623	1500	0.00411442	0.0003		0.000304986	3e-05		0.00848177	0.00440339		1.04843
	Soybean	US	316	1058.6	120.08	479.287	1577	0.00078017	0.0001		0.000353227	5e-05		0.0082625	0.00428956		1.02132
	The above table is a summary of Dataset S2
	Note: EE stands for energy efficiency

## Sheet: SCP Cost Estimation (S1G)
	General capital and operational costs for SCP production								Electron donor: hydrogen / Metabolic pathway: Calvin cycle								Electron donor: methanol / Metabolic pathway: RuMP cycle								Electron donor: formate / Metabolic pathway: Serine cycle								Electron donor requirement
	Category	Item	Description	Value low	Value high	Units	Reference		Category	Item	Description	Value low	Value high	Units	Reference		Category	Item	Description	Value low	Value high	Units	Reference		Category	Item	Description	Value low	Value high	Units	Reference		e- donor	Metabolic pathway	Item	Value low	Value high	Units	Reference
	Capital investments and annuity for SCP fermentation plant	Capital investment	Investment for large equipment and infrastructures needed for SCP cultivation and post-processing into animal feed	50	251	Million USD	1) I. Pikaar et al. Decoupling Livestock from Land Use through Industrial Feed Production Pathways, Environ. Sci. Technol. 52 (2018) 2) J.B. García Martínez et al. Potential of microbial protein from hydrogen for preventing mass starvation in catastrophic scenarios, Sustain. Prod. Consum. 25 (2021)		Cost of hydrogen production	Levelized cost of H2	Industrial-scale solar-powered electrolytic H2 production costs, including capital and operational expenses associated with pressure vessel H2 storage systems	2.5	4	USD / kg H2	D.S. Mallapragada et al. Can Industrial-Scale Solar Hydrogen Supplied from Commodity Technologies Be Cost Competitive by 2030?, Cell Reports Phys. Sci. 1 (2020).		Cost of methanol production	Levelized cost of methanol	Industrial-scale methanol production from renewable energy and captured CO2 (conversion factor of 1.23 USD/Eur)	0.61626	1.23577	USD / kg MeOH	M.J. Bos, S.R.A. Kersten, D.W.F. Brilman. Wind power to methanol: Renewable methanol production using electricity, electrolysis of water and CO2 air capture, Appl. Energy. 264 (2020)		Cost of formate production	Cost of renewable formate production	Capital and operational costs of electrochemical reduction of CO2 to a 10% aqueous potassium formate solution, to be fed directly to bioreactors. The costs were calculated by subtracting the expenses for downstream distillation and concentration to produce a 85% formic acid solution (see Table 10. "base": Value low; "worse": Value high).	0.425	1.465	USD / kg formate	M. Ramdin et al. High-Pressure Electrochemical Reduction of CO2 to Formic Acid/Formate: Effect of pH on the Downstream Separation Process and Economics, Ind. Eng. Chem. Res. 58 (2019)		Formate	Calvin cycle	e- donor to biomass efficiency	0.32	0.21		N.J. Claassens, C.A.R. Cotton, D. Kopljar, A. Bar-Even, Making quantitative sense of electromicrobial production, Nat. Catal. 2 (2019)
			Investment for large equipment and infrastructures needed for SCP cultivation and post-processing into human food	60	351.4	Million USD	Note: conservatively assumed to be 20% and 40% higher than investment for conventional SCP to animal feed																												Biomass combustion energy	20	20	MJ/kg dw biomass
										Stoichiometric requirements		0.47	0.43	kg H2 / kg dw biomass	See e- donor requirement table			Stoichiometric requirements		1.88	2.15	kg MeOH / kg dw biomass	See e- donor requirement table			Stoichiometric requirements		6.93	9.42	kg formate / kg dw biomass	See e-donor requirement table				e- donor combustion energy	0.245	0.245	MJ/mol
		Equipment lifetime		25	25	years																													e- donor molar mass	45	45	g/mol
										Total		1.175	1.72	USD / kg dw biomass				Total		1.15857	2.65691	USD / kg dw biomass				Total		2.94525	13.8003	USD / kg dw biomass					e- donor requirement	62.5	95.2381	MJ/kg dw biomass
		Repayment period		25	25	years																														255.102	388.727	mol/kg dw biomass
																																				11.4796	17.4927	kg/kg dw biomass
		Interest rate		0.03	0.08				Category	Item	Description	Value low	Value high	Units	Reference		Category	Item	Description	Value low	Value high	Units	Reference		Category	Item	Description	Value low	Value high	Units	Reference			Serine cycle	e- donor to biomass efficiency	0.53	0.39
									Cost of CO2	Levelized cost of CO2	CO2 captured from air thorugh DAC	94	232	USD / ton CO2	D.W. Keith, G. Holmes, D. St. Angelo, K. Heidel. A Process for Capturing CO2 from the Atmosphere, Joule. 2 (2018)		Cost of CO2	Included in the production of methanol (same range of USD 94 - 232 / ton CO2 from Keith at al., 2018)							Cost of CO2	Included in the production of formate (same range of USD 94 - 232 / ton CO2 from Keith at al., 2018)									Biomass combustion energy	20	20	MJ/kg dw biomass
		SCP production		25000	108000	ton dw biomass / y																													e- donor combustion energy	0.245	0.245	MJ/mol
										Mass CO2 per kg biomass		1.76	1.76	kg CO2 / kg dw biomass	see Dataset S1D																				e- donor molar mass	45	45	g/mol
		Total (feed)		0.114856	0.217716	USD / kg dw biomass																													e- donor requirement	37.7358	51.2821	MJ/kg dw biomass
		Total (food)		0.137827	0.304803	USD / kg dw biomass				Total		0.16544	0.40832	USD / kg dw biomass																						154.024	209.314	mol/kg dw biomass
																																				6.93107	9.41915	kg/kg dw biomass
									Category	Item	Description	Value low	Value high	Units	Reference		Category	Item	Description	Value low	Value high	Units	Reference		Category	Item	Description	Value low	Value high	Units	Reference		e-donor	Metabolic pathway	Item	Value low	Value high	Units	Reference
	Category	Item	Description	Value low	Value high	Units	Reference		Overall production costs								Overall production costs								Overall production costs								Methanol	Calvin cycle	e- donor to biomass efficiency	0.22	0.19		N.J. Claassens, C.A.R. Cotton, D. Kopljar, A. Bar-Even, Making quantitative sense of electromicrobial production, Nat. Catal. 2 (2019)
	Cost of nitrogen source	Levelized cost of renewable ammonia	Renewable electricity-powered ammonia synthesis through Haber-Bosch process	450	718	USD / ton NH3	O. Osman, S. Sgouridis, A. Sleptchenko. Scaling the production of renewable ammonia: A techno-economic optimization applied in regions with high insolation, J. Clean. Prod. 271 (2020)			Total cost for animal feed	SCP for animal feed	1.88904	3.40677	USD / kg dw biomass				Total cost for animal feed	SCP for animal feed	1.70717	3.93536	USD / kg dw biomass				Total cost for animal feed	SCP for animal feed	3.49385	15.0788	USD / kg dw biomass					Biomass combustion energy	20	20	MJ/kg dw biomass
				546.429	871.857	USD / ton N-NH3						2.51872	6.19413	USD / kg dw protein						2.27622	7.1552	USD / kg dw protein						4.65846	27.4159	USD / kg dw protein					e- donor combustion energy	0.71	0.71	MJ/mol
																																			e- donor molar mass	32	32	g/mol
										Total cost for human food	SCP for human food	1.94117	3.82441	USD / kg dw biomass				Total cost for human food	SCP for human food	1.7593	4.353	USD / kg dw biomass				Total cost for human food	SCP for human food	3.54598	15.4964	USD / kg dw biomass					e- donor requirement	90.9091	105.263	MJ/kg dw biomass
		Mass N per kg biomass		0.112	0.112	kg N / kg dw biomass	I. Pikaar et al. Decoupling Livestock from Land Use through Industrial Feed Production Pathways, Environ. Sci. Technol. 52 (2018)					2.58823	6.95348	USD / kg dw protein						2.34574	7.91455	USD / kg dw protein						4.72798	28.1753	USD / kg dw protein						128.041	148.258	mol/kg dw biomass
																																				4.09731	4.74426	kg/kg dw biomass
		Total		0.0612	0.097648	USD / kg dw biomass																												Serine cycle	e- donor to biomass efficiency	0.36	0.33
																																			Biomass combustion energy	20	20	MJ/kg dw biomass
																																			e- donor combustion energy	0.71	0.71	MJ/mol
																																			e- donor molar mass	32	32	g/mol
	Category	Item	Description	Value low	Value high	Units	Reference																												e- donor requirement	55.5556	60.6061	MJ/kg dw biomass
	Cost of phosphorous source	Cost of phosphoric acid		800	1000	USD / ton	I. Pikaar et al. Decoupling Livestock from Land Use through Industrial Feed Production Pathways, Environ. Sci. Technol. 52 (2018)																													78.2473	85.3606	mol/kg dw biomass
		Purity		0.54	0.54	% H3PO4																														2.50391	2.73154	kg/kg dw biomass
		Mass phosphate per kg biomass		0.023	0.032	kg PO4 / ton dw biomass	See Dataset S1D																											RuMP cycle	e- donor to biomass efficiency	0.48	0.42
																																			Biomass combustion energy	20	20	MJ/kg dw biomass
		Total		0.0340741	0.0592593	USD / kg dw biomass																													e- donor combustion energy	0.71	0.71	MJ/mol
																																			e- donor molar mass	32	32	g/mol
																																			e- donor requirement	41.6667	47.619	MJ/kg dw biomass
																																				58.6854	67.0691	mol/kg dw biomass
	Category	Item	Description	Value low	Value high	Units	Reference																													1.87793	2.14621	kg/kg dw biomass
	Operational costs linked to SCP fermentation	Cost of electricity	Cost of renewable electricity	0.05	0.1	USD / kwh	I. Pikaar et al. Decoupling Livestock from Land Use through Industrial Feed Production Pathways, Environ. Sci. Technol. 52 (2018)
																																	e-donor	Metabolic pathway	Item	Value low	Value high	Units	Reference
		Bioreactor operations	Cost of energy for bioreactor stirring and cooling	7.7	15.6	MJ / kg dw biomass	See Dataset S1D																										Hydrogen	Calvin cycle	e- donor to biomass efficiency	0.36	0.33		N.J. Claassens, C.A.R. Cotton, D. Kopljar, A. Bar-Even, Making quantitative sense of electromicrobial production, Nat. Catal. 2 (2019)
				2.13889	4.33333	kWh / kg dw biomass																													Biomass combustion energy	20	20	MJ/kg dw biomass
																																			e- donor combustion energy	0.26	0.26	MJ/mol
		Total		0.106944	0.433333	USD / kg dw biomass																													e- donor molar mass	2	2	g/mol
																																			e- donor requirement	55.5556	60.6061	MJ/kg dw biomass
																																				213.675	233.1	mol/kg dw biomass
																																				0.42735	0.4662	kg/kg dw biomass
	Category	Item	Description	Value low	Value high	Units	Reference
	Operational costs linked to post-procesing	Cost of electricity	Cost of renewable electricity	0.05	0.1	USD / kwh	I. Pikaar et al. Decoupling Livestock from Land Use through Industrial Feed Production Pathways, Environ. Sci. Technol. 52 (2018)
		Cost for post-procesing into animal feed		8.4	9.1	MJ / kg dw biomass	See Dataset S1D
				2.33333	2.52778	kWh / kg dw biomass
		Total animal feed		0.116667	0.252778	USD / kg dw biomass
		Cost for post-procesing into human food		10.5	21	MJ / kg dw biomass	See Dataset S1D
				2.91667	5.83333	kWh / kg dw biomass
		Total human food		0.145833	0.583333	USD / kg dw biomass
	Category	Item	Description	Value low	Value high	Units	Reference
	Operational costs linked to overheads
		Overheads	Assumed to be equal to the annuity of capital expenses for fermentation plant for animal feed	0.114856	0.217716	USD / kg dw biomass	I. Pikaar et al. Decoupling Livestock from Land Use through Industrial Feed Production Pathways, Environ. Sci. Technol. 52 (2018)
			Assumed to be equal to the annuity of capital expenses for fermentation plant for human food	0.137827	0.304803	USD / kg dw biomass

## Sheet: Sugar Beet Cultivation (S1H)
Source			Farm Site	Input energy to cultivation GJ/ha	Sugar Beet yield fw tons/ha	Sucrose yield tons/ha	Output Sucrose energy yield GJ/ha	Output energy in sucrose GJ /Input energy for cultivation GJ	Input energy for cultivation GJ /Output energy in sucrose GJ/
An assessment of the energy inputs and greenhouse gas emissions in sugar beet (Beta vulgaris) production in the UK (Tzilivakis et al., 2004)			I	25.41	50	8	133.6	5.25777	0.190195
			II	25.55	50	8	133.6	5.22896	0.191243
			III	26.76	50	8	133.6	4.99253	0.200299
			IV	21.92	55	8.8	146.96	6.70438	0.149156
			V	22.22	45	7.2	120.24	5.41134	0.184797
			VI	21.32	45	7.2	120.24	5.63977	0.177312
			VII	23.81	50	8	133.6	5.61109	0.178219
			VIII	23.88	50	8	133.6	5.59464	0.178743
			IX	19.1	50	8	133.6	6.99476	0.142964
			X	19.02	60	9.6	160.32	8.42902	0.118638
			XI	15.97	60	9.6	160.32	10.0388	0.0996133
			XII	15.64	60	9.6	160.32	10.2506	0.0975549
			XIII	18.95	34	5.44	90.848	4.79409	0.20859
Ethanol from sugar beet in The Netherlands: energy production and efficiency (Langeveld et al., 2008)			Westmaas	17	66.31	10.6096	177.18	10.4224	0.0959475
			Valthermond	10.5	68.59	10.9744	183.272	17.4545	0.0572917
Energy Use and Economic Analysis of Fertilizer Use in Wheat and Sugar Beet Production in Serbia (Dimitrijević et al., 2020)			Belgrade region	28	48	7.71	128.68	4.62	0.2164
								MEDIAN	0.177765
								30th	0.130801
								70th	0.187496
