# Supplementary material for: Photovoltaic-driven microbial protein production can use land and sunlight more efficiently than conventional crops
Source: Proc Natl Acad Sci U S A. 2021 Jun 21;118(26):e2015025118. doi: 10.1073/pnas.2015025118 (PMC8255800; doi:10.1073/pnas.2015025118)
Supplement: Supplementary File [file pnas.2015025118.sd02.xlsx]

## Sheet: US Maize (S2A)
										yield bushels/acre				yield g/m2/year				yield kcal/m2/year				yield kWh/m2/year				yield protein g/m2/year				yield energy in protein kWh/m2/year				Irradiance kWh/m2/year				Energy efficiency full biomass					Energy efficiency solar to protein					GHI Solar Input kWh/m2/year
State	State ANSI	Ag District	Ag District Code	County	District and County	County ANSI	State and County ANSI	Data Item		2014	2015	2016		2014	2015	2016		2014	2015	2016		2014	2015	2016		2014	2015	2016		2014	2015	2016		2014	2015	2016		2014	2015	2016	Avg. Energy Efficiency		2014	2015	2016	Avg. Energy Efficiency		State and County ANSI	County Name
DELAWARE	10	CENTRAL	50	KENT	CENTRAL KENT	1	S10C1	CORN, GRAIN - YIELD, MEASURED IN BU / ACRE		200.4	196.8	181.8		1257.8	1235.21	1141.06		4477.79	4397.35	4062.18		5.20419	5.1107	4.72116		119.491	117.345	108.401		0.555503	0.545524	0.503944		1576.38	1574.99	1589.45		0.00330135	0.00324491	0.00297031	0.00317219		0.000352392	0.000346367	0.000317056	0.000338605		S10C1	Kent
DELAWARE	10	NORTHERN	20	NEW CASTLE	NORTHERN NEW CASTLE	3	S10C3	CORN, GRAIN - YIELD, MEASURED IN BU / ACRE		190.7	186.4	161.5		1196.92	1169.93	1013.65		4261.05	4164.97	3608.59		4.95229	4.84062	4.19399		113.708	111.144	96.2968		0.528615	0.516695	0.447673		1544.24	1546.72	1561.76		0.00320694	0.0031296	0.00268543	0.00300732		0.000342314	0.000334059	0.000286647	0.000321006		S10C3	New Castle
DELAWARE	10	SOUTHERN	80	SUSSEX	SOUTHERN SUSSEX	5	S10C5	CORN, GRAIN - YIELD, MEASURED IN BU / ACRE		201.3	190.5	165.4		1263.45	1195.67	1038.13		4497.89	4256.58	3695.74		5.22756	4.94709	4.29527		120.028	113.588	98.6222		0.557998	0.52806	0.458484		1592.67	1577.32	1596.75		0.00328226	0.00313639	0.00269001	0.00303622		0.000350354	0.000334783	0.000287136	0.000324091		S10C5	Sussex
GEORGIA	13	SOUTHEAST	90	APPLING	SOUTHEAST APPLING	1	S13C1	CORN, GRAIN - YIELD, MEASURED IN BU / ACRE		156.6	142.4	201.5		982.895	893.769	1264.71		3499.11	3181.82	4502.36		4.06674	3.69798	5.23275		93.3751	84.9081	120.147		0.434091	0.394729	0.558552		1780.64	1708.37	1860.83		0.00228387	0.00216463	0.00281205	0.00242018		0.000243783	0.000231056	0.000300163	0.000258334		S11C1	District of Columbia
GEORGIA	13	EAST CENTRAL	60	EMANUEL	EAST CENTRAL EMANUEL	107	S13C107	CORN, GRAIN - YIELD, MEASURED IN BU / ACRE		N/A	131.4	145.9		N/A	824.728	915.737		N/A	2936.03	3260.02		N/A	3.41233	3.78888		N/A	78.3492	86.995		#VALUE!	0.364237	0.404431		1773.07	1690.8	1841.02		N/A	0.00201817	0.00205803	0.0020381		N/A	0.000215423	0.000219677	0.00021755		S12C1	Alachua
GEORGIA	13	SOUTHEAST	90	EVANS	SOUTHEAST EVANS	109	S13C109	CORN, GRAIN - YIELD, MEASURED IN BU / ACRE		132.1	113	N/A		829.122	709.241	N/A		2951.67	2524.9	N/A		3.4305	2.9345	N/A		78.7666	67.3779	N/A		0.366177	0.313233	#VALUE!		1777.58	1690.33	1846.26		0.00192987	0.00173605	N/A	0.00183296		0.000205998	0.000185309	N/A	0.000195653		S12C101	Pasco
GEORGIA	13	NORTHWEST	10	FLOYD	NORTHWEST FLOYD	115	S13C115	CORN, GRAIN - YIELD, MEASURED IN BU / ACRE		168	N/A	86.4		1054.45	N/A	542.287		3753.83	N/A	1930.54		4.36279	N/A	2.24372		100.172	N/A	51.5173		0.465691	#VALUE!	0.239498		1685.42	1634.79	1790.54		0.00258855	N/A	0.0012531	0.00192082		0.000276306	N/A	0.000133758	0.000205032		S12C103	Pinellas
GEORGIA	13	NORTHEAST	30	FRANKLIN	NORTHEAST FRANKLIN	119	S13C119	CORN, GRAIN - YIELD, MEASURED IN BU / ACRE		N/A	N/A	118		N/A	N/A	740.624		N/A	N/A	2636.62		N/A	N/A	3.06434		N/A	N/A	70.3592		#VALUE!	#VALUE!	0.327093		1750.05	1673.48	1827.27		N/A	N/A	0.001677	0.001677		N/A	N/A	0.000179006	0.000179006		S12C105	Polk
GEORGIA	13	NORTHWEST	10	GORDON	NORTHWEST GORDON	129	S13C129	CORN, GRAIN - YIELD, MEASURED IN BU / ACRE		151	143.4	43		947.747	900.046	269.888		3373.98	3204.16	960.802		3.92132	3.72395	1.11667		90.036	85.5044	25.6394		0.418568	0.397501	0.119195		1684.17	1637.67	1789.96		0.00232834	0.00227393	0.00062385	0.00174204		0.00024853	0.000242723	6.65907e-05	0.000185948		S12C107	Putnam
GEORGIA	13	SOUTHWEST	70	GRADY	SOUTHWEST GRADY	131	S13C131	CORN, GRAIN - YIELD, MEASURED IN BU / ACRE		N/A	134.3	147.9		N/A	842.93	928.29		N/A	3000.83	3304.71		N/A	3.48764	3.84081		N/A	80.0784	88.1876		#VALUE!	0.372276	0.409974		1795.25	1733.93	1884.68		N/A	0.0020114	0.00203791	0.00202466		N/A	0.000214701	0.00021753	0.000216115		S12C109	St. Johns
GEORGIA	13	NORTHEAST	30	HABERSHAM	NORTHEAST HABERSHAM	137	S13C137	CORN, GRAIN - YIELD, MEASURED IN BU / ACRE		90	N/A	87		564.882	N/A	546.053		2010.98	N/A	1943.95		2.33721	N/A	2.2593		53.6638	N/A	51.875		0.249477	#VALUE!	0.241161		1734.14	1653.96	1807.59		0.00134776	N/A	0.0012499	0.00129883		0.000143862	N/A	0.000133416	0.000138639		S12C11	Broward
GEORGIA	13	NORTH CENTRAL	20	HALL	NORTH CENTRAL HALL	139	S13C139	CORN, GRAIN - YIELD, MEASURED IN BU / ACRE		110	97.2	N/A		690.412	610.073	N/A		2457.87	2171.86	N/A		2.85659	2.52419	N/A		65.5891	57.9569	N/A		0.304917	0.269436	#VALUE!		1749.76	1662.91	1828.42		0.00163256	0.00151793	N/A	0.00157525		0.000174262	0.000162027	N/A	0.000168144		S12C111	St. Lucie
GEORGIA	13	NORTHEAST	30	HART	NORTHEAST HART	147	S13C147	CORN, GRAIN - YIELD, MEASURED IN BU / ACRE		121.5	154.1	127		762.591	967.204	797.112		2714.82	3443.25	2837.72		3.15523	4.00182	3.29806		72.4462	91.8844	75.7256		0.336794	0.427161	0.35204		1744.99	1668.96	1827.34		0.00180817	0.00239779	0.00180484	0.0020036		0.000193007	0.000255944	0.000192652	0.000213868		S12C113	Santa Rosa
GEORGIA	13	NORTHWEST	10	BARTOW	NORTHWEST BARTOW	15	S13C15	CORN, GRAIN - YIELD, MEASURED IN BU / ACRE		116.1	119	N/A		728.698	746.9	N/A		2594.17	2658.96	N/A		3.015	3.09031	N/A		69.2263	70.9555	N/A		0.321826	0.329865	#VALUE!		1691.85	1640.65	1806.9		0.00178207	0.00188359	N/A	0.00183283		0.000190221	0.000201057	N/A	0.000195639		S12C115	Sarasota
GEORGIA	13	CENTRAL	50	HOUSTON	CENTRAL HOUSTON	153	S13C153	CORN, GRAIN - YIELD, MEASURED IN BU / ACRE		N/A	N/A	143.8		N/A	N/A	902.557		N/A	N/A	3213.1		N/A	N/A	3.73434		N/A	N/A	85.7429		#VALUE!	#VALUE!	0.398609		1775.54	1691.23	1847.26		N/A	N/A	0.00202156	0.00202156		N/A	N/A	0.000215784	0.000215784		S12C117	Seminole
GEORGIA	13	SOUTH CENTRAL	80	IRWIN	SOUTH CENTRAL IRWIN	155	S13C155	CORN, GRAIN - YIELD, MEASURED IN BU / ACRE		176.5	174.6	187.5		1107.8	1095.87	1176.84		3943.76	3901.3	4189.54		4.58353	4.53419	4.86919		105.241	104.108	111.8		0.489253	0.483986	0.519745		1801.1	1736.72	1897.66		0.00254485	0.00261078	0.00256589	0.00257384		0.000271641	0.000278678	0.000273887	0.000274735		S12C119	Sumter
GEORGIA	13	SOUTH CENTRAL	80	JEFF DAVIS	SOUTH CENTRAL JEFF DAVIS	161	S13C161	CORN, GRAIN - YIELD, MEASURED IN BU / ACRE		111.1	N/A	174.1		697.316	N/A	1092.73		2482.44	N/A	3890.13		2.88515	N/A	4.5212		66.245	N/A	103.81		0.307966	#VALUE!	0.4826		1783.49	1715.08	1873.18		0.0016177	N/A	0.00241365	0.00201568		0.000172676	N/A	0.000257637	0.000215156		S12C121	Suwannee
GEORGIA	13	EAST CENTRAL	60	JEFFERSON	EAST CENTRAL JEFFERSON	163	S13C163	CORN, GRAIN - YIELD, MEASURED IN BU / ACRE		199.6	204.2	202.9		1252.78	1281.66	1273.5		4459.91	4562.69	4533.65		5.18341	5.30287	5.26911		119.014	121.757	120.982		0.553285	0.566036	0.562433		1766.95	1692.04	1837.03		0.00293354	0.00313401	0.00286828	0.00297861		0.00031313	0.000334529	0.000306164	0.000317941		S12C123	Taylor
GEORGIA	13	EAST CENTRAL	60	JENKINS	EAST CENTRAL JENKINS	165	S13C165	CORN, GRAIN - YIELD, MEASURED IN BU / ACRE		168.1	189.1	164.6		1055.07	1186.88	1033.11		3756.07	4225.3	3677.86		4.36539	4.91074	4.2745		100.232	112.754	98.1452		0.465968	0.52418	0.456266		1774.11	1699.86	1843.15		0.00246061	0.00288891	0.00231913	0.00255621		0.000262649	0.000308366	0.000247547	0.000272854		S12C125	Union
GEORGIA	13	CENTRAL	50	JOHNSON	CENTRAL JOHNSON	167	S13C167	CORN, GRAIN - YIELD, MEASURED IN BU / ACRE		N/A	193.3	183.9		N/A	1213.24	1154.24		N/A	4319.14	4109.11		N/A	5.01981	4.7757		N/A	115.258	109.653		#VALUE!	0.535822	0.509765		1768.06	1685.72	1843.1		N/A	0.00297784	0.00259112	0.00278448		N/A	0.000317859	0.00027658	0.00029722		S12C127	Volusia
GEORGIA	13	SOUTH CENTRAL	80	BEN HILL	SOUTH CENTRAL BEN HILL	17	S13C17	CORN, GRAIN - YIELD, MEASURED IN BU / ACRE		135.8	169.2	N/A		852.345	1061.98	N/A		3034.35	3780.64	N/A		3.52659	4.39395	N/A		80.9728	100.888	N/A		0.376434	0.469017	#VALUE!		1783.54	1711.7	1879.15		0.0019773	0.00256701	N/A	0.00227215		0.00021106	0.000274007	N/A	0.000242533		S12C129	Wakulla
GEORGIA	13	SOUTH CENTRAL	80	LANIER	SOUTH CENTRAL LANIER	173	S13C173	CORN, GRAIN - YIELD, MEASURED IN BU / ACRE		N/A	111.7	154.4		N/A	701.082	969.087		N/A	2495.85	3449.95		N/A	2.90074	4.00961		N/A	66.6028	92.0633		#VALUE!	0.309629	0.427992		1788.29	1725.72	1893.83		N/A	0.00168088	0.0021172	0.00189904		N/A	0.00017942	0.000225993	0.000202707		S12C13	Calhoun
GEORGIA	13	CENTRAL	50	LAURENS	CENTRAL LAURENS	175	S13C175	CORN, GRAIN - YIELD, MEASURED IN BU / ACRE		136.5	N/A	N/A		856.738	N/A	N/A		3049.99	N/A	N/A		3.54477	N/A	N/A		81.3901	N/A	N/A		0.378374	#VALUE!	#VALUE!		1776.5	1692.84	1852.04		0.00199537	N/A	N/A	0.00199537		0.000212988	N/A	N/A	0.000212988		S12C131	Walton
GEORGIA	13	SOUTH CENTRAL	80	LOWNDES	SOUTH CENTRAL LOWNDES	185	S13C185	CORN, GRAIN - YIELD, MEASURED IN BU / ACRE		70.8	N/A	N/A		444.374	N/A	N/A		1581.97	N/A	N/A		1.8386	N/A	N/A		42.2155	N/A	N/A		0.196256	#VALUE!	#VALUE!		1787.98	1730.26	1892.63		0.00102831	N/A	N/A	0.00102831		0.000109764	N/A	N/A	0.000109764		S12C133	Washington
GEORGIA	13	SOUTH CENTRAL	80	BERRIEN	SOUTH CENTRAL BERRIEN	19	S13C19	CORN, GRAIN - YIELD, MEASURED IN BU / ACRE		146.9	172.7	N/A		922.014	1083.95	N/A		3282.37	3858.85	N/A		3.81484	4.48484	N/A		87.5913	102.975	N/A		0.407202	0.478719	#VALUE!		1795.25	1735.21	1894.17		0.00212497	0.00258461	N/A	0.00235479		0.000226822	0.000275886	N/A	0.000251354		S12C15	Charlotte
GEORGIA	13	WEST CENTRAL	40	MACON	WEST CENTRAL MACON	193	S13C193	CORN, GRAIN - YIELD, MEASURED IN BU / ACRE		182.6	181	168.6		1146.08	1136.04	1058.21		4080.06	4044.31	3767.24		4.74194	4.70039	4.37837		108.878	107.924	100.53		0.506162	0.501727	0.467354		1767.51	1685.75	1842.88		0.00268283	0.00278831	0.00237583	0.00261566		0.00028637	0.000297628	0.0002536	0.000279199		S12C17	Citrus
GEORGIA	13	WEST CENTRAL	40	MARION	WEST CENTRAL MARION	197	S13C197	CORN, GRAIN - YIELD, MEASURED IN BU / ACRE		102.5	130	88.4		643.338	815.941	554.84		2290.28	2904.75	1975.23		2.66182	3.37597	2.29566		61.1171	77.5144	52.7098		0.284127	0.360356	0.245042		1763.07	1678	1841.67		0.00150976	0.0020119	0.00124651	0.00158939		0.000161155	0.000214753	0.000133054	0.000169654		S12C19	Clay
GEORGIA	13	SOUTHWEST	70	MILLER	SOUTHWEST MILLER	201	S13C201	CORN, GRAIN - YIELD, MEASURED IN BU / ACRE		195.2	199.6	178.5		1225.17	1252.78	1120.35		4361.6	4459.91	3988.45		5.06915	5.18341	4.63546		116.391	119.014	106.433		0.541089	0.553285	0.494797		1807.85	1743.79	1884.22		0.00280396	0.0029725	0.00246015	0.00274554		0.0002993	0.000317289	0.0002626	0.000293063		S12C21	Collier
GEORGIA	13	SOUTHWEST	70	MITCHELL	SOUTHWEST MITCHELL	205	S13C205	CORN, GRAIN - YIELD, MEASURED IN BU / ACRE		189.2	184.5	192.1		1187.51	1158.01	1205.71		4227.53	4122.51	4292.33		4.91333	4.79128	4.98864		112.813	110.011	114.542		0.524457	0.511429	0.532496		1807.97	1741.46	1888.43		0.0027176	0.0027513	0.00264169	0.00270353		0.000290081	0.000293678	0.000281978	0.000288579		S12C23	Columbia
GEORGIA	13	CENTRAL	50	PEACH	CENTRAL PEACH	225	S13C225	CORN, GRAIN - YIELD, MEASURED IN BU / ACRE		N/A	N/A	175.5		N/A	N/A	1101.52		N/A	N/A	3921.41		N/A	N/A	4.55756		N/A	N/A	104.644		#VALUE!	#VALUE!	0.486481		1775.21	1685.86	1841.35		N/A	N/A	0.00247512	0.00247512		N/A	N/A	0.000264198	0.000264198		S12C27	DeSoto
GEORGIA	13	SOUTHEAST	90	PIERCE	SOUTHEAST PIERCE	229	S13C229	CORN, GRAIN - YIELD, MEASURED IN BU / ACRE		123.4	169.1	131.2		774.517	1061.35	823.473		2757.28	3778.41	2931.56		3.20457	4.39136	3.40713		73.5791	100.828	78.2299		0.342061	0.46874	0.363683		1778.5	1715.84	1863.86		0.00180184	0.0025593	0.001828	0.00206305		0.000192331	0.000273184	0.000195123	0.000220213		S12C29	Dixie
GEORGIA	13	CENTRAL	50	BLECKLEY	CENTRAL BLECKLEY	23	S13C23	CORN, GRAIN - YIELD, MEASURED IN BU / ACRE		190.6	191.9	N/A		1196.3	1204.45	N/A		4258.81	4287.86	N/A		4.94969	4.98345	N/A		113.648	114.423	N/A		0.528338	0.531941	#VALUE!		1784.37	1696.39	1847.98		0.00277391	0.00293768	N/A	0.0028558		0.000296092	0.000313572	N/A	0.000304832		S12C3	Baker
GEORGIA	13	NORTHWEST	10	POLK	NORTHWEST POLK	233	S13C233	CORN, GRAIN - YIELD, MEASURED IN BU / ACRE		151.5	N/A	118.5		950.885	N/A	743.762		3385.15	N/A	2647.79		3.9343	N/A	3.07733		90.3341	N/A	70.6574		0.419954	#VALUE!	0.328479		1699.91	1644.04	1803.85		0.00231442	N/A	0.00170598	0.0020102		0.000247045	N/A	0.000182099	0.000214572		S12C31	Duval
GEORGIA	13	CENTRAL	50	PULASKI	CENTRAL PULASKI	235	S13C235	CORN, GRAIN - YIELD, MEASURED IN BU / ACRE		174.5	N/A	N/A		1095.24	N/A	N/A		3899.07	N/A	N/A		4.53159	N/A	N/A		104.048	N/A	N/A		0.483709	#VALUE!	#VALUE!		1791.42	1707.89	1864.94		0.00252961	N/A	N/A	0.00252961		0.000270014	N/A	N/A	0.000270014		S12C33	Escambia
GEORGIA	13	SOUTHWEST	70	RANDOLPH	SOUTHWEST RANDOLPH	243	S13C243	CORN, GRAIN - YIELD, MEASURED IN BU / ACRE		190.3	N/A	N/A		1194.41	N/A	N/A		4252.11	N/A	N/A		4.9419	N/A	N/A		113.469	N/A	N/A		0.527506	#VALUE!	#VALUE!		1771.93	1700.97	1859.31		0.00278899	N/A	N/A	0.00278899		0.000297701	N/A	N/A	0.000297701		S12C35	Flagler
GEORGIA	13	SOUTHEAST	90	BRANTLEY	SOUTHEAST BRANTLEY	25	S13C25	CORN, GRAIN - YIELD, MEASURED IN BU / ACRE		76.9	73.3	N/A		482.661	460.065	N/A		1718.27	1637.83	N/A		1.99702	1.90353	N/A		45.8528	43.7062	N/A		0.213165	0.203185	#VALUE!		1760.05	1701.1	1856.88		0.00113464	0.001119	N/A	0.00112682		0.000121113	0.000119444	N/A	0.000120278		S12C37	Franklin
GEORGIA	13	EAST CENTRAL	60	SCREVEN	EAST CENTRAL SCREVEN	251	S13C251	CORN, GRAIN - YIELD, MEASURED IN BU / ACRE		179.2	178.5	163.5		1124.74	1120.35	1026.2		4004.09	3988.45	3653.28		4.65364	4.63546	4.24593		106.851	106.433	97.4893		0.496737	0.494797	0.453217		1768.17	1694.45	1847.96		0.0026319	0.00273567	0.00229763	0.00255507		0.000280933	0.00029201	0.000245253	0.000272732		S12C39	Gadsden
GEORGIA	13	SOUTHWEST	70	SEMINOLE	SOUTHWEST SEMINOLE	253	S13C253	CORN, GRAIN - YIELD, MEASURED IN BU / ACRE		195.8	192.7	205		1228.93	1209.48	1286.68		4375	4305.73	4580.57		5.08473	5.00422	5.32364		116.749	114.9	122.234		0.542752	0.534159	0.568254		1805.23	1743.58	1876.66		0.00281666	0.00287009	0.00283676	0.00284117		0.000300655	0.000306357	0.000302801	0.000303271		S12C41	Gilchrist
GEORGIA	13	SOUTHWEST	70	SUMTER	SOUTHWEST SUMTER	261	S13C261	CORN, GRAIN - YIELD, MEASURED IN BU / ACRE		173.9	N/A	192.1		1091.48	N/A	1205.71		3885.66	N/A	4292.33		4.51601	N/A	4.98864		103.69	N/A	114.542		0.482046	#VALUE!	0.532496		1772.67	1700.32	1860.8		0.00254757	N/A	0.00268091	0.00261424		0.000271932	N/A	0.000286165	0.000279048		S12C43	Glades
GEORGIA	13	SOUTHEAST	90	TATTNALL	SOUTHEAST TATTNALL	267	S13C267	CORN, GRAIN - YIELD, MEASURED IN BU / ACRE		173.8	143.1	186.2		1090.85	898.163	1168.68		3883.43	3197.46	4160.5		4.51341	3.71616	4.83543		103.631	85.3255	111.024		0.481769	0.396669	0.516141		1781.25	1699.28	1852.11		0.00253384	0.0021869	0.00261077	0.00244384		0.000270467	0.000233434	0.000278677	0.000260859		S12C45	Gulf
GEORGIA	13	WEST CENTRAL	40	TAYLOR	WEST CENTRAL TAYLOR	269	S13C269	CORN, GRAIN - YIELD, MEASURED IN BU / ACRE		151.8	N/A	N/A		952.768	N/A	N/A		3391.86	N/A	N/A		3.94209	N/A	N/A		90.513	N/A	N/A		0.420785	#VALUE!	#VALUE!		1757.65	1668.68	1835.71		0.00224282	N/A	N/A	0.00224282		0.000239402	N/A	N/A	0.000239402		S12C47	Hamilton
GEORGIA	13	SOUTHWEST	70	TERRELL	SOUTHWEST TERRELL	273	S13C273	CORN, GRAIN - YIELD, MEASURED IN BU / ACRE		180.8	184.1	161.9		1134.79	1155.5	1016.16		4039.84	4113.57	3617.53		4.69519	4.78089	4.20438		107.805	109.772	96.5353		0.501172	0.51032	0.448782		1780.65	1706.07	1870.38		0.00263679	0.00280228	0.00224787	0.00256231		0.000281455	0.00029912	0.000239942	0.000273505		S12C49	Hardee
GEORGIA	13	SOUTHWEST	70	THOMAS	SOUTHWEST THOMAS	275	S13C275	CORN, GRAIN - YIELD, MEASURED IN BU / ACRE		116.9	125	130.6		733.719	784.559	819.707		2612.04	2793.03	2918.16		3.03577	3.24612	3.39155		69.7034	74.5331	77.8722		0.324043	0.346496	0.362019		1795.98	1731.38	1880.3		0.00169032	0.00187488	0.00180373	0.00178964		0.000180427	0.000200127	0.000192533	0.000191029		S12C5	Bay
GEORGIA	13	SOUTH CENTRAL	80	TIFT	SOUTH CENTRAL TIFT	277	S13C277	CORN, GRAIN - YIELD, MEASURED IN BU / ACRE		141.6	194.1	N/A		888.748	1218.26	N/A		3163.94	4337.02	N/A		3.67721	5.04058	N/A		84.4311	115.735	N/A		0.392511	0.53804	#VALUE!		1811.37	1744.7	1898.49		0.00203007	0.00288908	N/A	0.00245958		0.000216693	0.000308385	N/A	0.000262539		S12C51	Hendry
GEORGIA	13	SOUTHEAST	90	TOOMBS	SOUTHEAST TOOMBS	279	S13C279	CORN, GRAIN - YIELD, MEASURED IN BU / ACRE		185	180	N/A		1161.15	1129.76	N/A		4133.68	4021.96	N/A		4.80426	4.67442	N/A		110.309	107.328	N/A		0.512815	0.498955	#VALUE!		1781.93	1698.47	1855.9		0.0026961	0.00275213	N/A	0.00272412		0.000287786	0.000293767	N/A	0.000290777		S12C53	Hernando
GEORGIA	13	SOUTH CENTRAL	80	TURNER	SOUTH CENTRAL TURNER	287	S13C287	CORN, GRAIN - YIELD, MEASURED IN BU / ACRE		171.8	188.5	N/A		1078.3	1183.11	N/A		3838.74	4211.89	N/A		4.46147	4.89515	N/A		102.438	112.396	N/A		0.476225	0.522516	#VALUE!		1796.68	1723.09	1888.07		0.00248318	0.00284092	N/A	0.00266205		0.000265058	0.000303244	N/A	0.000284151		S12C55	Highlands
GEORGIA	13	NORTHWEST	10	WALKER	NORTHWEST WALKER	295	S13C295	CORN, GRAIN - YIELD, MEASURED IN BU / ACRE		N/A	140	N/A		N/A	878.706	N/A		N/A	3128.19	N/A		N/A	3.63566	N/A		N/A	83.4771	N/A		#VALUE!	0.388076	#VALUE!		1673.16	1628.43	1760.2		N/A	0.00223262	N/A	0.00223262		N/A	0.000238313	N/A	0.000238313		S12C57	Hillsborough
GEORGIA	13	SOUTHEAST	90	WARE	SOUTHEAST WARE	299	S13C299	CORN, GRAIN - YIELD, MEASURED IN BU / ACRE		159.5	156.2	145.3		1001.1	980.385	911.971		3563.91	3490.17	3246.62		4.14205	4.05636	3.77329		95.1042	93.1366	86.6373		0.442129	0.432982	0.402767		1774.67	1714.9	1868.2		0.00233399	0.00236536	0.00201975	0.0022397		0.000249133	0.000252482	0.000215591	0.000239069		S12C59	Holmes
GEORGIA	13	SOUTH CENTRAL	80	ATKINSON	SOUTH CENTRAL ATKINSON	3	S13C3	CORN, GRAIN - YIELD, MEASURED IN BU / ACRE		164.8	163.3	123.5		1034.36	1024.95	775.144		3682.33	3648.81	2759.51		4.27969	4.24074	3.20717		98.2644	97.37	73.6387		0.456821	0.452663	0.342338		1782.43	1720.42	1880.86		0.00240104	0.00246494	0.00170516	0.00219038		0.000256291	0.000263112	0.000182012	0.000233805		S12C61	Indian River
GEORGIA	13	CENTRAL	50	WASHINGTON	CENTRAL WASHINGTON	303	S13C303	CORN, GRAIN - YIELD, MEASURED IN BU / ACRE		186.5	N/A	N/A		1170.56	N/A	N/A		4167.2	N/A	N/A		4.84322	N/A	N/A		111.203	N/A	N/A		0.516973	#VALUE!	#VALUE!		1767.85	1687.33	1840.24		0.00273961	N/A	N/A	0.00273961		0.00029243	N/A	N/A	0.00029243		S12C63	Jackson
GEORGIA	13	SOUTHEAST	90	WAYNE	SOUTHEAST WAYNE	305	S13C305	CORN, GRAIN - YIELD, MEASURED IN BU / ACRE		135.7	123.6	N/A		851.717	775.772	N/A		3032.11	2761.75	N/A		3.52399	3.20977	N/A		80.9131	73.6983	N/A		0.376156	0.342616	#VALUE!		1766.74	1698.61	1846.97		0.00199463	0.00188964	N/A	0.00194214		0.00021291	0.000201703	N/A	0.000207307		S12C65	Jefferson
GEORGIA	13	EAST CENTRAL	60	BULLOCH	EAST CENTRAL BULLOCH	31	S13C31	CORN, GRAIN - YIELD, MEASURED IN BU / ACRE		185	N/A	N/A		1161.15	N/A	N/A		4133.68	N/A	N/A		4.80426	N/A	N/A		110.309	N/A	N/A		0.512815	#VALUE!	#VALUE!		1778.15	1695.5	1854.45		0.00270183	N/A	N/A	0.00270183		0.000288398	N/A	N/A	0.000288398		S12C67	Lafayette
GEORGIA	13	NORTH CENTRAL	20	WHITE	NORTH CENTRAL WHITE	311	S13C311	CORN, GRAIN - YIELD, MEASURED IN BU / ACRE		151.7	N/A	N/A		952.141	N/A	N/A		3389.62	N/A	N/A		3.9395	N/A	N/A		90.4534	N/A	N/A		0.420508	#VALUE!	#VALUE!		1717.9	1642.5	1798.3		0.0022932	N/A	N/A	0.0022932		0.00024478	N/A	N/A	0.00024478		S12C69	Lake
GEORGIA	13	NORTHWEST	10	WHITFIELD	NORTHWEST WHITFIELD	313	S13C313	CORN, GRAIN - YIELD, MEASURED IN BU / ACRE		134.3	N/A	N/A		842.93	N/A	N/A		3000.83	N/A	N/A		3.48764	N/A	N/A		80.0784	N/A	N/A		0.372276	#VALUE!	#VALUE!		1670.66	1625.29	1769.83		0.00208758	N/A	N/A	0.00208758		0.000222831	N/A	N/A	0.000222831		S12C7	Bradford
GEORGIA	13	SOUTH CENTRAL	80	WILCOX	SOUTH CENTRAL WILCOX	315	S13C315	CORN, GRAIN - YIELD, MEASURED IN BU / ACRE		207.5	202.3	190		1302.37	1269.73	1192.53		4636.43	4520.24	4245.41		5.38857	5.25353	4.93411		123.725	120.624	113.29		0.575184	0.56077	0.526674		1787.24	1708.2	1874.64		0.00301502	0.00307548	0.00263203	0.00290751		0.000321828	0.000328281	0.000280947	0.000310352		S12C71	Lee
GEORGIA	13	SOUTH CENTRAL	80	WORTH	SOUTH CENTRAL WORTH	321	S13C321	CORN, GRAIN - YIELD, MEASURED IN BU / ACRE		178.3	203.5	170		1119.09	1277.26	1067		3983.98	4547.05	3798.52		4.63027	5.28469	4.41473		106.314	121.34	101.365		0.494242	0.564096	0.471235		1800.61	1726.92	1881.34		0.0025715	0.00306018	0.00234659	0.00265942		0.000274486	0.000326649	0.000250478	0.000283871		S12C73	Leon
GEORGIA	13	EAST CENTRAL	60	BURKE	EAST CENTRAL BURKE	33	S13C33	CORN, GRAIN - YIELD, MEASURED IN BU / ACRE		192.8	188.4	186.8		1210.1	1182.49	1172.44		4307.97	4209.65	4173.9		5.00682	4.89256	4.85101		114.96	112.336	111.382		0.534436	0.522239	0.517804		1767.85	1699.65	1838.87		0.00283215	0.00287857	0.00263804	0.00278292		0.000302308	0.000307263	0.000281588	0.000297053		S12C75	Levy
GEORGIA	13	SOUTHWEST	70	CALHOUN	SOUTHWEST CALHOUN	37	S13C37	CORN, GRAIN - YIELD, MEASURED IN BU / ACRE		192	223	197.2		1205.08	1399.65	1237.72		4290.09	4982.76	4406.28		4.98605	5.79108	5.12108		114.483	132.967	117.583		0.532218	0.618149	0.546633		1788.63	1718.55	1877.56		0.00278763	0.00336975	0.00272752	0.00296164		0.000297556	0.000359692	0.00029114	0.00031613		S12C77	Liberty
GEORGIA	13	EAST CENTRAL	60	CANDLER	EAST CENTRAL CANDLER	43	S13C43	CORN, GRAIN - YIELD, MEASURED IN BU / ACRE		80	N/A	N/A		502.118	N/A	N/A		1787.54	N/A	N/A		2.07752	N/A	N/A		47.7012	N/A	N/A		0.221758	#VALUE!	#VALUE!		1784.78	1697.74	1855.42		0.00116402	N/A	N/A	0.00116402		0.000124249	N/A	N/A	0.000124249		S12C79	Madison
GEORGIA	13	SOUTHEAST	90	BACON	SOUTHEAST BACON	5	S13C5	CORN, GRAIN - YIELD, MEASURED IN BU / ACRE		117.3	N/A	145		736.23	N/A	910.088		2620.98	N/A	3239.91		3.04616	N/A	3.7655		69.9419	N/A	86.4584		0.325152	#VALUE!	0.401936		1787.84	1721.74	1873.31		0.00170382	N/A	0.00201008	0.00185695		0.000181869	N/A	0.000214559	0.000198214		S12C81	Manatee
GEORGIA	13	NORTHWEST	10	CHATTOOGA	NORTHWEST CHATTOOGA	55	S13C55	CORN, GRAIN - YIELD, MEASURED IN BU / ACRE		155.6	147.4	N/A		976.619	925.152	N/A		3476.76	3293.54	N/A		4.04077	3.82783	N/A		92.7788	87.8894	N/A		0.431319	0.408588	#VALUE!		1677.78	1637.15	1772.93		0.00240841	0.00233811	N/A	0.00237326		0.000257077	0.000249573	N/A	0.000253325		S12C83	Marion
GEORGIA	13	SOUTHWEST	70	CLAY	SOUTHWEST CLAY	61	S13C61	CORN, GRAIN - YIELD, MEASURED IN BU / ACRE		N/A	180	N/A		N/A	1129.76	N/A		N/A	4021.96	N/A		N/A	4.67442	N/A		N/A	107.328	N/A		#VALUE!	0.498955	#VALUE!		1769.52	1702.63	1858.71		N/A	0.00274541	N/A	0.00274541		N/A	0.000293049	N/A	0.000293049		S12C85	Martin
GEORGIA	13	SOUTH CENTRAL	80	CLINCH	SOUTH CENTRAL CLINCH	65	S13C65	CORN, GRAIN - YIELD, MEASURED IN BU / ACRE		N/A	41.3	N/A		N/A	259.218	N/A		N/A	922.817	N/A		N/A	1.07252	N/A		N/A	24.6257	N/A		#VALUE!	0.114482	#VALUE!		1769.41	1714.96	1865.1		N/A	0.00062539	N/A	0.00062539		N/A	6.67551e-05	N/A	6.67551e-05		S12C86	Miami-Dade
GEORGIA	13	SOUTH CENTRAL	80	COFFEE	SOUTH CENTRAL COFFEE	69	S13C69	CORN, GRAIN - YIELD, MEASURED IN BU / ACRE		134.7	159.8	162.9		845.441	1002.98	1022.44		3009.77	3570.61	3639.88		3.49802	4.14984	4.23035		80.3169	95.2831	97.1315		0.373384	0.442961	0.451554		1789.13	1729.34	1885.76		0.00195515	0.00239967	0.00224331	0.00219938		0.000208696	0.000256144	0.000239455	0.000234765		S12C87	Monroe
GEORGIA	13	SOUTHWEST	70	BAKER	SOUTHWEST BAKER	7	S13C7	CORN, GRAIN - YIELD, MEASURED IN BU / ACRE		174.9	180.4	184.6		1097.75	1132.28	1158.64		3908.01	4030.9	4124.75		4.54198	4.68481	4.79388		104.287	107.566	110.07		0.484818	0.500064	0.511706		1802.5	1739.63	1884.43		0.00251982	0.00269299	0.00254394	0.00258558		0.00026897	0.000287454	0.000271544	0.000275989		S12C89	Nassau
GEORGIA	13	SOUTH CENTRAL	80	COLQUITT	SOUTH CENTRAL COLQUITT	71	S13C71	CORN, GRAIN - YIELD, MEASURED IN BU / ACRE		209.6	177.1	179.3		1315.55	1111.56	1125.37		4683.35	3957.16	4006.32		5.4431	4.59911	4.65624		124.977	105.598	106.91		0.581005	0.490916	0.497014		1814.18	1739.29	1894.39		0.00300031	0.00264424	0.00245791	0.00270082		0.000320258	0.000282251	0.000262361	0.00028829		S12C9	Brevard
GEORGIA	13	SOUTH CENTRAL	80	COOK	SOUTH CENTRAL COOK	75	S13C75	CORN, GRAIN - YIELD, MEASURED IN BU / ACRE		166.4	N/A	165.6		1044.4	N/A	1039.38		3718.08	N/A	3700.21		4.32124	N/A	4.30046		99.2185	N/A	98.7414		0.461256	#VALUE!	0.459038		1807.38	1741.05	1901.55		0.00239089	N/A	0.00226156	0.00232622		0.000255207	N/A	0.000241402	0.000248305		S12C91	Okaloosa
GEORGIA	13	SOUTHWEST	70	DECATUR	SOUTHWEST DECATUR	87	S13C87	CORN, GRAIN - YIELD, MEASURED IN BU / ACRE		183.3	181.7	192.6		1150.48	1140.43	1208.85		4095.7	4059.95	4303.5		4.76012	4.71857	5.00163		109.295	108.341	114.841		0.508102	0.503667	0.533882		1797.64	1735.61	1884.67		0.00264798	0.00271868	0.00265385	0.0026735		0.00028265	0.000290196	0.000283276	0.000285374		S12C93	Okeechobee
GEORGIA	13	CENTRAL	50	DODGE	CENTRAL DODGE	91	S13C91	CORN, GRAIN - YIELD, MEASURED IN BU / ACRE		165.4	N/A	N/A		1038.13	N/A	N/A		3695.74	N/A	N/A		4.29527	N/A	N/A		98.6222	N/A	N/A		0.458484	#VALUE!	#VALUE!		1784.4	1696.8	1862.24		0.00240712	N/A	N/A	0.00240712		0.00025694	N/A	N/A	0.00025694		S12C95	Orange
GEORGIA	13	SOUTH CENTRAL	80	DOOLY	SOUTH CENTRAL DOOLY	93	S13C93	CORN, GRAIN - YIELD, MEASURED IN BU / ACRE		196.7	N/A	N/A		1234.58	N/A	N/A		4395.11	N/A	N/A		5.1081	N/A	N/A		117.285	N/A	N/A		0.545247	#VALUE!	#VALUE!		1784.06	1712.4	1870.08		0.00286319	N/A	N/A	0.00286319		0.000305621	N/A	N/A	0.000305621		S12C97	Osceola
GEORGIA	13	SOUTHWEST	70	DOUGHERTY	SOUTHWEST DOUGHERTY	95	S13C95	CORN, GRAIN - YIELD, MEASURED IN BU / ACRE		N/A	213.8	N/A		N/A	1341.91	N/A		N/A	4777.2	N/A		N/A	5.55217	N/A		N/A	127.481	N/A		#VALUE!	0.592647	#VALUE!		1792.36	1717.59	1881.21		N/A	0.00323253	N/A	0.00323253		N/A	0.000345046	N/A	0.000345046		S12C99	Palm Beach
GEORGIA	13	SOUTHWEST	70	EARLY	SOUTHWEST EARLY	99	S13C99	CORN, GRAIN - YIELD, MEASURED IN BU / ACRE		194.1	N/A	N/A		1218.26	N/A	N/A		4337.02	N/A	N/A		5.04058	N/A	N/A		115.735	N/A	N/A		0.53804	#VALUE!	#VALUE!		1786.7	1726.23	1867.4		0.00282117	N/A	N/A	0.00282117		0.000301136	N/A	N/A	0.000301136		S13C1	Appling
IDAHO	16	SOUTHWEST	70	CANYON	SOUTHWEST CANYON	27	S16C27	CORN, GRAIN - YIELD, MEASURED IN BU / ACRE		N/A	N/A	168.3		N/A	N/A	1056.33		N/A	N/A	3760.54		N/A	N/A	4.37058		N/A	N/A	100.351		#VALUE!	#VALUE!	0.466523		1646.76	1647.73	1691.65		N/A	N/A	0.00258362	0.00258362		N/A	N/A	0.00027578	0.00027578		S13C101	Echols
IDAHO	16	SOUTHWEST	70	GEM	SOUTHWEST GEM	45	S16C45	CORN, GRAIN - YIELD, MEASURED IN BU / ACRE		N/A	N/A	191.5		N/A	N/A	1201.94		N/A	N/A	4278.92		N/A	N/A	4.97306		N/A	N/A	114.185		#VALUE!	#VALUE!	0.530832		1639.32	1636.92	1645.8		N/A	N/A	0.00302167	0.00302167		N/A	N/A	0.000322538	0.000322538		S13C103	Effingham
IDAHO	16	SOUTH CENTRAL	80	JEROME	SOUTH CENTRAL JEROME	53	S16C53	CORN, GRAIN - YIELD, MEASURED IN BU / ACRE		N/A	N/A	192.9		N/A	N/A	1210.73		N/A	N/A	4310.2		N/A	N/A	5.00942		N/A	N/A	115.019		#VALUE!	#VALUE!	0.534713		1731.65	1678.01	1735.69		N/A	N/A	0.00288612	0.00288612		N/A	N/A	0.000308069	0.000308069		S13C105	Elbert
IDAHO	16	SOUTH CENTRAL	80	LINCOLN	SOUTH CENTRAL LINCOLN	63	S16C63	CORN, GRAIN - YIELD, MEASURED IN BU / ACRE		N/A	N/A	200		N/A	N/A	1255.29		N/A	N/A	4468.85		N/A	N/A	5.1938		N/A	N/A	119.253		#VALUE!	#VALUE!	0.554394		1745.2	1678.07	1719.3		N/A	N/A	0.00302088	0.00302088		N/A	N/A	0.000322453	0.000322453		S13C107	Emanuel
IDAHO	16	SOUTHWEST	70	OWYHEE	SOUTHWEST OWYHEE	73	S16C73	CORN, GRAIN - YIELD, MEASURED IN BU / ACRE		N/A	N/A	198.4		N/A	N/A	1245.25		N/A	N/A	4433.1		N/A	N/A	5.15225		N/A	N/A	118.299		#VALUE!	#VALUE!	0.549959		1698.88	1665.51	1713.85		N/A	N/A	0.00300624	0.00300624		N/A	N/A	0.000320891	0.000320891		S13C109	Evans
IDAHO	16	SOUTHWEST	70	PAYETTE	SOUTHWEST PAYETTE	75	S16C75	CORN, GRAIN - YIELD, MEASURED IN BU / ACRE		N/A	N/A	221.2		N/A	N/A	1388.36		N/A	N/A	4942.55		N/A	N/A	5.74434		N/A	N/A	131.894		#VALUE!	#VALUE!	0.61316		1643.57	1642.01	1671.8		N/A	N/A	0.00343602	0.00343602		N/A	N/A	0.000366766	0.000366766		S13C11	Banks
ILLINOIS	17	WEST	30	ADAMS	WEST ADAMS	1	S17C1	CORN, GRAIN - YIELD, MEASURED IN BU / ACRE		202.4	158.1	193.1		1270.36	992.31	1211.99		4522.47	3532.62	4314.67		5.25612	4.1057	5.01461		120.684	94.2695	115.139		0.561047	0.438249	0.535268		1525.28	1549.58	1583.86		0.00344601	0.00264955	0.00316607	0.00308721		0.000367832	0.000282818	0.000337951	0.000329534		S13C111	Fannin
ILLINOIS	17	EAST SOUTHEAST	70	LAWRENCE	EAST SOUTHEAST LAWRENCE	101	S17C101	CORN, GRAIN - YIELD, MEASURED IN BU / ACRE		177.4	160.1	N/A		1113.45	1004.86	N/A		3963.87	3577.31	N/A		4.6069	4.15764	N/A		105.777	95.462	N/A		0.491748	0.443793	#VALUE!		1556.78	1547.02	1593.32		0.00295925	0.00268751	N/A	0.00282338		0.000315875	0.000286869	N/A	0.000301372		S13C113	Fayette
ILLINOIS	17	NORTHWEST	10	LEE	NORTHWEST LEE	103	S17C103	CORN, GRAIN - YIELD, MEASURED IN BU / ACRE		181.6	188.4	200.9		1139.81	1182.49	1260.94		4057.71	4209.65	4488.96		4.71597	4.89256	5.21717		108.282	112.336	119.79		0.50339	0.522239	0.556889		1487.17	1490.47	1491.61		0.0031711	0.00328256	0.00349768	0.00331711		0.000338488	0.000350386	0.000373348	0.000354074		S13C115	Floyd
ILLINOIS	17	EAST	50	LIVINGSTON	EAST LIVINGSTON	105	S17C105	CORN, GRAIN - YIELD, MEASURED IN BU / ACRE		211.6	185.9	214.7		1328.1	1166.8	1347.56		4728.04	4153.79	4797.31		5.49504	4.82764	5.57554		126.17	110.846	128.018		0.586549	0.515309	0.595142		1494.24	1508.12	1529.28		0.00367748	0.00320109	0.00364586	0.00350815		0.00039254	0.00034169	0.000389165	0.000374465		S13C117	Forsyth
ILLINOIS	17	CENTRAL	40	LOGAN	CENTRAL LOGAN	107	S17C107	CORN, GRAIN - YIELD, MEASURED IN BU / ACRE		230.8	172.8	219.4		1448.61	1084.57	1377.06		5157.05	3861.08	4902.33		5.99364	4.48744	5.6976		137.618	103.035	130.82		0.639771	0.478997	0.60817		1520.08	1545.32	1571.45		0.00394298	0.00290389	0.00362569	0.00349085		0.00042088	0.000309966	0.000387012	0.000372619		S13C119	Franklin
ILLINOIS	17	WEST	30	MCDONOUGH	WEST MCDONOUGH	109	S17C109	CORN, GRAIN - YIELD, MEASURED IN BU / ACRE		211.6	175.8	212.2		1328.1	1103.4	1331.87		4728.04	3928.12	4741.45		5.49504	4.56535	5.51062		126.17	104.823	126.527		0.586549	0.487312	0.588212		1509.4	1546.41	1570.54		0.00364054	0.00295222	0.00350874	0.00336717		0.000388597	0.000315125	0.000374529	0.000359417		S13C121	Fulton
ILLINOIS	17	NORTHWEST	10	BUREAU	NORTHWEST BUREAU	11	S17C11	CORN, GRAIN - YIELD, MEASURED IN BU / ACRE		196	196.8	203.9		1230.19	1235.21	1279.77		4379.47	4397.35	4555.99		5.08992	5.1107	5.29508		116.868	117.345	121.578		0.543306	0.545524	0.565205		1491.72	1511.94	1516.13		0.00341212	0.00338022	0.0034925	0.00342828		0.000364215	0.000360811	0.000372794	0.00036594		S13C123	Gilmer
ILLINOIS	17	NORTHEAST	20	MCHENRY	NORTHEAST MCHENRY	111	S17C111	CORN, GRAIN - YIELD, MEASURED IN BU / ACRE		184.3	186.8	199.8		1156.75	1172.44	1254.04		4118.04	4173.9	4464.38		4.78608	4.85101	5.1886		109.892	111.382	119.134		0.510874	0.517804	0.55384		1472.4	1460.91	1461.34		0.00325053	0.00332054	0.00355058	0.00337388		0.000346967	0.000354439	0.000378994	0.000360134		S13C125	Glascock
ILLINOIS	17	CENTRAL	40	MCLEAN	CENTRAL MCLEAN	113	S17C113	CORN, GRAIN - YIELD, MEASURED IN BU / ACRE		218.3	199.2	218.1		1370.15	1250.27	1368.9		4877.75	4450.97	4873.28		5.66903	5.17302	5.66384		130.165	118.776	130.045		0.605121	0.552177	0.604567		1510.18	1535.77	1557.74		0.00375388	0.00336836	0.00363593	0.00358606		0.000400695	0.000359544	0.000388105	0.000382781		S13C127	Glynn
ILLINOIS	17	CENTRAL	40	MACON	CENTRAL MACON	115	S17C115	CORN, GRAIN - YIELD, MEASURED IN BU / ACRE		236	207.5	214.9		1481.25	1302.37	1348.81		5273.24	4636.43	4801.78		6.12868	5.38857	5.58074		140.718	123.725	128.137		0.654185	0.575184	0.595697		1522.68	1545.83	1570.07		0.00402493	0.00348587	0.00355445	0.00368842		0.000429627	0.000372087	0.000379408	0.000393707		S13C129	Gordon
ILLINOIS	17	WEST SOUTHWEST	60	MACOUPIN	WEST SOUTHWEST MACOUPIN	117	S17C117	CORN, GRAIN - YIELD, MEASURED IN BU / ACRE		199.5	152.5	199.2		1252.16	957.162	1250.27		4457.68	3407.5	4450.97		5.18081	3.96027	5.17302		118.955	90.9304	118.776		0.553008	0.422726	0.552177		1550.63	1547.45	1593.3		0.0033411	0.00255922	0.00324673	0.00304902		0.000356635	0.000273176	0.000346562	0.000325457		S13C13	Barrow
ILLINOIS	17	WEST SOUTHWEST	60	MADISON	WEST SOUTHWEST MADISON	119	S17C119	CORN, GRAIN - YIELD, MEASURED IN BU / ACRE		191.6	169.8	172		1202.57	1065.74	1079.55		4281.16	3794.05	3843.21		4.97566	4.40953	4.46667		114.244	101.246	102.558		0.53111	0.470681	0.476779		1576.26	1555.17	1600.81		0.00315662	0.0028354	0.00279025	0.00292743		0.000336943	0.000302655	0.000297836	0.000312478		S13C131	Grady
ILLINOIS	17	EAST SOUTHEAST	70	MARION	EAST SOUTHEAST MARION	121	S17C121	CORN, GRAIN - YIELD, MEASURED IN BU / ACRE		183.8	147.5	144.8		1153.62	925.779	908.833		4106.87	3295.77	3235.45		4.7731	3.83043	3.76031		109.593	87.9491	86.3391		0.509488	0.408866	0.401381		1581.99	1552.95	1600.97		0.00301715	0.00246655	0.00234877	0.00261082		0.000322055	0.000263283	0.000250711	0.000278683		S13C133	Greene
ILLINOIS	17	CENTRAL	40	MARSHALL	CENTRAL MARSHALL	123	S17C123	CORN, GRAIN - YIELD, MEASURED IN BU / ACRE		207.3	198.4	215.6		1301.11	1245.25	1353.21		4631.96	4433.1	4817.42		5.38337	5.15225	5.59891		123.606	118.299	128.555		0.57463	0.549959	0.597637		1493.32	1513.68	1538.15		0.00360497	0.00340379	0.00364003	0.0035496		0.0003848	0.000363326	0.000388543	0.000378889		S13C135	Gwinnett
ILLINOIS	17	CENTRAL	40	MASON	CENTRAL MASON	125	S17C125	CORN, GRAIN - YIELD, MEASURED IN BU / ACRE		195.7	161.5	198.6		1228.31	1013.65	1246.51		4372.77	3608.59	4437.57		5.08213	4.19399	5.15744		116.689	96.2968	118.418		0.542475	0.447673	0.550513		1513.59	1550.92	1572.49		0.00335767	0.0027042	0.00327979	0.00311389		0.000358403	0.00028865	0.00035009	0.000332381		S13C137	Habersham
ILLINOIS	17	SOUTHEAST	90	MASSAC	SOUTHEAST MASSAC	127	S17C127	CORN, GRAIN - YIELD, MEASURED IN BU / ACRE		163.2	171.4	138.7		1024.32	1075.79	870.547		3646.58	3829.8	3099.15		4.23814	4.45108	3.6019		97.3104	102.2	82.7019		0.452386	0.475116	0.384472		1622.85	1590.57	1623.6		0.00261154	0.00279842	0.00221846	0.00254281		0.00027876	0.000298708	0.000236802	0.000271423		S13C139	Hall
ILLINOIS	17	CENTRAL	40	MENARD	CENTRAL MENARD	129	S17C129	CORN, GRAIN - YIELD, MEASURED IN BU / ACRE		222.7	188.2	209.3		1397.77	1181.23	1313.67		4976.06	4205.19	4676.65		5.78329	4.88736	5.43531		132.788	112.217	124.798		0.617318	0.521685	0.580173		1523.79	1546.7	1575.68		0.00379534	0.00315987	0.0034495	0.00346823		0.00040512	0.000337289	0.000368205	0.000370205		S13C141	Hancock
ILLINOIS	17	WEST SOUTHWEST	60	CALHOUN	WEST SOUTHWEST CALHOUN	13	S17C13	CORN, GRAIN - YIELD, MEASURED IN BU / ACRE		198.2	154.9	N/A		1244	972.225	N/A		4428.63	3461.12	N/A		5.14705	4.0226	N/A		118.18	92.3614	N/A		0.549405	0.429378	#VALUE!		1555.65	1549.02	1598.38		0.00330862	0.00259687	N/A	0.00295274		0.000353167	0.000277193	N/A	0.00031518		S13C143	Haralson
ILLINOIS	17	NORTHWEST	10	MERCER	NORTHWEST MERCER	131	S17C131	CORN, GRAIN - YIELD, MEASURED IN BU / ACRE		193.5	205.7	213.5		1214.5	1291.07	1340.03		4323.61	4596.21	4770.49		5.025	5.34182	5.54438		115.377	122.652	127.303		0.536376	0.570194	0.591816		1489.05	1537.53	1539.8		0.00337463	0.00347429	0.00360071	0.00348321		0.000360214	0.000370851	0.000384346	0.000371804		S13C145	Harris
ILLINOIS	17	SOUTHWEST	80	MONROE	SOUTHWEST MONROE	133	S17C133	CORN, GRAIN - YIELD, MEASURED IN BU / ACRE		181.4	169.7	149.2		1138.55	1065.12	936.449		4053.24	3791.82	3333.76		4.71077	4.40694	3.87457		108.162	101.186	88.9627		0.502835	0.470403	0.413578		1610.59	1563.66	1611.01		0.00292488	0.00281835	0.00240506	0.00271609		0.000312206	0.000300835	0.00025672	0.00028992		S13C147	Hart
ILLINOIS	17	WEST SOUTHWEST	60	MONTGOMERY	WEST SOUTHWEST MONTGOMERY	135	S17C135	CORN, GRAIN - YIELD, MEASURED IN BU / ACRE		205.1	169.8	196.9		1287.3	1065.74	1235.84		4582.8	3794.05	4399.58		5.32624	4.40953	5.11329		122.294	101.246	117.405		0.568531	0.470681	0.545801		1550.29	1545.03	1589.41		0.00343564	0.00285401	0.0032171	0.00316892		0.000366726	0.000304642	0.000343399	0.000338255		S13C149	Heard
ILLINOIS	17	WEST SOUTHWEST	60	MORGAN	WEST SOUTHWEST MORGAN	137	S17C137	CORN, GRAIN - YIELD, MEASURED IN BU / ACRE		223.3	180	205.6		1401.54	1129.76	1290.44		4989.47	4021.96	4593.98		5.79888	4.67442	5.33922		133.146	107.328	122.592		0.618981	0.498955	0.569917		1533.56	1550.94	1586.12		0.00378132	0.00301393	0.00336622	0.00338715		0.000403624	0.000321711	0.000359315	0.00036155		S13C15	Bartow
ILLINOIS	17	EAST SOUTHEAST	70	MOULTRIE	EAST SOUTHEAST MOULTRIE	139	S17C139	CORN, GRAIN - YIELD, MEASURED IN BU / ACRE		223.3	206.2	207.9		1401.54	1294.21	1304.88		4989.47	4607.38	4645.37		5.79888	5.35481	5.39895		133.146	122.95	123.963		0.618981	0.57158	0.576293		1528.96	1543.11	1576.35		0.00379269	0.00347014	0.00342497	0.0035626		0.000404838	0.000370408	0.000365587	0.000380278		S13C151	Henry
ILLINOIS	17	NORTHWEST	10	OGLE	NORTHWEST OGLE	141	S17C141	CORN, GRAIN - YIELD, MEASURED IN BU / ACRE		193.4	186.6	225.9		1213.87	1171.19	1417.85		4321.38	4169.43	5047.56		5.0224	4.84581	5.86639		115.318	111.263	134.696		0.536099	0.51725	0.626188		1476.94	1480.22	1478.58		0.00340055	0.00327371	0.00396759	0.00354728		0.00036298	0.000349441	0.000423506	0.000378642		S13C153	Houston
ILLINOIS	17	CENTRAL	40	PEORIA	CENTRAL PEORIA	143	S17C143	CORN, GRAIN - YIELD, MEASURED IN BU / ACRE		208.1	185.9	214.6		1306.13	1166.8	1346.93		4649.84	4153.79	4795.07		5.40415	4.82764	5.57294		124.083	110.846	127.958		0.576847	0.515309	0.594865		1499.51	1534.8	1554.77		0.00360394	0.00314545	0.00358442	0.0034446		0.00038469	0.00033575	0.000382606	0.000367682		S13C155	Irwin
ILLINOIS	17	SOUTHWEST	80	PERRY	SOUTHWEST PERRY	145	S17C145	CORN, GRAIN - YIELD, MEASURED IN BU / ACRE		146.1	144.7	112.6		916.992	908.205	706.731		3264.49	3233.21	2515.96		3.79407	3.75771	2.92411		87.1143	86.2795	67.1394		0.404985	0.401104	0.312124		1602.63	1568.94	1607.8		0.0023674	0.00239506	0.0018187	0.00219372		0.0002527	0.000255653	0.000194131	0.000234161		S13C157	Jackson
ILLINOIS	17	EAST	50	PIATT	EAST PIATT	147	S17C147	CORN, GRAIN - YIELD, MEASURED IN BU / ACRE		235.2	220.5	218.7		1476.23	1383.96	1372.66		5255.36	4926.9	4886.68		6.10791	5.72616	5.67942		140.241	131.476	130.403		0.651968	0.61122	0.60623		1518.79	1541.43	1567.71		0.00402156	0.00371484	0.00362275	0.00378638		0.000429268	0.000396528	0.000386698	0.000404164		S13C159	Jasper
ILLINOIS	17	WEST SOUTHWEST	60	PIKE	WEST SOUTHWEST PIKE	149	S17C149	CORN, GRAIN - YIELD, MEASURED IN BU / ACRE		199.5	133.9	181.7		1252.16	840.419	1140.43		4457.68	2991.89	4059.95		5.18081	3.47725	4.71857		118.955	79.8399	108.341		0.553008	0.371167	0.503667		1537.62	1551.77	1592.39		0.00336937	0.00224083	0.0029632	0.0028578		0.000359652	0.000239189	0.000316296	0.000305046		S13C161	Jeff Davis
ILLINOIS	17	NORTHWEST	10	CARROLL	NORTHWEST CARROLL	15	S17C15	CORN, GRAIN - YIELD, MEASURED IN BU / ACRE		196.1	204.2	231.9		1230.82	1281.66	1455.51		4381.7	4562.69	5181.63		5.09252	5.30287	6.02221		116.928	121.757	138.274		0.543583	0.566036	0.64282		1474.4	1492.52	1491.47		0.00345396	0.00355296	0.00403777	0.00368156		0.000368681	0.000379249	0.000430998	0.000392976		S13C163	Jefferson
ILLINOIS	17	SOUTHEAST	90	POPE	SOUTHEAST POPE	151	S17C151	CORN, GRAIN - YIELD, MEASURED IN BU / ACRE		160.1	164.1	127.3		1004.86	1029.97	798.995		3577.31	3666.69	2844.42		4.15764	4.26151	3.30585		95.462	97.847	75.9045		0.443793	0.45488	0.352872		1613.69	1586.4	1615.21		0.00257648	0.00268628	0.0020467	0.00243649		0.000275017	0.000286738	0.000218468	0.000260074		S13C165	Jenkins
ILLINOIS	17	SOUTHWEST	80	PULASKI	SOUTHWEST PULASKI	153	S17C153	CORN, GRAIN - YIELD, MEASURED IN BU / ACRE		177.7	152.2	141.5		1115.33	955.279	888.121		3970.57	3400.79	3161.71		4.61469	3.95248	3.67461		105.956	90.7515	84.3715		0.492579	0.421894	0.392234		1621.36	1585.94	1620.98		0.00284618	0.0024922	0.00226691	0.0025351		0.000303806	0.000266021	0.000241973	0.0002706		S13C167	Johnson
ILLINOIS	17	NORTHWEST	10	PUTNAM	NORTHWEST PUTNAM	155	S17C155	CORN, GRAIN - YIELD, MEASURED IN BU / ACRE		194.8	186.3	218.1		1222.66	1169.31	1368.9		4352.66	4162.73	4873.28		5.05876	4.83802	5.66384		116.152	111.084	130.045		0.53998	0.516418	0.604567		1492.12	1507.14	1517.57		0.00339032	0.00321007	0.00373217	0.00344419		0.000361888	0.000342648	0.000398378	0.000367638		S13C169	Jones
ILLINOIS	17	SOUTHWEST	80	RANDOLPH	SOUTHWEST RANDOLPH	157	S17C157	CORN, GRAIN - YIELD, MEASURED IN BU / ACRE		181.4	141	135.1		1138.55	884.982	847.951		4053.24	3150.54	3018.71		4.71077	3.66163	3.50841		108.162	84.0733	80.5554		0.502835	0.390848	0.374493		1617.28	1569.4	1605.04		0.00291278	0.00233314	0.00218587	0.00247726		0.000310914	0.000249043	0.000233323	0.000264427		S13C17	Ben Hill
ILLINOIS	17	EAST SOUTHEAST	70	RICHLAND	EAST SOUTHEAST RICHLAND	159	S17C159	CORN, GRAIN - YIELD, MEASURED IN BU / ACRE		181.1	143.3	147		1136.67	899.418	922.641		4046.54	3201.93	3284.6		4.70298	3.72136	3.81744		107.984	85.4447	87.6509		0.502004	0.397223	0.40748		1565.54	1547.6	1597.45		0.00300406	0.0024046	0.00238971	0.00259946		0.000320659	0.000256671	0.000255081	0.00027747		S13C171	Lamar
ILLINOIS	17	NORTHWEST	10	ROCK ISLAND	NORTHWEST ROCK ISLAND	161	S17C161	CORN, GRAIN - YIELD, MEASURED IN BU / ACRE		185.8	193.7	210.8		1166.17	1215.75	1323.08		4151.56	4328.08	4710.17		4.82504	5.03019	5.47426		110.786	115.496	125.693		0.515032	0.536931	0.584331		1488.06	1527	1522.46		0.0032425	0.00329417	0.00359567	0.00337745		0.00034611	0.000351625	0.000383807	0.000360514		S13C173	Lanier
ILLINOIS	17	SOUTHWEST	80	ST CLAIR	SOUTHWEST ST CLAIR	163	S17C163	CORN, GRAIN - YIELD, MEASURED IN BU / ACRE		173	158.3	159.2		1085.83	993.565	999.214		3865.55	3537.09	3557.2		4.49264	4.11089	4.13426		103.154	94.3887	94.9253		0.479551	0.438803	0.441298		1599.34	1561.34	1606.43		0.00280906	0.00263292	0.00257357	0.00267185		0.000299843	0.000281043	0.000274707	0.000285198		S13C175	Laurens
ILLINOIS	17	SOUTHEAST	90	SALINE	SOUTHEAST SALINE	165	S17C165	CORN, GRAIN - YIELD, MEASURED IN BU / ACRE		176.7	172.1	136.6		1109.05	1080.18	857.366		3948.23	3845.44	3052.22		4.58872	4.46926	3.54736		105.36	102.617	81.4498		0.489807	0.477056	0.378651		1601.04	1576.8	1603.08		0.00286609	0.00283439	0.00221284	0.00263777		0.000305931	0.000302547	0.000236202	0.00028156		S13C177	Lee
ILLINOIS	17	WEST SOUTHWEST	60	SANGAMON	WEST SOUTHWEST SANGAMON	167	S17C167	CORN, GRAIN - YIELD, MEASURED IN BU / ACRE		226.8	183.5	222.1		1423.5	1151.73	1394		5067.67	4100.17	4962.66		5.88977	4.76531	5.76771		135.233	109.415	132.43		0.628683	0.508657	0.615655		1531.38	1546.63	1578.42		0.00384605	0.00308109	0.0036541	0.00352708		0.000410534	0.000328881	0.000390045	0.000376486		S13C179	Liberty
ILLINOIS	17	WEST	30	SCHUYLER	WEST SCHUYLER	169	S17C169	CORN, GRAIN - YIELD, MEASURED IN BU / ACRE		204.1	159.5	186.5		1281.03	1001.1	1170.56		4560.46	3563.91	4167.2		5.30027	4.14205	4.84322		121.698	95.1042	111.203		0.565759	0.442129	0.516973		1516.94	1550.36	1578.91		0.00349405	0.00267167	0.00306744	0.00307772		0.000372961	0.000285178	0.000327424	0.000328521		S13C181	Lincoln
ILLINOIS	17	WEST SOUTHWEST	60	CASS	WEST SOUTHWEST CASS	17	S17C17	CORN, GRAIN - YIELD, MEASURED IN BU / ACRE		208.3	182.2	202.3		1307.39	1143.57	1269.73		4654.3	4071.12	4520.24		5.40934	4.73155	5.25353		124.202	108.639	120.624		0.577401	0.505053	0.56077		1523.88	1553.38	1578.41		0.00354972	0.00304597	0.00332837	0.00330802		0.000378902	0.000325132	0.000355275	0.000353103		S13C183	Long
ILLINOIS	17	WEST SOUTHWEST	60	SCOTT	WEST SOUTHWEST SCOTT	171	S17C171	CORN, GRAIN - YIELD, MEASURED IN BU / ACRE		201.7	149.2	193.3		1265.96	936.449	1213.24		4506.83	3333.76	4319.14		5.23795	3.87457	5.01981		120.267	88.9627	115.258		0.559106	0.413578	0.535822		1536.69	1553.75	1590.63		0.00340859	0.00249369	0.00315586	0.00301938		0.000363838	0.000266181	0.000336861	0.000322293		S13C185	Lowndes
ILLINOIS	17	EAST SOUTHEAST	70	SHELBY	EAST SOUTHEAST SHELBY	173	S17C173	CORN, GRAIN - YIELD, MEASURED IN BU / ACRE		206.4	175.6	185.7		1295.46	1102.15	1165.54		4611.85	3923.65	4149.32		5.36	4.56015	4.82244		123.069	104.704	110.726		0.572135	0.486758	0.514755		1541.55	1543.31	1582.78		0.00347702	0.00295479	0.00304682	0.00315954		0.000371143	0.000315399	0.000325222	0.000337254		S13C187	Lumpkin
ILLINOIS	17	CENTRAL	40	STARK	CENTRAL STARK	175	S17C175	CORN, GRAIN - YIELD, MEASURED IN BU / ACRE		207.1	210.9	225.7		1299.86	1323.71	1416.6		4627.49	4712.4	5043.09		5.37818	5.47686	5.8612		123.486	125.752	134.577		0.574075	0.584609	0.625634		1493.58	1527.24	1543.83		0.00360086	0.00358612	0.00379653	0.00366117		0.000384362	0.000382788	0.000405248	0.000390799		S13C189	McDuffie
ILLINOIS	17	NORTHWEST	10	STEPHENSON	NORTHWEST STEPHENSON	177	S17C177	CORN, GRAIN - YIELD, MEASURED IN BU / ACRE		192.6	192.5	211.2		1208.85	1208.22	1325.59		4303.5	4301.27	4719.1		5.00163	4.99903	5.48465		114.841	114.781	125.931		0.533882	0.533604	0.58544		1462.92	1479.75	1477.35		0.00341893	0.00337829	0.00371249	0.00350324		0.000364942	0.000360604	0.000396277	0.000373941		S13C19	Berrien
ILLINOIS	17	CENTRAL	40	TAZEWELL	CENTRAL TAZEWELL	179	S17C179	CORN, GRAIN - YIELD, MEASURED IN BU / ACRE		224.4	182.5	236		1408.44	1145.46	1481.25		5014.05	4077.82	5273.24		5.82744	4.73934	6.12868		133.802	108.818	140.718		0.62203	0.505885	0.654185		1509.03	1545.53	1565.12		0.00386171	0.00306648	0.00391579	0.00361466		0.000412205	0.000327321	0.000417978	0.000385835		S13C191	McIntosh
ILLINOIS	17	SOUTHWEST	80	UNION	SOUTHWEST UNION	181	S17C181	CORN, GRAIN - YIELD, MEASURED IN BU / ACRE		185.9	N/A	115.8		1166.8	N/A	726.815		4153.79	N/A	2587.46		4.82764	N/A	3.00721		110.846	N/A	69.0475		0.515309	#VALUE!	0.320994		1608.92	1577.63	1618.93		0.00300054	N/A	0.00185753	0.00242904		0.000320283	N/A	0.000198276	0.000259279		S13C193	Macon
ILLINOIS	17	EAST	50	VERMILION	EAST VERMILION	183	S17C183	CORN, GRAIN - YIELD, MEASURED IN BU / ACRE		204	168	203.9		1280.4	1054.45	1279.77		4558.22	3753.83	4555.99		5.29767	4.36279	5.29508		121.638	100.172	121.578		0.565482	0.465691	0.565205		1503.83	1523	1545.16		0.00352279	0.0028646	0.00342688	0.00327142		0.000376028	0.000305772	0.00036579	0.000349197		S13C195	Madison
ILLINOIS	17	SOUTHEAST	90	WABASH	SOUTHEAST WABASH	185	S17C185	CORN, GRAIN - YIELD, MEASURED IN BU / ACRE		180	159.8	156.4		1129.76	1002.98	981.64		4021.96	3570.61	3494.64		4.67442	4.14984	4.06155		107.328	95.2831	93.2558		0.498955	0.442961	0.433536		1573.75	1559.28	1592.42		0.00297024	0.00266138	0.00255055	0.00272739		0.000317048	0.00028408	0.00027225	0.000291126		S13C197	Marion
ILLINOIS	17	WEST	30	WARREN	WEST WARREN	187	S17C187	CORN, GRAIN - YIELD, MEASURED IN BU / ACRE		216.1	202	229.2		1356.35	1267.85	1438.57		4828.59	4513.54	5121.3		5.6119	5.24574	5.95209		128.853	120.445	136.664		0.599023	0.559938	0.635336		1493.8	1542.06	1559.13		0.00375679	0.00340177	0.00381757	0.00365871		0.000401006	0.00036311	0.000407494	0.000390537		S13C199	Meriwether
ILLINOIS	17	SOUTHWEST	80	WASHINGTON	SOUTHWEST WASHINGTON	189	S17C189	CORN, GRAIN - YIELD, MEASURED IN BU / ACRE		184.3	151.9	140.3		1156.75	953.396	880.589		4118.04	3394.09	3134.9		4.78608	3.94469	3.64345		109.892	90.5726	83.6559		0.510874	0.421062	0.388907		1598.61	1564.46	1610.41		0.0029939	0.00252144	0.00226244	0.00259259		0.000319574	0.000269142	0.000241496	0.000276737		S13C201	Miller
ILLINOIS	17	EAST	50	CHAMPAIGN	EAST CHAMPAIGN	19	S17C19	CORN, GRAIN - YIELD, MEASURED IN BU / ACRE		216.5	189.4	210.2		1358.86	1188.76	1319.31		4837.53	4232	4696.76		5.62229	4.91853	5.45868		129.091	112.933	125.335		0.600132	0.525011	0.582668		1512.76	1532.56	1557.53		0.00371658	0.00320935	0.0035047	0.00347688		0.000396713	0.000342571	0.000374098	0.000371127		S13C205	Mitchell
ILLINOIS	17	SOUTHEAST	90	WAYNE	SOUTHEAST WAYNE	191	S17C191	CORN, GRAIN - YIELD, MEASURED IN BU / ACRE		184.8	N/A	N/A		1159.89	N/A	N/A		4129.22	N/A	N/A		4.79907	N/A	N/A		110.19	N/A	N/A		0.51226	#VALUE!	#VALUE!		1583.22	1559.05	1604.72		0.00303121	N/A	N/A	0.00303121		0.000323556	N/A	N/A	0.000323556		S13C207	Monroe
ILLINOIS	17	SOUTHEAST	90	WHITE	SOUTHEAST WHITE	193	S17C193	CORN, GRAIN - YIELD, MEASURED IN BU / ACRE		196.4	171.3	135.2		1232.7	1075.16	848.579		4388.41	3827.57	3020.94		5.10031	4.44849	3.51101		117.106	102.14	80.615		0.544415	0.474839	0.37477		1595.71	1575.41	1598.49		0.00319626	0.0028237	0.00219645	0.00273881		0.000341174	0.000301406	0.000234453	0.000292344		S13C209	Montgomery
ILLINOIS	17	NORTHWEST	10	WHITESIDE	NORTHWEST WHITESIDE	195	S17C195	CORN, GRAIN - YIELD, MEASURED IN BU / ACRE		184.6	184	199		1158.64	1154.87	1249.02		4124.75	4111.34	4446.5		4.79388	4.77829	5.16783		110.07	109.713	118.657		0.511706	0.510043	0.551622		1483.55	1504.76	1504.41		0.00323135	0.00317545	0.00343512	0.00328064		0.00034492	0.000338953	0.00036667	0.000350181		S13C21	Bibb
ILLINOIS	17	NORTHEAST	20	WILL	NORTHEAST WILL	197	S17C197	CORN, GRAIN - YIELD, MEASURED IN BU / ACRE		178.6	159.9	N/A		1120.98	1003.61	N/A		3990.68	3572.84	N/A		4.63806	4.15244	N/A		106.493	95.3427	N/A		0.495074	0.443238	#VALUE!		1485.03	1479.92	1488.89		0.00312321	0.00280586	N/A	0.00296453		0.000333376	0.000299501	N/A	0.000316439		S13C211	Morgan
ILLINOIS	17	SOUTHWEST	80	WILLIAMSON	SOUTHWEST WILLIAMSON	199	S17C199	CORN, GRAIN - YIELD, MEASURED IN BU / ACRE		161.6	164.9	107.8		1014.28	1034.99	676.604		3610.83	3684.56	2408.71		4.19659	4.28229	2.79946		96.3564	98.3241	64.2773		0.44795	0.457098	0.298818		1600.48	1575.38	1607.58		0.00262208	0.00271826	0.00174141	0.00236058		0.000279885	0.000290151	0.000185881	0.000251972		S13C213	Murray
ILLINOIS	17	NORTHWEST	10	WINNEBAGO	NORTHWEST WINNEBAGO	201	S17C201	CORN, GRAIN - YIELD, MEASURED IN BU / ACRE		190.4	184.8	193.9		1195.04	1159.89	1217.01		4254.34	4129.22	4332.55		4.9445	4.79907	5.03539		113.529	110.19	115.616		0.527783	0.51226	0.537485		1463.98	1474.55	1468.96		0.00337743	0.0032546	0.00342786	0.0033533		0.000360513	0.000347401	0.000365895	0.000357936		S13C215	Muscogee
ILLINOIS	17	CENTRAL	40	WOODFORD	CENTRAL WOODFORD	203	S17C203	CORN, GRAIN - YIELD, MEASURED IN BU / ACRE		217.5	201	232.8		1365.13	1261.57	1461.16		4859.87	4491.19	5201.74		5.64826	5.21977	6.04558		129.688	119.849	138.81		0.602904	0.557166	0.645315		1497.79	1524.07	1548.21		0.00377106	0.00342489	0.00390488	0.00370028		0.000402529	0.000365578	0.000416813	0.000394973		S13C217	Newton
ILLINOIS	17	WEST SOUTHWEST	60	CHRISTIAN	WEST SOUTHWEST CHRISTIAN	21	S17C21	CORN, GRAIN - YIELD, MEASURED IN BU / ACRE		217.8	189.7	203.2		1367.02	1190.65	1275.38		4866.57	4238.7	4540.35		5.65605	4.92632	5.2769		129.866	113.111	121.161		0.603735	0.525843	0.563264		1539.01	1547.97	1578.84		0.00367512	0.00318244	0.00334226	0.00339994		0.000392288	0.000339698	0.000356758	0.000362915		S13C219	Oconee
ILLINOIS	17	EAST SOUTHEAST	70	CLARK	EAST SOUTHEAST CLARK	23	S17C23	CORN, GRAIN - YIELD, MEASURED IN BU / ACRE		198.1	164.7	N/A		1243.37	1033.73	N/A		4426.39	3680.1	N/A		5.14446	4.27709	N/A		118.12	98.2048	N/A		0.549127	0.456544	#VALUE!		1530.2	1535.98	1583.98		0.00336195	0.0027846	N/A	0.00307328		0.00035886	0.000297233	N/A	0.000328046		S13C221	Oglethorpe
ILLINOIS	17	EAST SOUTHEAST	70	CLAY	EAST SOUTHEAST CLAY	25	S17C25	CORN, GRAIN - YIELD, MEASURED IN BU / ACRE		173.1	131.2	154.2		1086.46	823.473	967.832		3867.79	2931.56	3445.48		4.49523	3.40713	4.00442		103.213	78.2299	91.944		0.479828	0.363683	0.427438		1574.07	1547.41	1599.97		0.0028558	0.00220183	0.00250281	0.00252015		0.000304833	0.000235027	0.000267154	0.000269004		S13C223	Paulding
ILLINOIS	17	SOUTHWEST	80	CLINTON	SOUTHWEST CLINTON	27	S17C27	CORN, GRAIN - YIELD, MEASURED IN BU / ACRE		192.7	162.2	154.9		1209.48	1018.04	972.225		4305.73	3624.24	3461.12		5.00422	4.21217	4.0226		114.9	96.7141	92.3614		0.534159	0.449614	0.429378		1587.34	1562.2	1607.62		0.00315258	0.00269631	0.00250221	0.0027837		0.000336512	0.000287808	0.000267089	0.000297136		S13C225	Peach
ILLINOIS	17	EAST SOUTHEAST	70	COLES	EAST SOUTHEAST COLES	29	S17C29	CORN, GRAIN - YIELD, MEASURED IN BU / ACRE		212.6	188.5	N/A		1334.38	1183.11	N/A		4750.38	4211.89	N/A		5.52101	4.89515	N/A		126.766	112.396	N/A		0.589321	0.522516	#VALUE!		1529.39	1540.73	1582.12		0.00360994	0.00317717	N/A	0.00339355		0.000385331	0.000339136	N/A	0.000362233		S13C227	Pickens
ILLINOIS	17	SOUTHWEST	80	ALEXANDER	SOUTHWEST ALEXANDER	3	S17C3	CORN, GRAIN - YIELD, MEASURED IN BU / ACRE		192.8	N/A	131.5		1210.1	N/A	825.356		4307.97	N/A	2938.27		5.00682	N/A	3.41492		114.96	N/A	78.4088		0.534436	#VALUE!	0.364514		1620.33	1581.58	1629.36		0.00309	N/A	0.00209587	0.00259293		0.000329832	N/A	0.000223716	0.000276774		S13C229	Pierce
ILLINOIS	17	NORTHEAST	20	COOK	NORTHEAST COOK	31	S17C31	CORN, GRAIN - YIELD, MEASURED IN BU / ACRE		N/A	N/A	170		N/A	N/A	1067		N/A	N/A	3798.52		N/A	N/A	4.41473		N/A	N/A	101.365		#VALUE!	#VALUE!	0.471235		1487.32	1472.99	1476.43		N/A	N/A	0.00299014	0.00299014		N/A	N/A	0.000319172	0.000319172		S13C23	Bleckley
ILLINOIS	17	EAST SOUTHEAST	70	CRAWFORD	EAST SOUTHEAST CRAWFORD	33	S17C33	CORN, GRAIN - YIELD, MEASURED IN BU / ACRE		184.7	144.1	N/A		1159.26	904.439	N/A		4126.98	3219.8	N/A		4.79647	3.74213	N/A		110.13	85.9218	N/A		0.511983	0.399441	#VALUE!		1542.33	1530.71	1591.46		0.00310989	0.0024447	N/A	0.0027773		0.000331954	0.000260951	N/A	0.000296453		S13C231	Pike
ILLINOIS	17	EAST SOUTHEAST	70	CUMBERLAND	EAST SOUTHEAST CUMBERLAND	35	S17C35	CORN, GRAIN - YIELD, MEASURED IN BU / ACRE		196.1	163.7	178.4		1230.82	1027.46	1119.72		4381.7	3657.75	3986.21		5.09252	4.25112	4.63287		116.928	97.6085	106.374		0.543583	0.453772	0.49452		1541.76	1539.16	1588.16		0.00330306	0.00276198	0.00291713	0.00299405		0.000352573	0.000294818	0.000311379	0.00031959		S13C233	Polk
ILLINOIS	17	NORTHEAST	20	DE KALB	NORTHEAST DE KALB	37	S17C37	CORN, GRAIN - YIELD, MEASURED IN BU / ACRE		194.1	182.9	215.6		1218.26	1147.97	1353.21		4337.02	4086.76	4817.42		5.04058	4.74973	5.59891		115.735	109.057	128.555		0.53804	0.506993	0.597637		1482.22	1474.35	1477.17		0.0034007	0.00322157	0.0037903	0.00347086		0.000362996	0.000343876	0.000404582	0.000370485		S13C235	Pulaski
ILLINOIS	17	CENTRAL	40	DE WITT	CENTRAL DE WITT	39	S17C39	CORN, GRAIN - YIELD, MEASURED IN BU / ACRE		221	207.8	214.5		1387.1	1304.25	1346.3		4938.08	4643.13	4792.84		5.73915	5.39636	5.57035		131.775	123.904	127.899		0.612606	0.576016	0.594588		1516.52	1539.26	1567		0.00378442	0.00350581	0.00355478	0.00361501		0.000403955	0.000374216	0.000379443	0.000385871		S13C237	Putnam
ILLINOIS	17	EAST SOUTHEAST	70	DOUGLAS	EAST SOUTHEAST DOUGLAS	41	S17C41	CORN, GRAIN - YIELD, MEASURED IN BU / ACRE		224	209.1	208.6		1405.93	1312.41	1309.27		5005.11	4672.18	4661.01		5.81705	5.43012	5.41713		133.563	124.679	124.381		0.620921	0.579619	0.578233		1521.46	1540.48	1574.24		0.00382334	0.00352495	0.00344111	0.00359647		0.000408109	0.000376259	0.000367309	0.000383892		S13C239	Quitman
ILLINOIS	17	EAST SOUTHEAST	70	EDGAR	EAST SOUTHEAST EDGAR	45	S17C45	CORN, GRAIN - YIELD, MEASURED IN BU / ACRE		201.5	180.1	193.4		1264.71	1130.39	1213.87		4502.36	4024.2	4321.38		5.23275	4.67701	5.0224		120.147	107.387	115.318		0.558552	0.499232	0.536099		1517.12	1529.17	1575.43		0.00344913	0.00305853	0.00318796	0.00323187		0.000368166	0.000326472	0.000340287	0.000344975		S13C241	Rabun
ILLINOIS	17	SOUTHEAST	90	EDWARDS	SOUTHEAST EDWARDS	47	S17C47	CORN, GRAIN - YIELD, MEASURED IN BU / ACRE		N/A	N/A	141.6		N/A	N/A	888.748		N/A	N/A	3163.94		N/A	N/A	3.67721		N/A	N/A	84.4311		#VALUE!	#VALUE!	0.392511		1580.78	1561.27	1599.5		N/A	N/A	0.00229897	0.00229897		N/A	N/A	0.000245396	0.000245396		S13C243	Randolph
ILLINOIS	17	EAST SOUTHEAST	70	EFFINGHAM	EAST SOUTHEAST EFFINGHAM	49	S17C49	CORN, GRAIN - YIELD, MEASURED IN BU / ACRE		196.4	147.4	162.2		1232.7	925.152	1018.04		4388.41	3293.54	3624.24		5.10031	3.82783	4.21217		117.106	87.8894	96.7141		0.544415	0.408588	0.449614		1558.91	1538.03	1590.59		0.00327172	0.00248879	0.00264818	0.00280289		0.000349228	0.000265657	0.000282671	0.000299185		S13C245	Richmond
ILLINOIS	17	WEST SOUTHWEST	60	BOND	WEST SOUTHWEST BOND	5	S17C5	CORN, GRAIN - YIELD, MEASURED IN BU / ACRE		182.1	159.9	N/A		1142.95	1003.61	N/A		4068.89	3572.84	N/A		4.72895	4.15244	N/A		108.58	95.3427	N/A		0.504776	0.443238	#VALUE!		1567.78	1548.46	1596.9		0.00301634	0.00268166	N/A	0.002849		0.000321969	0.000286244	N/A	0.000304107		S13C247	Rockdale
ILLINOIS	17	EAST SOUTHEAST	70	FAYETTE	EAST SOUTHEAST FAYETTE	51	S17C51	CORN, GRAIN - YIELD, MEASURED IN BU / ACRE		180.3	154.4	163		1131.65	969.087	1023.06		4028.67	3449.95	3642.11		4.68221	4.00961	4.23295		107.507	92.0633	97.1912		0.499786	0.427992	0.451831		1563.13	1543.49	1591.27		0.00299541	0.00259776	0.0026601	0.00275109		0.000319734	0.000277289	0.000283944	0.000293656		S13C249	Schley
ILLINOIS	17	EAST	50	FORD	EAST FORD	53	S17C53	CORN, GRAIN - YIELD, MEASURED IN BU / ACRE		201.1	160.8	204		1262.2	1009.26	1280.4		4493.43	3592.95	4558.22		5.22236	4.17581	5.29767		119.909	95.8794	121.638		0.557443	0.445733	0.565482		1503.95	1518.11	1536.94		0.00347243	0.00275067	0.0034469	0.00322333		0.000370653	0.00029361	0.000367927	0.000344063		S13C25	Brantley
ILLINOIS	17	SOUTHEAST	90	FRANKLIN	SOUTHEAST FRANKLIN	55	S17C55	CORN, GRAIN - YIELD, MEASURED IN BU / ACRE		160.3	149.4	115.6		1006.12	937.705	725.56		3581.78	3338.23	2582.99		4.16283	3.87977	3.00202		95.5812	89.082	68.9282		0.444347	0.414132	0.32044		1593.02	1568.04	1605.88		0.00261317	0.00247428	0.00186939	0.00231895		0.000278934	0.000264108	0.000199542	0.000247528		S13C251	Screven
ILLINOIS	17	WEST	30	FULTON	WEST FULTON	57	S17C57	CORN, GRAIN - YIELD, MEASURED IN BU / ACRE		198.2	170.5	195.1		1244	1070.14	1224.54		4428.63	3809.69	4359.36		5.14705	4.42771	5.06655		118.18	101.663	116.331		0.549405	0.472621	0.540811		1506.72	1549.32	1571.82		0.00341607	0.00285784	0.00322337	0.00316576		0.000364636	0.000305051	0.000344067	0.000337918		S13C253	Seminole
ILLINOIS	17	SOUTHEAST	90	GALLATIN	SOUTHEAST GALLATIN	59	S17C59	CORN, GRAIN - YIELD, MEASURED IN BU / ACRE		187.6	167.5	159.4		1177.47	1051.31	1000.47		4191.78	3742.66	3561.67		4.87178	4.34981	4.13946		111.859	99.8743	95.0446		0.520022	0.464305	0.441852		1608.68	1580.45	1599.92		0.00302843	0.00275226	0.00258729	0.00278933		0.00032326	0.00029378	0.000276171	0.000297737		S13C255	Spalding
ILLINOIS	17	WEST SOUTHWEST	60	GREENE	WEST SOUTHWEST GREENE	61	S17C61	CORN, GRAIN - YIELD, MEASURED IN BU / ACRE		198.8	150.5	186.9		1247.76	944.609	1173.07		4442.03	3362.81	4176.14		5.16263	3.90833	4.8536		118.537	89.7378	111.442		0.551068	0.417182	0.518081		1551.38	1552.24	1597.34		0.00332777	0.00251787	0.00303855	0.0029614		0.000355211	0.000268761	0.00032434	0.000316104		S13C257	Stephens
ILLINOIS	17	NORTHEAST	20	GRUNDY	NORTHEAST GRUNDY	63	S17C63	CORN, GRAIN - YIELD, MEASURED IN BU / ACRE		205.1	164.1	212.4		1287.3	1029.97	1333.12		4582.8	3666.69	4745.92		5.32624	4.26151	5.51581		122.294	97.847	126.647		0.568531	0.45488	0.588767		1484.11	1485.53	1498.37		0.00358884	0.00286868	0.00368121	0.00337958		0.000383079	0.000306207	0.000392938	0.000360741		S13C259	Stewart
ILLINOIS	17	SOUTHEAST	90	HAMILTON	SOUTHEAST HAMILTON	65	S17C65	CORN, GRAIN - YIELD, MEASURED IN BU / ACRE		N/A	N/A	123.5		N/A	N/A	775.144		N/A	N/A	2759.51		N/A	N/A	3.20717		N/A	N/A	73.6387		#VALUE!	#VALUE!	0.342338		1598.21	1574.85	1604.44		N/A	N/A	0.00199893	0.00199893		N/A	N/A	0.000213369	0.000213369		S13C261	Sumter
ILLINOIS	17	WEST	30	HANCOCK	WEST HANCOCK	67	S17C67	CORN, GRAIN - YIELD, MEASURED IN BU / ACRE		218.5	180.3	207.6		1371.41	1131.65	1303		4882.22	4028.67	4638.66		5.67422	4.68221	5.39116		130.284	107.507	123.785		0.605676	0.499786	0.575461		1510.91	1546.72	1570.96		0.0037555	0.00302719	0.00343176	0.00340482		0.000400868	0.000323127	0.000366312	0.000363435		S13C263	Talbot
ILLINOIS	17	NORTHEAST	20	BOONE	NORTHEAST BOONE	7	S17C7	CORN, GRAIN - YIELD, MEASURED IN BU / ACRE		191.4	201.1	197.5		1201.32	1262.2	1239.6		4276.69	4493.43	4412.99		4.97046	5.22236	5.12888		114.125	119.909	117.762		0.530555	0.557443	0.547464		1463.8	1468.76	1464.38		0.00339559	0.00355563	0.00350242	0.00348455		0.000362451	0.000379533	0.000373854	0.000371946		S13C265	Taliaferro
ILLINOIS	17	WEST	30	HENDERSON	WEST HENDERSON	71	S17C71	CORN, GRAIN - YIELD, MEASURED IN BU / ACRE		207.9	191.9	207		1304.88	1204.45	1299.23		4645.37	4287.86	4625.26		5.39895	4.98345	5.37558		123.963	114.423	123.427		0.576293	0.531941	0.573798		1493.58	1541.32	1555.34		0.00361477	0.00323323	0.00345621	0.00343474		0.000385847	0.000345121	0.000368921	0.000366629		S13C267	Tattnall
ILLINOIS	17	NORTHWEST	10	HENRY	NORTHWEST HENRY	73	S17C73	CORN, GRAIN - YIELD, MEASURED IN BU / ACRE		194.2	193.2	207.9		1218.89	1212.61	1304.88		4339.25	4316.91	4645.37		5.04318	5.01721	5.39895		115.795	115.198	123.963		0.538317	0.535545	0.576293		1489.7	1525.33	1532.8		0.00338536	0.00328926	0.00352228	0.00339897		0.000361359	0.000351101	0.000375974	0.000362811		S13C269	Taylor
ILLINOIS	17	EAST	50	IROQUOIS	EAST IROQUOIS	75	S17C75	CORN, GRAIN - YIELD, MEASURED IN BU / ACRE		186.2	123.3	193.6		1168.68	773.889	1215.12		4160.5	2755.04	4325.84		4.83543	3.20198	5.0276		111.024	73.5194	115.437		0.516141	0.341784	0.536654		1491.35	1503.54	1517.37		0.00324231	0.00212962	0.00331336	0.0028951		0.00034609	0.00022732	0.000353673	0.000309028		S13C27	Brooks
ILLINOIS	17	SOUTHWEST	80	JACKSON	SOUTHWEST JACKSON	77	S17C77	CORN, GRAIN - YIELD, MEASURED IN BU / ACRE		169.2	N/A	136.7		1061.98	N/A	857.994		3780.64	N/A	3054.46		4.39395	N/A	3.54996		100.888	N/A	81.5094		0.469017	#VALUE!	0.378928		1608.64	1569.85	1609.06		0.00273147	N/A	0.00220623	0.00246885		0.000291561	N/A	0.000235497	0.000263529		S13C271	Telfair
ILLINOIS	17	EAST SOUTHEAST	70	JASPER	EAST SOUTHEAST JASPER	79	S17C79	CORN, GRAIN - YIELD, MEASURED IN BU / ACRE		185.4	155.1	165.3		1163.66	973.481	1037.5		4142.62	3465.59	3693.5		4.81465	4.02779	4.29267		110.547	92.4807	98.5626		0.513923	0.429933	0.458207		1555.59	1535.46	1598.62		0.00309506	0.00262318	0.00268524	0.00280116		0.000330372	0.000280003	0.000286626	0.000299		S13C273	Terrell
ILLINOIS	17	SOUTHEAST	90	JEFFERSON	SOUTHEAST JEFFERSON	81	S17C81	CORN, GRAIN - YIELD, MEASURED IN BU / ACRE		165.2	125.4	121.8		1036.87	787.069	764.474		3691.27	2801.97	2721.53		4.29008	3.25651	3.16302		98.5029	74.7716	72.625		0.45793	0.347605	0.337626		1589.94	1560.92	1604.04		0.00269826	0.00208628	0.00197191	0.00225215		0.000288017	0.000222692	0.000210485	0.000240398		S13C275	Thomas
ILLINOIS	17	WEST SOUTHWEST	60	JERSEY	WEST SOUTHWEST JERSEY	83	S17C83	CORN, GRAIN - YIELD, MEASURED IN BU / ACRE		199.9	159	175.6		1254.67	997.959	1102.15		4466.61	3552.73	3923.65		5.1912	4.12907	4.56015		119.193	94.8061	104.704		0.554117	0.440743	0.486758		1563.13	1549.24	1603.51		0.00332103	0.00266522	0.00284386	0.00294337		0.000354492	0.00028449	0.000303558	0.00031418		S13C277	Tift
ILLINOIS	17	NORTHWEST	10	JO DAVIESS	NORTHWEST JO DAVIESS	85	S17C85	CORN, GRAIN - YIELD, MEASURED IN BU / ACRE		183.2	183.2	204.9		1149.85	1149.85	1286.05		4093.46	4093.46	4578.33		4.75752	4.75752	5.32105		109.236	109.236	122.175		0.507825	0.507825	0.567977		1462.22	1486.28	1478.08		0.00325363	0.00320096	0.00359997	0.00335152		0.000347297	0.000341675	0.000384267	0.000357746		S13C279	Toombs
ILLINOIS	17	SOUTHWEST	80	JOHNSON	SOUTHWEST JOHNSON	87	S17C87	CORN, GRAIN - YIELD, MEASURED IN BU / ACRE		142.3	N/A	93.9		893.142	N/A	589.361		3179.58	N/A	2098.12		3.69539	N/A	2.43849		84.8485	N/A	55.9893		0.394451	#VALUE!	0.260288		1609.98	1584.07	1615.57		0.0022953	N/A	0.00150937	0.00190233		0.000245004	N/A	0.000161112	0.000203058		S13C281	Towns
ILLINOIS	17	NORTHEAST	20	KANE	NORTHEAST KANE	89	S17C89	CORN, GRAIN - YIELD, MEASURED IN BU / ACRE		185.6	184	210.8		1164.91	1154.87	1323.08		4147.09	4111.34	4710.17		4.81984	4.77829	5.47426		110.667	109.713	125.693		0.514478	0.510043	0.584331		1486.17	1468.65	1480.44		0.00324313	0.00325353	0.00369773	0.00339813		0.000346177	0.000347287	0.000394701	0.000362722		S13C283	Treutlen
ILLINOIS	17	WEST	30	BROWN	WEST BROWN	9	S17C9	CORN, GRAIN - YIELD, MEASURED IN BU / ACRE		196.6	157.2	182.3		1233.95	986.661	1144.2		4392.88	3512.51	4073.35		5.1055	4.08233	4.73415		117.226	93.7328	108.699		0.544969	0.435754	0.50533		1524.5	1553.1	1580.92		0.00334897	0.0026285	0.00299455	0.00299067		0.000357474	0.00028057	0.000319643	0.000319229		S13C285	Troup
ILLINOIS	17	EAST	50	KANKAKEE	EAST KANKAKEE	91	S17C91	CORN, GRAIN - YIELD, MEASURED IN BU / ACRE		174.3	92.5	195.5		1093.99	580.574	1227.05		3894.6	2066.84	4368.3		4.52639	2.40213	5.07694		103.929	55.1545	116.57		0.483154	0.256407	0.54192		1485.72	1489.8	1499.16		0.0030466	0.00161239	0.00338652	0.00268184		0.000325199	0.000172109	0.000361483	0.000286263		S13C287	Turner
ILLINOIS	17	NORTHEAST	20	KENDALL	NORTHEAST KENDALL	93	S17C93	CORN, GRAIN - YIELD, MEASURED IN BU / ACRE		N/A	N/A	206.8		N/A	N/A	1297.97		N/A	N/A	4620.79		N/A	N/A	5.37039		N/A	N/A	123.308		#VALUE!	#VALUE!	0.573244		1487.78	1476.89	1492.99		N/A	N/A	0.00359707	0.00359707		N/A	N/A	0.000383957	0.000383957		S13C289	Twiggs
ILLINOIS	17	WEST	30	KNOX	WEST KNOX	95	S17C95	CORN, GRAIN - YIELD, MEASURED IN BU / ACRE		201.4	205.9	223.3		1264.08	1292.33	1401.54		4500.13	4600.68	4989.47		5.23015	5.34701	5.79888		120.088	122.771	133.146		0.558275	0.570749	0.618981		1496.48	1541.19	1555.53		0.00349497	0.00346941	0.00372791	0.0035641		0.000373059	0.00037033	0.000397923	0.000380437		S13C29	Bryan
ILLINOIS	17	NORTHEAST	20	LAKE	NORTHEAST LAKE	97	S17C97	CORN, GRAIN - YIELD, MEASURED IN BU / ACRE		151.2	155.6	154.8		949.002	976.619	971.598		3378.45	3476.76	3458.89		3.92651	4.04077	4.02		90.1552	92.7788	92.3018		0.419122	0.431319	0.429101		1483.16	1465.79	1460.35		0.0026474	0.00275672	0.00275276	0.00271896		0.000282587	0.000294257	0.000293834	0.000290226		S13C291	Union
ILLINOIS	17	NORTHEAST	20	LA SALLE	NORTHEAST LA SALLE	99	S17C99	CORN, GRAIN - YIELD, MEASURED IN BU / ACRE		197.9	178.4	205.6		1242.11	1119.72	1290.44		4421.92	3986.21	4593.98		5.13926	4.63287	5.33922		118.001	106.374	122.592		0.548573	0.49452	0.569917		1486.58	1492.79	1505.37		0.0034571	0.0031035	0.00354679	0.00336913		0.000369017	0.000331272	0.000378589	0.000359626		S13C293	Upson
INDIANA	18	NORTHEAST	30	ADAMS	NORTHEAST ADAMS	1	S18C1	CORN, GRAIN - YIELD, MEASURED IN BU / ACRE		183.3	103.5	159.5		1150.48	649.615	1001.1		4095.7	2312.63	3563.91		4.76012	2.68779	4.14205		109.295	61.7134	95.1042		0.508102	0.286899	0.442129		1480.44	1451.24	1492.65		0.00321534	0.00185206	0.00277497	0.00261412		0.00034321	0.000197692	0.000296204	0.000279036		S13C295	Walker
INDIANA	18	SOUTHWEST	70	MARTIN	SOUTHWEST MARTIN	101	S18C101	CORN, GRAIN - YIELD, MEASURED IN BU / ACRE		188.5	149.4	160.7		1183.11	937.705	1008.63		4211.89	3338.23	3590.72		4.89515	3.87977	4.17322		112.396	89.082	95.8197		0.522516	0.414132	0.445456		1547.11	1531.3	1571.2		0.00316406	0.00253364	0.00265607	0.00278459		0.000337737	0.000270445	0.000283513	0.000297232		S13C297	Walton
INDIANA	18	NORTH CENTRAL	20	MIAMI	NORTH CENTRAL MIAMI	103	S18C103	CORN, GRAIN - YIELD, MEASURED IN BU / ACRE		176.5	138.6	167.2		1107.8	869.919	1049.43		3943.76	3096.91	3735.96		4.58353	3.5993	4.34201		105.241	82.6423	99.6955		0.489253	0.384195	0.463474		1474.67	1464.91	1488.8		0.00310817	0.00245701	0.00291645	0.00282721		0.000331771	0.000262265	0.000311307	0.000301781		S13C299	Ware
INDIANA	18	SOUTH CENTRAL	80	MONROE	SOUTH CENTRAL MONROE	105	S18C105	CORN, GRAIN - YIELD, MEASURED IN BU / ACRE		180.6	158.8	160.7		1133.53	996.704	1008.63		4035.37	3548.26	3590.72		4.69	4.12388	4.17322		107.685	94.6868	95.8197		0.500618	0.440189	0.445456		1524.43	1517.16	1560.58		0.00307656	0.00271815	0.00267414	0.00282295		0.000328397	0.00029014	0.000285442	0.000301326		S13C3	Atkinson
INDIANA	18	WEST CENTRAL	40	MONTGOMERY	WEST CENTRAL MONTGOMERY	107	S18C107	CORN, GRAIN - YIELD, MEASURED IN BU / ACRE		205.3	176.5	200		1288.56	1107.8	1255.29		4587.27	3943.76	4468.85		5.33143	4.58353	5.1938		122.413	105.241	119.253		0.569086	0.489253	0.554394		1498.85	1512.51	1542.8		0.00355702	0.00303041	0.00336648	0.00331797		0.000379681	0.000323471	0.000359343	0.000354165		S13C301	Warren
INDIANA	18	CENTRAL	50	MORGAN	CENTRAL MORGAN	109	S18C109	CORN, GRAIN - YIELD, MEASURED IN BU / ACRE		197	155.4	166		1236.46	975.364	1041.89		4401.81	3472.29	3709.14		5.11589	4.03558	4.31085		117.464	92.6595	98.9799		0.546078	0.430764	0.460147		1516.33	1510.99	1555.43		0.00337386	0.00267082	0.00277149	0.00293872		0.000360132	0.000285087	0.000295833	0.000313684		S13C303	Washington
INDIANA	18	CENTRAL	50	BOONE	CENTRAL BOONE	11	S18C11	CORN, GRAIN - YIELD, MEASURED IN BU / ACRE		200.6	136.5	180.1		1259.06	856.738	1130.39		4482.25	3049.99	4024.2		5.20938	3.54477	4.67701		119.611	81.3901	107.387		0.556057	0.378374	0.499232		1495.71	1508.72	1538.26		0.00348288	0.00234952	0.00304046	0.00295762		0.000371768	0.000250791	0.000324543	0.000315701		S13C305	Wayne
INDIANA	18	NORTHWEST	10	NEWTON	NORTHWEST NEWTON	111	S18C111	CORN, GRAIN - YIELD, MEASURED IN BU / ACRE		185.1	110.9	204.7		1161.77	696.061	1284.79		4135.92	2477.98	4573.87		4.80686	2.87996	5.31585		110.369	66.1258	122.055		0.513092	0.307412	0.567422		1488.34	1496.93	1501.74		0.00322968	0.00192391	0.0035398	0.0028978		0.000344741	0.000205361	0.000377843	0.000309315		S13C307	Webster
INDIANA	18	NORTHEAST	30	NOBLE	NORTHEAST NOBLE	113	S18C113	CORN, GRAIN - YIELD, MEASURED IN BU / ACRE		168.8	163.1	157.1		1059.47	1023.69	986.034		3771.71	3644.35	3510.28		4.38357	4.23554	4.07973		100.649	97.2508	93.6732		0.467909	0.452108	0.435477		1467.59	1448.32	1474.41		0.00298691	0.00292445	0.00276702	0.0028928		0.000318828	0.000312161	0.000295357	0.000308782		S13C309	Wheeler
INDIANA	18	SOUTHEAST	90	OHIO	SOUTHEAST OHIO	115	S18C115	CORN, GRAIN - YIELD, MEASURED IN BU / ACRE		182.8	162.5	150		1147.34	1019.93	941.471		4084.53	3630.94	3351.64		4.74713	4.21996	3.89535		108.997	96.893	89.4397		0.506716	0.450445	0.415796		1547.82	1530.3	1566.02		0.00306698	0.0027576	0.00248742	0.00277067		0.000327374	0.000294351	0.000265511	0.000295745		S13C31	Bulloch
INDIANA	18	SOUTH CENTRAL	80	ORANGE	SOUTH CENTRAL ORANGE	117	S18C117	CORN, GRAIN - YIELD, MEASURED IN BU / ACRE		196.9	190.5	162.3		1235.84	1195.67	1018.67		4399.58	4256.58	3626.47		5.11329	4.94709	4.21477		117.405	113.588	96.7738		0.545801	0.52806	0.449891		1554.07	1538.01	1573.25		0.00329026	0.00321655	0.00267902	0.00306194		0.000351207	0.00034334	0.000285963	0.000326837		S13C311	White
INDIANA	18	WEST CENTRAL	40	OWEN	WEST CENTRAL OWEN	119	S18C119	CORN, GRAIN - YIELD, MEASURED IN BU / ACRE		N/A	164.1	160.5		N/A	1029.97	1007.37		N/A	3666.69	3586.25		N/A	4.26151	4.16802		N/A	97.847	95.7005		#VALUE!	0.45488	0.444901		1523.21	1515.48	1568.56		N/A	0.00281199	0.00265723	0.00273461		N/A	0.000300156	0.000283637	0.000291896		S13C313	Whitfield
INDIANA	18	WEST CENTRAL	40	PARKE	WEST CENTRAL PARKE	121	S18C121	CORN, GRAIN - YIELD, MEASURED IN BU / ACRE		N/A	160.8	182.8		N/A	1009.26	1147.34		N/A	3592.95	4084.53		N/A	4.17581	4.74713		N/A	95.8794	108.997		#VALUE!	0.445733	0.506716		1502.34	1512.38	1549.24		N/A	0.00276109	0.00306417	0.00291263		N/A	0.000294723	0.000327074	0.000310898		S13C315	Wilcox
INDIANA	18	SOUTH CENTRAL	80	PERRY	SOUTH CENTRAL PERRY	123	S18C123	CORN, GRAIN - YIELD, MEASURED IN BU / ACRE		172.5	N/A	N/A		1082.69	N/A	N/A		3854.38	N/A	N/A		4.47965	N/A	N/A		102.856	N/A	N/A		0.478165	#VALUE!	#VALUE!		1580.98	1556.49	1587.95		0.00283346	N/A	N/A	0.00283346		0.000302448	N/A	N/A	0.000302448		S13C317	Wilkes
INDIANA	18	SOUTHWEST	70	PIKE	SOUTHWEST PIKE	125	S18C125	CORN, GRAIN - YIELD, MEASURED IN BU / ACRE		170.7	N/A	146.5		1071.39	N/A	919.503		3814.16	N/A	3273.43		4.43291	N/A	3.80446		101.782	N/A	87.3528		0.473175	#VALUE!	0.406094		1564.54	1550.13	1587.51		0.00283336	N/A	0.00239649	0.00261493		0.000302437	N/A	0.000255805	0.000279121		S13C319	Wilkinson
INDIANA	18	NORTHWEST	10	PORTER	NORTHWEST PORTER	127	S18C127	CORN, GRAIN - YIELD, MEASURED IN BU / ACRE		177.1	151.5	173.3		1111.56	950.885	1087.71		3957.16	3385.15	3872.26		4.59911	3.9343	4.50043		105.598	90.3341	103.333		0.490916	0.419954	0.480383		1466.57	1456.53	1479.89		0.00313596	0.00270115	0.00304105	0.00295939		0.000334738	0.000288325	0.000324607	0.00031589		S13C321	Worth
INDIANA	18	SOUTHWEST	70	POSEY	SOUTHWEST POSEY	129	S18C129	CORN, GRAIN - YIELD, MEASURED IN BU / ACRE		197.3	190.3	144		1238.35	1194.41	903.812		4408.52	4252.11	3217.57		5.12368	4.9419	3.73953		117.643	113.469	85.8621		0.54691	0.527506	0.399164		1598.45	1577.3	1596.63		0.00320541	0.00313314	0.00234214	0.00289356		0.00034215	0.000334436	0.000250004	0.000308863		S13C33	Burke
INDIANA	18	NORTHWEST	10	PULASKI	NORTHWEST PULASKI	131	S18C131	CORN, GRAIN - YIELD, MEASURED IN BU / ACRE		155.7	109.7	158.8		977.247	688.529	996.704		3479	2451.16	3548.26		4.04337	2.8488	4.12388		92.8384	65.4102	94.6868		0.431596	0.304085	0.440189		1474.21	1476.35	1487.25		0.00274274	0.00192962	0.00277282	0.00248173		0.000292764	0.000205971	0.000295975	0.000264903		S13C35	Butts
INDIANA	18	WEST CENTRAL	40	PUTNAM	WEST CENTRAL PUTNAM	133	S18C133	CORN, GRAIN - YIELD, MEASURED IN BU / ACRE		198.6	149.6	N/A		1246.51	938.96	N/A		4437.57	3342.7	N/A		5.15744	3.88496	N/A		118.418	89.2012	N/A		0.550513	0.414687	#VALUE!		1510.22	1515.48	1553.23		0.00341503	0.00256352	N/A	0.00298927		0.000364525	0.000273634	N/A	0.00031908		S13C37	Calhoun
INDIANA	18	EAST CENTRAL	60	RANDOLPH	EAST CENTRAL RANDOLPH	135	S18C135	CORN, GRAIN - YIELD, MEASURED IN BU / ACRE		179.6	144.8	165.8		1127.25	908.833	1040.64		4013.03	3235.45	3704.67		4.66403	3.76031	4.30566		107.089	86.3391	98.8607		0.497846	0.401381	0.459593		1491.45	1482.01	1524.02		0.00312718	0.0025373	0.0028252	0.00282989		0.0003338	0.000270836	0.000301566	0.000302067		S13C39	Camden
INDIANA	18	SOUTHEAST	90	RIPLEY	SOUTHEAST RIPLEY	137	S18C137	CORN, GRAIN - YIELD, MEASURED IN BU / ACRE		178.3	158.7	157.9		1119.09	996.076	991.055		3983.98	3546.03	3528.16		4.63027	4.12128	4.1005		106.314	94.6272	94.1502		0.494242	0.439912	0.437694		1536.35	1521.26	1557.6		0.00301381	0.00270912	0.00263258	0.00278517		0.000321699	0.000289176	0.000281006	0.000297293		S13C43	Candler
INDIANA	18	CENTRAL	50	RUSH	CENTRAL RUSH	139	S18C139	CORN, GRAIN - YIELD, MEASURED IN BU / ACRE		197.3	169.7	188.8		1238.35	1065.12	1185		4408.52	3791.82	4218.59		5.12368	4.40694	4.90295		117.643	101.186	112.575		0.54691	0.470403	0.523348		1515.69	1510.99	1538.98		0.00338043	0.00291659	0.00318584	0.00316095		0.000360832	0.000311321	0.000340062	0.000337405		S13C45	Carroll
INDIANA	18	NORTH CENTRAL	20	ST. JOSEPH	NORTH CENTRAL ST. JOSEPH	141	S18C141	CORN, GRAIN - YIELD, MEASURED IN BU / ACRE		160.8	151.5	149.2		1009.26	950.885	936.449		3592.95	3385.15	3333.76		4.17581	3.9343	3.87457		95.8794	90.3341	88.9627		0.445733	0.419954	0.413578		1463.63	1436.22	1449.64		0.00285305	0.00273934	0.00267278	0.00275506		0.000304539	0.000292402	0.000285297	0.000294079		S13C47	Catoosa
INDIANA	18	SOUTHEAST	90	SCOTT	SOUTHEAST SCOTT	143	S18C143	CORN, GRAIN - YIELD, MEASURED IN BU / ACRE		190.7	167.8	142.2		1196.92	1053.19	892.514		4261.05	3749.36	3177.35		4.95229	4.3576	3.69279		113.708	100.053	84.7888		0.528615	0.465137	0.394174		1545.51	1527.99	1564.7		0.00320431	0.00285185	0.00236006	0.00280541		0.000342033	0.000304411	0.000251917	0.000299453		S13C49	Charlton
INDIANA	18	CENTRAL	50	SHELBY	CENTRAL SHELBY	145	S18C145	CORN, GRAIN - YIELD, MEASURED IN BU / ACRE		187.9	157.2	165		1179.35	986.661	1035.62		4198.48	3512.51	3686.8		4.87957	4.08233	4.28488		112.038	93.7328	98.3837		0.520853	0.435754	0.457375		1517.63	1510.69	1544.9		0.00321526	0.00270229	0.00277357	0.00289704		0.000343202	0.000288447	0.000296055	0.000309234		S13C5	Bacon
INDIANA	18	SOUTHWEST	70	SPENCER	SOUTHWEST SPENCER	147	S18C147	CORN, GRAIN - YIELD, MEASURED IN BU / ACRE		174	163.7	149.1		1092.11	1027.46	935.822		3887.9	3657.75	3331.53		4.5186	4.25112	3.87198		103.75	97.6085	88.9031		0.482323	0.453772	0.413301		1592.33	1566.65	1593.72		0.00283773	0.00271351	0.00242952	0.00266025		0.000302904	0.000289645	0.000259331	0.00028396		S13C51	Chatham
INDIANA	18	NORTHWEST	10	STARKE	NORTHWEST STARKE	149	S18C149	CORN, GRAIN - YIELD, MEASURED IN BU / ACRE		156.3	97.6	142.7		981.012	612.584	895.652		3492.4	2180.8	3188.52		4.05895	2.53457	3.70577		93.1962	58.1954	85.087		0.433259	0.270544	0.39556		1472.56	1455.69	1476.94		0.00275639	0.00174115	0.00250909	0.00233554		0.000294222	0.000185853	0.000267824	0.0002493		S13C53	Chattahoochee
INDIANA	18	NORTH CENTRAL	20	CARROLL	NORTH CENTRAL CARROLL	15	S18C15	CORN, GRAIN - YIELD, MEASURED IN BU / ACRE		205.3	157.2	197.8		1288.56	986.661	1241.49		4587.27	3512.51	4419.69		5.33143	4.08233	5.13667		122.413	93.7328	117.941		0.569086	0.435754	0.548296		1486.91	1491.29	1507.14		0.00358558	0.00273745	0.00340822	0.00324375		0.00038273	0.000292199	0.000363799	0.000346243		S13C55	Chattooga
INDIANA	18	NORTHEAST	30	STEUBEN	NORTHEAST STEUBEN	151	S18C151	CORN, GRAIN - YIELD, MEASURED IN BU / ACRE		160.5	N/A	147.6		1007.37	N/A	926.407		3586.25	N/A	3298.01		4.16802	N/A	3.83302		95.7005	N/A	88.0087		0.444901	#VALUE!	0.409143		1454.89	1448.08	1469.73		0.00286484	N/A	0.00260798	0.00273641		0.000305797	N/A	0.00027838	0.000292088		S13C57	Cherokee
INDIANA	18	SOUTHWEST	70	SULLIVAN	SOUTHWEST SULLIVAN	153	S18C153	CORN, GRAIN - YIELD, MEASURED IN BU / ACRE		196	163	164.1		1230.19	1023.06	1029.97		4379.47	3642.11	3666.69		5.08992	4.23295	4.26151		116.868	97.1912	97.847		0.543306	0.451831	0.45488		1538.54	1530.68	1584.13		0.00330828	0.0027654	0.00269013	0.00292127		0.000353131	0.000295183	0.000287148	0.000311821		S13C59	Clarke
INDIANA	18	SOUTHEAST	90	SWITZERLAND	SOUTHEAST SWITZERLAND	155	S18C155	CORN, GRAIN - YIELD, MEASURED IN BU / ACRE		164.1	158.2	158.2		1029.97	992.938	992.938		3666.69	3534.86	3534.86		4.26151	4.10829	4.10829		97.847	94.3291	94.3291		0.45488	0.438526	0.438526		1545.59	1528.07	1564.21		0.00275721	0.00268855	0.00262643	0.00269073		0.000294309	0.00028698	0.00028035	0.000287213		S13C61	Clay
INDIANA	18	WEST CENTRAL	40	TIPPECANOE	WEST CENTRAL TIPPECANOE	157	S18C157	CORN, GRAIN - YIELD, MEASURED IN BU / ACRE		206.6	147.9	N/A		1296.72	928.29	N/A		4616.32	3304.71	N/A		5.36519	3.84081	N/A		123.188	88.1876	N/A		0.572689	0.409974	#VALUE!		1492.18	1511.51	1522.75		0.00359554	0.00254104	N/A	0.00306829		0.000383794	0.000271235	N/A	0.000327514		S13C63	Clayton
INDIANA	18	CENTRAL	50	TIPTON	CENTRAL TIPTON	159	S18C159	CORN, GRAIN - YIELD, MEASURED IN BU / ACRE		214.9	173.4	198.5		1348.81	1088.34	1245.88		4801.78	3874.49	4435.33		5.58074	4.50302	5.15484		128.137	103.392	118.359		0.595697	0.48066	0.550236		1487.18	1497.62	1517.5		0.00375256	0.00300679	0.00339693	0.00338543		0.000400554	0.000320949	0.000362594	0.000361366		S13C65	Clinch
INDIANA	18	EAST CENTRAL	60	UNION	EAST CENTRAL UNION	161	S18C161	CORN, GRAIN - YIELD, MEASURED IN BU / ACRE		200	174	177.1		1255.29	1092.11	1111.56		4468.85	3887.9	3957.16		5.1938	4.5186	4.59911		119.253	103.75	105.598		0.554394	0.482323	0.490916		1512.39	1504.66	1540.21		0.00343417	0.00300307	0.00298603	0.00314109		0.000366568	0.000320553	0.000318733	0.000335285		S13C67	Cobb
INDIANA	18	SOUTHWEST	70	VANDERBURGH	SOUTHWEST VANDERBURGH	163	S18C163	CORN, GRAIN - YIELD, MEASURED IN BU / ACRE		188	166.4	154		1179.98	1044.4	966.577		4200.72	3718.08	3441.01		4.88217	4.32124	3.99922		112.098	99.2185	91.8248		0.52113	0.461256	0.426883		1600.41	1576.42	1595.46		0.00305057	0.00274117	0.00250663	0.00276613		0.000325623	0.000292597	0.000267561	0.000295261		S13C69	Coffee
INDIANA	18	WEST CENTRAL	40	VERMILLION	WEST CENTRAL VERMILLION	165	S18C165	CORN, GRAIN - YIELD, MEASURED IN BU / ACRE		213.6	156.3	197.5		1340.65	981.012	1239.6		4772.73	3492.4	4412.99		5.54698	4.05895	5.12888		127.362	93.1962	117.762		0.592093	0.433259	0.547464		1502.08	1514.96	1552.58		0.00369286	0.00267925	0.00330345	0.00322519		0.000394182	0.000285987	0.000352616	0.000344262		S13C7	Baker
INDIANA	18	WEST CENTRAL	40	VIGO	WEST CENTRAL VIGO	167	S18C167	CORN, GRAIN - YIELD, MEASURED IN BU / ACRE		N/A	164	N/A		N/A	1029.34	N/A		N/A	3664.45	N/A		N/A	4.25891	N/A		N/A	97.7874	N/A		#VALUE!	0.454603	#VALUE!		1520.77	1522.78	1574.06		N/A	0.0027968	N/A	0.0027968		N/A	0.000298535	N/A	0.000298535		S13C71	Colquitt
INDIANA	18	NORTH CENTRAL	20	WABASH	NORTH CENTRAL WABASH	169	S18C169	CORN, GRAIN - YIELD, MEASURED IN BU / ACRE		181	135.3	177.3		1136.04	849.207	1112.82		4044.31	3023.18	3961.63		4.70039	3.5136	4.6043		107.924	80.6746	105.718		0.501727	0.375048	0.49147		1468.62	1455.79	1485.13		0.00320055	0.00241354	0.00310027	0.00290478		0.000341631	0.000257625	0.000330928	0.000310061		S13C73	Columbia
INDIANA	18	NORTH CENTRAL	20	CASS	NORTH CENTRAL CASS	17	S18C17	CORN, GRAIN - YIELD, MEASURED IN BU / ACRE		195.9	129.4	189.6		1229.56	812.175	1190.02		4377.24	2891.34	4236.47		5.08732	3.36039	4.92372		116.808	77.1567	113.052		0.543029	0.358693	0.525566		1480.02	1476.69	1495.67		0.00343734	0.00227562	0.00329198	0.00300165		0.000366907	0.000242903	0.000351391	0.0003204		S13C75	Cook
INDIANA	18	WEST CENTRAL	40	WARREN	WEST CENTRAL WARREN	171	S18C171	CORN, GRAIN - YIELD, MEASURED IN BU / ACRE		209.5	178.7	212.3		1314.92	1121.61	1332.49		4681.12	3992.92	4743.68		5.4405	4.64066	5.51322		124.917	106.553	126.587		0.580728	0.495351	0.588489		1497.44	1520.63	1529.65		0.0036332	0.0030518	0.00360423	0.00342975		0.000387814	0.000325754	0.000384722	0.000366096		S13C77	Coweta
INDIANA	18	SOUTHWEST	70	WARRICK	SOUTHWEST WARRICK	173	S18C173	CORN, GRAIN - YIELD, MEASURED IN BU / ACRE		175.4	151.9	134.6		1100.89	953.396	844.813		3919.18	3394.09	3007.53		4.55496	3.94469	3.49543		104.585	90.5726	80.2572		0.486204	0.421062	0.373107		1584.87	1563.89	1589.25		0.00287403	0.00252236	0.00219942	0.00253193		0.000306778	0.00026924	0.000234769	0.000270263		S13C79	Crawford
INDIANA	18	SOUTH CENTRAL	80	WASHINGTON	SOUTH CENTRAL WASHINGTON	175	S18C175	CORN, GRAIN - YIELD, MEASURED IN BU / ACRE		180	156	147.8		1129.76	979.129	927.662		4021.96	3485.7	3302.48		4.67442	4.05116	3.83822		107.328	93.0173	88.1279		0.498955	0.432427	0.409697		1555.91	1538.56	1575.45		0.0030043	0.00263309	0.00243627	0.00269122		0.000320684	0.00028106	0.000260051	0.000287265		S13C81	Crisp
INDIANA	18	EAST CENTRAL	60	WAYNE	EAST CENTRAL WAYNE	177	S18C177	CORN, GRAIN - YIELD, MEASURED IN BU / ACRE		185.2	161.2	167.2		1162.4	1011.77	1049.43		4138.15	3601.89	3735.96		4.80946	4.1862	4.34201		110.428	96.1179	99.6955		0.513369	0.446842	0.463474		1499.32	1497.77	1531.44		0.00320776	0.00279496	0.00283525	0.00294599		0.000342401	0.000298338	0.000302639	0.000314459		S13C83	Dade
INDIANA	18	NORTHEAST	30	WELLS	NORTHEAST WELLS	179	S18C179	CORN, GRAIN - YIELD, MEASURED IN BU / ACRE		189.9	112.5	N/A		1191.9	706.103	N/A		4243.17	2513.73	N/A		4.93151	2.92151	N/A		113.231	67.0798	N/A		0.526397	0.311847	#VALUE!		1476.83	1451.93	1492.12		0.00333925	0.00201216	N/A	0.00267571		0.000356437	0.000214781	N/A	0.000285609		S13C85	Dawson
INDIANA	18	NORTHWEST	10	WHITE	NORTHWEST WHITE	181	S18C181	CORN, GRAIN - YIELD, MEASURED IN BU / ACRE		194.2	128	189.2		1218.89	803.388	1187.51		4339.25	2860.06	4227.53		5.04318	3.32403	4.91333		115.795	76.3219	112.813		0.538317	0.354812	0.524457		1482.94	1495.64	1498.14		0.0034008	0.00222248	0.00327962	0.00296763		0.000363006	0.000237231	0.000350072	0.00031677		S13C87	Decatur
INDIANA	18	NORTHEAST	30	WHITLEY	NORTHEAST WHITLEY	183	S18C183	CORN, GRAIN - YIELD, MEASURED IN BU / ACRE		183.1	138.8	161.2		1149.22	871.174	1011.77		4091.23	3101.38	3601.89		4.75492	3.6045	4.1862		109.176	82.7615	96.1179		0.507548	0.38475	0.446842		1472.56	1445.62	1478.03		0.00322902	0.00249339	0.00283228	0.00285156		0.00034467	0.000266148	0.000302322	0.00030438		S13C89	DeKalb
INDIANA	18	SOUTHEAST	90	CLARK	SOUTHEAST CLARK	19	S18C19	CORN, GRAIN - YIELD, MEASURED IN BU / ACRE		173.3	162.1	140.5		1087.71	1017.42	881.844		3872.26	3622	3139.37		4.50043	4.20957	3.64864		103.333	96.6545	83.7752		0.480383	0.449336	0.389462		1562.05	1548.68	1574.49		0.0028811	0.00271817	0.00231735	0.00263887		0.000307533	0.000290142	0.000247357	0.000281677		S13C9	Baldwin
INDIANA	18	WEST CENTRAL	40	CLAY	WEST CENTRAL CLAY	21	S18C21	CORN, GRAIN - YIELD, MEASURED IN BU / ACRE		200.3	165.5	N/A		1257.18	1038.76	N/A		4475.55	3697.97	N/A		5.20159	4.29787	N/A		119.432	98.6818	N/A		0.555226	0.458761	#VALUE!		1521.05	1517.67	1568.84		0.00341974	0.00283189	N/A	0.00312581		0.000365028	0.00030228	N/A	0.000333654		S13C91	Dodge
INDIANA	18	CENTRAL	50	CLINTON	CENTRAL CLINTON	23	S18C23	CORN, GRAIN - YIELD, MEASURED IN BU / ACRE		214.1	146.6	190.6		1343.79	920.131	1196.3		4783.9	3275.67	4258.81		5.55996	3.80705	4.94969		127.66	87.4124	113.648		0.593479	0.406371	0.528338		1489.93	1501.37	1526.19		0.00373169	0.00253572	0.00324317	0.00317019		0.000398327	0.000270667	0.000346181	0.000338391		S13C93	Dooly
INDIANA	18	SOUTHWEST	70	DAVIESS	SOUTHWEST DAVIESS	27	S18C27	CORN, GRAIN - YIELD, MEASURED IN BU / ACRE		210.2	174.4	171.9		1319.31	1094.62	1078.93		4696.76	3896.83	3840.97		5.45868	4.52899	4.46407		125.335	103.989	102.498		0.582668	0.483432	0.476502		1551.82	1536.73	1582.21		0.0035176	0.00294716	0.00282141	0.00309539		0.000375474	0.000314585	0.000301162	0.000330407		S13C95	Dougherty
INDIANA	18	SOUTHEAST	90	DEARBORN	SOUTHEAST DEARBORN	29	S18C29	CORN, GRAIN - YIELD, MEASURED IN BU / ACRE		165.9	151.9	162.1		1041.27	953.396	1017.42		3706.91	3394.09	3622		4.30826	3.94469	4.20957		98.9203	90.5726	96.6545		0.45987	0.421062	0.449336		1534.56	1521.11	1554.9		0.00280749	0.0025933	0.0027073	0.00270269		0.000299675	0.000276813	0.000288981	0.00028849		S13C97	Douglas
INDIANA	18	NORTHEAST	30	ALLEN	NORTHEAST ALLEN	3	S18C3	CORN, GRAIN - YIELD, MEASURED IN BU / ACRE		185.8	120.7	157.9		1166.17	757.57	991.055		4151.56	2696.95	3528.16		4.82504	3.13446	4.1005		110.786	71.9692	94.1502		0.515032	0.334577	0.437694		1475.13	1450.86	1482.02		0.00327092	0.00216041	0.00276683	0.00273272		0.000349144	0.000230606	0.000295336	0.000291695		S13C99	Early
INDIANA	18	CENTRAL	50	DECATUR	CENTRAL DECATUR	31	S18C31	CORN, GRAIN - YIELD, MEASURED IN BU / ACRE		205.8	177.9	178.9		1291.7	1116.58	1122.86		4598.44	3975.04	3997.38		5.34442	4.61988	4.64585		122.711	106.076	106.672		0.570472	0.493134	0.495906		1524.9	1519.42	1544.61		0.00350477	0.00304056	0.00300778	0.00318437		0.000374104	0.000324554	0.000321056	0.000339905		S15C1	Hawaii
INDIANA	18	NORTHEAST	30	DE KALB	NORTHEAST DE KALB	33	S18C33	CORN, GRAIN - YIELD, MEASURED IN BU / ACRE		164.7	N/A	146.4		1033.73	N/A	918.875		3680.1	N/A	3271.2		4.27709	N/A	3.80186		98.2048	N/A	87.2932		0.456544	#VALUE!	0.405817		1460.61	1449.55	1475.83		0.00292829	N/A	0.00257608	0.00275219		0.00031257	N/A	0.000274975	0.000293773		S15C3	Honolulu
INDIANA	18	EAST CENTRAL	60	DELAWARE	EAST CENTRAL DELAWARE	35	S18C35	CORN, GRAIN - YIELD, MEASURED IN BU / ACRE		174	130.1	165		1092.11	816.569	1035.62		3887.9	2906.99	3686.8		4.5186	3.37857	4.28488		103.75	77.574	98.3837		0.482323	0.360633	0.457375		1489.73	1480.44	1510.7		0.00303317	0.00228214	0.00283636	0.00271722		0.000323765	0.000243599	0.000302757	0.00029004		S15C5	Kalawao
INDIANA	18	SOUTHWEST	70	DUBOIS	SOUTHWEST DUBOIS	37	S18C37	CORN, GRAIN - YIELD, MEASURED IN BU / ACRE		190.4	165.8	143.3		1195.04	1040.64	899.418		4254.34	3704.67	3201.93		4.9445	4.30566	3.72136		113.529	98.8607	85.4447		0.527783	0.459593	0.397223		1568.25	1550.94	1580.97		0.00315287	0.00277616	0.00235384	0.00276096		0.000336543	0.000296332	0.000251253	0.000294709		S15C7	Kauai
INDIANA	18	NORTH CENTRAL	20	ELKHART	NORTH CENTRAL ELKHART	39	S18C39	CORN, GRAIN - YIELD, MEASURED IN BU / ACRE		182	154.7	158.7		1142.32	970.97	996.076		4066.65	3456.65	3546.03		4.72636	4.0174	4.12128		108.52	92.2422	94.6272		0.504499	0.428824	0.439912		1460.73	1436.33	1462.14		0.00323561	0.00279699	0.00281866	0.00295042		0.000345374	0.000298555	0.000300868	0.000314933		S15C9	Maui
INDIANA	18	EAST CENTRAL	60	FAYETTE	EAST CENTRAL FAYETTE	41	S18C41	CORN, GRAIN - YIELD, MEASURED IN BU / ACRE		187.4	181.5	173.2		1176.21	1139.18	1087.08		4187.31	4055.48	3870.02		4.86659	4.71337	4.49783		111.74	108.222	103.273		0.519467	0.503113	0.480105		1510	1504.8	1533.27		0.00322291	0.00313222	0.00293349	0.00309621		0.000344018	0.000334339	0.000313125	0.000330494		S16C1	Ada
INDIANA	18	SOUTH CENTRAL	80	FLOYD	SOUTH CENTRAL FLOYD	43	S18C43	CORN, GRAIN - YIELD, MEASURED IN BU / ACRE		152.1	158.1	128.6		954.651	992.31	807.154		3398.56	3532.62	2873.47		3.94988	4.1057	3.33961		90.6919	94.2695	76.6796		0.421617	0.438249	0.356475		1578.82	1560.63	1585.56		0.00250179	0.00263079	0.00210627	0.00241295		0.000267045	0.000280815	0.000224826	0.000257562		S16C11	Bingham
INDIANA	18	WEST CENTRAL	40	FOUNTAIN	WEST CENTRAL FOUNTAIN	45	S18C45	CORN, GRAIN - YIELD, MEASURED IN BU / ACRE		204.8	169.4	191.8		1285.42	1063.23	1203.83		4576.1	3785.11	4285.62		5.31845	4.39915	4.98085		122.115	101.007	114.364		0.5677	0.469572	0.531664		1503.29	1518.53	1542.14		0.00353787	0.00289698	0.00322983	0.00322156		0.000377638	0.000309228	0.000344757	0.000343874		S16C13	Blaine
INDIANA	18	SOUTHEAST	90	FRANKLIN	SOUTHEAST FRANKLIN	47	S18C47	CORN, GRAIN - YIELD, MEASURED IN BU / ACRE		194.1	182.4	175.3		1218.26	1144.83	1100.27		4337.02	4075.59	3916.94		5.04058	4.73674	4.55236		115.735	108.759	104.525		0.53804	0.505607	0.485926		1526.56	1516.55	1544.26		0.00330192	0.00312337	0.00294793	0.0031244		0.000352452	0.000333393	0.000314666	0.000333504		S16C15	Boise
INDIANA	18	NORTH CENTRAL	20	FULTON	NORTH CENTRAL FULTON	49	S18C49	CORN, GRAIN - YIELD, MEASURED IN BU / ACRE		177.9	142.1	176.7		1116.58	891.887	1109.05		3975.04	3175.12	3948.23		4.61988	3.69019	4.58872		106.076	84.7292	105.36		0.493134	0.393897	0.489807		1472.54	1461.55	1485.59		0.00313736	0.00252485	0.00308882	0.00291701		0.000334886	0.000269506	0.000329706	0.000311366		S16C17	Bonner
INDIANA	18	CENTRAL	50	BARTHOLOMEW	CENTRAL BARTHOLOMEW	5	S18C5	CORN, GRAIN - YIELD, MEASURED IN BU / ACRE		200.3	161	171.2		1257.18	1010.51	1074.53		4475.55	3597.42	3825.33		5.20159	4.18101	4.44589		119.432	95.9986	102.081		0.555226	0.446287	0.474561		1528.49	1519.46	1552.11		0.00340309	0.00275164	0.00286442	0.00300638		0.000363251	0.000293714	0.000305752	0.000320906		S16C19	Bonneville
INDIANA	18	SOUTHWEST	70	GIBSON	SOUTHWEST GIBSON	51	S18C51	CORN, GRAIN - YIELD, MEASURED IN BU / ACRE		195.3	177.1	161.7		1225.79	1111.56	1014.91		4363.83	3957.16	3613.06		5.07174	4.59911	4.19919		116.451	105.598	96.416		0.541366	0.490916	0.448228		1575.69	1559.44	1591.61		0.00321874	0.0029492	0.00263833	0.00293542		0.000343574	0.000314803	0.000281619	0.000313332		S16C21	Boundary
INDIANA	18	CENTRAL	50	GRANT	CENTRAL GRANT	53	S18C53	CORN, GRAIN - YIELD, MEASURED IN BU / ACRE		185	135.1	N/A		1161.15	847.951	N/A		4133.68	3018.71	N/A		4.80426	3.50841	N/A		110.309	80.5554	N/A		0.512815	0.374493	#VALUE!		1482.27	1468.83	1498.37		0.00324115	0.00238857	N/A	0.00281486		0.000345966	0.00025496	N/A	0.000300463		S16C23	Butte
INDIANA	18	SOUTHWEST	70	GREENE	SOUTHWEST GREENE	55	S18C55	CORN, GRAIN - YIELD, MEASURED IN BU / ACRE		186	N/A	156		1167.42	N/A	979.129		4156.03	N/A	3485.7		4.83023	N/A	4.05116		110.905	N/A	93.0173		0.515587	#VALUE!	0.432427		1534.92	1523.01	1572.28		0.00314689	N/A	0.00257662	0.00286176		0.000335905	N/A	0.000275032	0.000305468		S16C25	Camas
INDIANA	18	CENTRAL	50	HAMILTON	CENTRAL HAMILTON	57	S18C57	CORN, GRAIN - YIELD, MEASURED IN BU / ACRE		197.3	145.4	179.5		1238.35	912.599	1126.63		4408.52	3248.85	4010.79		5.12368	3.77589	4.66143		117.643	86.6969	107.03		0.54691	0.403045	0.497569		1497.35	1510.18	1521.8		0.00342183	0.00250029	0.00306311	0.00299508		0.000365252	0.000266885	0.000326961	0.000319699		S16C27	Canyon
INDIANA	18	CENTRAL	50	HANCOCK	CENTRAL HANCOCK	59	S18C59	CORN, GRAIN - YIELD, MEASURED IN BU / ACRE		188.6	149.9	172.4		1183.74	940.843	1082.06		4214.12	3349.4	3852.15		4.89775	3.89275	4.47705		112.456	89.3801	102.796		0.522794	0.415518	0.477888		1503.13	1508.74	1530.75		0.00325837	0.00258013	0.00292475	0.00292108		0.000347803	0.000275408	0.000312192	0.000311801		S16C29	Caribou
INDIANA	18	SOUTH CENTRAL	80	HARRISON	SOUTH CENTRAL HARRISON	61	S18C61	CORN, GRAIN - YIELD, MEASURED IN BU / ACRE		178	173.1	149.8		1117.21	1086.46	940.215		3977.27	3867.79	3347.17		4.62248	4.49523	3.89015		106.135	103.213	89.3205		0.493411	0.479828	0.415241		1579.58	1555.22	1585.35		0.0029264	0.00289042	0.00245381	0.00275688		0.000312368	0.000308527	0.000261924	0.000294273		S16C3	Adams
INDIANA	18	CENTRAL	50	HENDRICKS	CENTRAL HENDRICKS	63	S18C63	CORN, GRAIN - YIELD, MEASURED IN BU / ACRE		198.5	149.7	178.8		1245.88	939.588	1122.23		4435.33	3344.93	3995.15		5.15484	3.88756	4.64326		118.359	89.2608	106.612		0.550236	0.414964	0.495628		1501.92	1513.19	1544.68		0.00343217	0.00256911	0.00300597	0.00300242		0.000366355	0.000274231	0.000320862	0.000320483		S16C31	Cassia
INDIANA	18	EAST CENTRAL	60	HENRY	EAST CENTRAL HENRY	65	S18C65	CORN, GRAIN - YIELD, MEASURED IN BU / ACRE		192.9	158	177.6		1210.73	991.682	1114.7		4310.2	3530.39	3968.34		5.00942	4.1031	4.61209		115.019	94.2098	105.897		0.534713	0.437971	0.492302		1496.63	1496.63	1520.62		0.00334713	0.00274156	0.00303303	0.00304058		0.000357278	0.000292638	0.000323751	0.000324556		S16C33	Clark
INDIANA	18	CENTRAL	50	HOWARD	CENTRAL HOWARD	67	S18C67	CORN, GRAIN - YIELD, MEASURED IN BU / ACRE		200.6	160.4	192.7		1259.06	1006.75	1209.48		4482.25	3584.02	4305.73		5.20938	4.16543	5.00422		119.611	95.6409	114.9		0.556057	0.444624	0.534159		1486.6	1485.65	1508.38		0.00350422	0.00280377	0.00331762	0.00320854		0.000374046	0.000299279	0.000354127	0.000342484		S16C35	Clearwater
INDIANA	18	NORTHEAST	30	HUNTINGTON	NORTHEAST HUNTINGTON	69	S18C69	CORN, GRAIN - YIELD, MEASURED IN BU / ACRE		185.4	123.1	N/A		1163.66	772.634	N/A		4142.62	2750.58	N/A		4.81465	3.19678	N/A		110.547	73.4002	N/A		0.513923	0.34123	#VALUE!		1473.97	1450.2	1488.57		0.00326645	0.00220437	N/A	0.00273541		0.000348666	0.000235298	N/A	0.000291982		S16C37	Custer
INDIANA	18	NORTHWEST	10	BENTON	NORTHWEST BENTON	7	S18C7	CORN, GRAIN - YIELD, MEASURED IN BU / ACRE		202.4	169.3	199.2		1270.36	1062.61	1250.27		4522.47	3782.88	4450.97		5.25612	4.39655	5.17302		120.684	100.948	118.776		0.561047	0.469295	0.552177		1492.75	1511.93	1518.08		0.0035211	0.00290791	0.00340761	0.00327887		0.000375848	0.000310394	0.000363734	0.000349992		S16C39	Elmore
INDIANA	18	SOUTH CENTRAL	80	JACKSON	SOUTH CENTRAL JACKSON	71	S18C71	CORN, GRAIN - YIELD, MEASURED IN BU / ACRE		171.5	151.6	161.1		1076.41	951.513	1011.14		3832.04	3387.39	3599.66		4.45368	3.9369	4.1836		102.259	90.3937	96.0583		0.475393	0.420231	0.446564		1540.99	1528.23	1567.52		0.00289014	0.00257612	0.00266893	0.00271173		0.000308498	0.000274979	0.000284886	0.000289454		S16C41	Franklin
INDIANA	18	NORTHWEST	10	JASPER	NORTHWEST JASPER	73	S18C73	CORN, GRAIN - YIELD, MEASURED IN BU / ACRE		174.2	98.3	180.1		1093.36	616.977	1130.39		3892.37	2196.44	4024.2		4.5238	2.55275	4.67701		103.869	58.6128	107.387		0.482877	0.272485	0.499232		1476.22	1483.57	1494.83		0.00306445	0.00172068	0.00312879	0.00263797		0.000327104	0.000183668	0.000333972	0.000281582		S16C43	Fremont
INDIANA	18	EAST CENTRAL	60	JAY	EAST CENTRAL JAY	75	S18C75	CORN, GRAIN - YIELD, MEASURED IN BU / ACRE		169.1	108.3	167.3		1061.35	679.742	1050.05		3778.41	2419.88	3738.19		4.39136	2.81244	4.34461		100.828	64.5755	99.7551		0.46874	0.300204	0.463751		1485.22	1460.53	1509.91		0.0029567	0.00192563	0.0028774	0.00258658		0.000315603	0.000205545	0.000307138	0.000276095		S16C45	Gem
INDIANA	18	SOUTHEAST	90	JEFFERSON	SOUTHEAST JEFFERSON	77	S18C77	CORN, GRAIN - YIELD, MEASURED IN BU / ACRE		188	151.8	148.8		1179.98	952.768	933.939		4200.72	3391.86	3324.82		4.88217	3.94209	3.86419		112.098	90.513	88.7242		0.52113	0.420785	0.412469		1547.48	1529.78	1564.82		0.00315492	0.0025769	0.00246941	0.00273374		0.000336761	0.000275063	0.000263589	0.000291804		S16C47	Gooding
INDIANA	18	SOUTHEAST	90	JENNINGS	SOUTHEAST JENNINGS	79	S18C79	CORN, GRAIN - YIELD, MEASURED IN BU / ACRE		186.6	160.3	156.6		1171.19	1006.12	982.895		4169.43	3581.78	3499.11		4.84581	4.16283	4.06674		111.263	95.5812	93.3751		0.51725	0.444347	0.434091		1532.05	1523.1	1551.66		0.00316296	0.00273313	0.0026209	0.002839		0.000337619	0.000291738	0.000279759	0.000303039		S16C49	Idaho
INDIANA	18	CENTRAL	50	JOHNSON	CENTRAL JOHNSON	81	S18C81	CORN, GRAIN - YIELD, MEASURED IN BU / ACRE		186.9	152	160.9		1173.07	954.024	1009.88		4176.14	3396.32	3595.19		4.8536	3.94729	4.17841		111.442	90.6322	95.939		0.518081	0.42134	0.44601		1520.12	1514.71	1552.58		0.00319291	0.00260597	0.00269127	0.00283005		0.000340816	0.000278165	0.00028727	0.000302084		S16C5	Bannock
INDIANA	18	SOUTHWEST	70	KNOX	SOUTHWEST KNOX	83	S18C83	CORN, GRAIN - YIELD, MEASURED IN BU / ACRE		194.2	164.5	169.7		1218.89	1032.48	1065.12		4339.25	3675.63	3791.82		5.04318	4.2719	4.40694		115.795	98.0856	101.186		0.538317	0.455989	0.470403		1557.44	1545.91	1591.09		0.00323812	0.00276336	0.00276976	0.00292375		0.000345642	0.000294965	0.000295649	0.000312085		S16C51	Jefferson
INDIANA	18	NORTH CENTRAL	20	KOSCIUSKO	NORTH CENTRAL KOSCIUSKO	85	S18C85	CORN, GRAIN - YIELD, MEASURED IN BU / ACRE		173.5	170.9	164.8		1088.97	1072.65	1034.36		3876.73	3818.63	3682.33		4.50562	4.4381	4.27969		103.452	101.902	98.2644		0.480937	0.47373	0.456821		1467.37	1449.15	1474.04		0.00307054	0.00306255	0.00290337	0.00301216		0.000327754	0.000326902	0.000309911	0.000321522		S16C53	Jerome
INDIANA	18	NORTHEAST	30	LAGRANGE	NORTHEAST LAGRANGE	87	S18C87	CORN, GRAIN - YIELD, MEASURED IN BU / ACRE		151.2	150	134.1		949.002	941.471	841.675		3378.45	3351.64	2996.36		3.92651	3.89535	3.48244		90.1552	89.4397	79.9591		0.419122	0.415796	0.371721		1456.53	1437.74	1464.02		0.0026958	0.00270936	0.00237868	0.00259461		0.000287754	0.000289201	0.000253905	0.000276953		S16C55	Kootenai
INDIANA	18	NORTHWEST	10	LAKE	NORTHWEST LAKE	89	S18C89	CORN, GRAIN - YIELD, MEASURED IN BU / ACRE		167.4	142	177.4		1050.68	891.259	1113.45		3740.43	3172.88	3963.87		4.34721	3.6876	4.6069		99.8147	84.6696	105.777		0.464028	0.39362	0.491748		1473.56	1473.87	1484.19		0.00295014	0.00250198	0.00310398	0.00285203		0.000314903	0.000267066	0.000331324	0.000304431		S16C57	Latah
INDIANA	18	EAST CENTRAL	60	BLACKFORD	EAST CENTRAL BLACKFORD	9	S18C9	CORN, GRAIN - YIELD, MEASURED IN BU / ACRE		157.1	117.5	173.9		986.034	737.485	1091.48		3510.28	2625.45	3885.66		4.07973	3.05136	4.51601		93.6732	70.0611	103.69		0.435477	0.325707	0.482046		1480.82	1461.02	1497.58		0.00275505	0.00208851	0.00301554	0.0026197		0.000294078	0.000222931	0.000321883	0.000279631		S16C59	Lemhi
INDIANA	18	NORTHWEST	10	LA PORTE	NORTHWEST LA PORTE	91	S18C91	CORN, GRAIN - YIELD, MEASURED IN BU / ACRE		167.9	151.3	147.9		1053.82	949.63	928.29		3751.6	3380.68	3304.71		4.36019	3.92911	3.84081		100.113	90.2149	88.1876		0.465414	0.419399	0.409974		1464.3	1441.94	1462.69		0.00297766	0.00272488	0.00262586	0.00277613		0.000317841	0.000290858	0.000280288	0.000296329		S16C61	Lewis
INDIANA	18	SOUTH CENTRAL	80	LAWRENCE	SOUTH CENTRAL LAWRENCE	93	S18C93	CORN, GRAIN - YIELD, MEASURED IN BU / ACRE		190.4	178.4	144.6		1195.04	1119.72	907.578		4254.34	3986.21	3230.98		4.9445	4.63287	3.75512		113.529	106.374	86.2199		0.527783	0.49452	0.400827		1542.12	1529.78	1570.9		0.0032063	0.00302845	0.00239042	0.00287506		0.000342245	0.000323262	0.000255158	0.000306888		S16C63	Lincoln
INDIANA	18	CENTRAL	50	MADISON	CENTRAL MADISON	95	S18C95	CORN, GRAIN - YIELD, MEASURED IN BU / ACRE		196.4	136.3	181.1		1232.7	855.483	1136.67		4388.41	3045.52	4046.54		5.10031	3.53957	4.70298		117.106	81.2709	107.984		0.544415	0.37782	0.502004		1493.69	1497.11	1513.34		0.00341457	0.00236427	0.00310768	0.00296218		0.000364477	0.000252366	0.000331719	0.000316187		S16C65	Madison
INDIANA	18	CENTRAL	50	MARION	CENTRAL MARION	97	S18C97	CORN, GRAIN - YIELD, MEASURED IN BU / ACRE		178.5	167.8	N/A		1120.35	1053.19	N/A		3988.45	3749.36	N/A		4.63546	4.3576	N/A		106.433	100.053	N/A		0.494797	0.465137	#VALUE!		1499.21	1508.33	1525.67		0.00309194	0.00288902	N/A	0.00299048		0.000330038	0.000308379	N/A	0.000319208		S16C67	Minidoka
INDIANA	18	NORTH CENTRAL	20	MARSHALL	NORTH CENTRAL MARSHALL	99	S18C99	CORN, GRAIN - YIELD, MEASURED IN BU / ACRE		183.3	143.7	169		1150.48	901.929	1060.72		4095.7	3210.87	3776.18		4.76012	3.73174	4.38876		109.295	85.6832	100.769		0.508102	0.398332	0.468463		1469.25	1451.56	1473.79		0.00323983	0.00257085	0.00297787	0.00292952		0.000345824	0.000274417	0.000317863	0.000312701		S16C69	Nez Perce
IOWA	19	SOUTHWEST	70	ADAIR	SOUTHWEST ADAIR	1	S19C1	CORN, GRAIN - YIELD, MEASURED IN BU / ACRE		169.3	176.5	190.3		1062.61	1107.8	1194.41		3782.88	3943.76	4252.11		4.39655	4.58353	4.9419		100.948	105.241	113.469		0.469295	0.489253	0.527506		1514.45	1544.68	1550.86		0.00290307	0.0029673	0.00318655	0.00301897		0.000309878	0.000316734	0.000340138	0.00032225		S16C7	Bear Lake
IOWA	19	SOUTHEAST	90	JEFFERSON	SOUTHEAST JEFFERSON	101	S19C101	CORN, GRAIN - YIELD, MEASURED IN BU / ACRE		200.9	168.2	197		1260.94	1055.7	1236.46		4488.96	3758.3	4401.81		5.21717	4.36798	5.11589		119.79	100.292	117.464		0.556889	0.466245	0.546078		1490.66	1542.57	1545.98		0.00349991	0.00283163	0.00330916	0.00321356		0.000373585	0.000302252	0.000353225	0.000343021		S16C71	Oneida
IOWA	19	EAST CENTRAL	60	JOHNSON	EAST CENTRAL JOHNSON	103	S19C103	CORN, GRAIN - YIELD, MEASURED IN BU / ACRE		184.6	187.1	189		1158.64	1174.33	1186.25		4124.75	4180.61	4223.06		4.79388	4.8588	4.90814		110.07	111.561	112.694		0.511706	0.518636	0.523902		1477.14	1520.05	1532.87		0.00324538	0.00319647	0.00320193	0.00321459		0.000346417	0.000341196	0.000341779	0.000343131		S16C73	Owyhee
IOWA	19	EAST CENTRAL	60	JONES	EAST CENTRAL JONES	105	S19C105	CORN, GRAIN - YIELD, MEASURED IN BU / ACRE		180.1	186.6	201.3		1130.39	1171.19	1263.45		4024.2	4169.43	4497.89		4.67701	4.84581	5.22756		107.387	111.263	120.028		0.499232	0.51725	0.557998		1456.31	1507.49	1496.58		0.00321155	0.00321449	0.003493	0.00330635		0.000342806	0.00034312	0.000372849	0.000352925		S16C75	Payette
IOWA	19	SOUTHEAST	90	KEOKUK	SOUTHEAST KEOKUK	107	S19C107	CORN, GRAIN - YIELD, MEASURED IN BU / ACRE		193.2	181	208.6		1212.61	1136.04	1309.27		4316.91	4044.31	4661.01		5.01721	4.70039	5.41713		115.198	107.924	124.381		0.535545	0.501727	0.578233		1484.99	1535.53	1540.24		0.00337861	0.00306108	0.00351707	0.00331892		0.000360639	0.000326745	0.000375418	0.000354267		S16C77	Power
IOWA	19	NORTH CENTRAL	20	KOSSUTH	NORTH CENTRAL KOSSUTH	109	S19C109	CORN, GRAIN - YIELD, MEASURED IN BU / ACRE		176.6	199	204.7		1108.42	1249.02	1284.79		3945.99	4446.5	4573.87		4.58612	5.16783	5.31585		105.3	118.657	122.055		0.48953	0.551622	0.567422		1447.66	1517.91	1464.83		0.00316796	0.00340457	0.00362899	0.0034005		0.000338153	0.000363409	0.000387364	0.000362975		S16C79	Shoshone
IOWA	19	EAST CENTRAL	60	BENTON	EAST CENTRAL BENTON	11	S19C11	CORN, GRAIN - YIELD, MEASURED IN BU / ACRE		185.4	187.5	199.9		1163.66	1176.84	1254.67		4142.62	4189.54	4466.61		4.81465	4.86919	5.1912		110.547	111.8	119.193		0.513923	0.519745	0.554117		1458.1	1508.1	1501.11		0.003302	0.00322869	0.00345824	0.00332964		0.000352461	0.000344635	0.000369138	0.000355411		S16C81	Teton
IOWA	19	SOUTHEAST	90	LEE	SOUTHEAST LEE	111	S19C111	CORN, GRAIN - YIELD, MEASURED IN BU / ACRE		200.6	145.1	194.6		1259.06	910.716	1221.4		4482.25	3242.15	4348.19		5.20938	3.7681	5.05357		119.611	86.518	116.033		0.556057	0.402213	0.539425		1498.55	1547.11	1560.62		0.00347628	0.00243557	0.00323818	0.00305001		0.000371064	0.000259977	0.000345648	0.000325563		S16C83	Twin Falls
IOWA	19	EAST CENTRAL	60	LINN	EAST CENTRAL LINN	113	S19C113	CORN, GRAIN - YIELD, MEASURED IN BU / ACRE		176.1	189.2	200.3		1105.29	1187.51	1257.18		3934.82	4227.53	4475.55		4.57314	4.91333	5.20159		105.002	112.813	119.432		0.488144	0.524457	0.555226		1456.81	1503.27	1499.02		0.00313915	0.00326843	0.00346999	0.00329252		0.000335077	0.000348877	0.000370392	0.000351449		S16C85	Valley
IOWA	19	SOUTHEAST	90	LOUISA	SOUTHEAST LOUISA	115	S19C115	CORN, GRAIN - YIELD, MEASURED IN BU / ACRE		188.2	181.7	200.2		1181.23	1140.43	1256.55		4205.19	4059.95	4473.32		4.88736	4.71857	5.19899		112.217	108.341	119.372		0.521685	0.503667	0.554949		1491.94	1537.56	1541.4		0.00327584	0.00306887	0.0033729	0.0032392		0.000349669	0.000327576	0.000360029	0.000345758		S16C87	Washington
IOWA	19	SOUTH CENTRAL	80	LUCAS	SOUTH CENTRAL LUCAS	117	S19C117	CORN, GRAIN - YIELD, MEASURED IN BU / ACRE		153.7	154.8	174.6		964.694	971.598	1095.87		3434.31	3458.89	3901.3		3.99143	4.02	4.53419		91.6459	92.3018	104.108		0.426052	0.429101	0.483986		1508.73	1540.67	1537.02		0.00264556	0.00260925	0.00294998	0.00273493		0.000282391	0.000278516	0.000314886	0.000291931		S16C9	Benewah
IOWA	19	NORTHWEST	10	LYON	NORTHWEST LYON	119	S19C119	CORN, GRAIN - YIELD, MEASURED IN BU / ACRE		172.9	196	206.9		1085.2	1230.19	1298.6		3863.32	4379.47	4623.02		4.49004	5.08992	5.37298		103.094	116.868	123.367		0.479274	0.543306	0.573521		1482.3	1528.09	1497.3		0.0030291	0.0033309	0.00358845	0.00331615		0.000323331	0.000355546	0.000383037	0.000353971		S17C1	Adams
IOWA	19	SOUTH CENTRAL	80	MADISON	SOUTH CENTRAL MADISON	121	S19C121	CORN, GRAIN - YIELD, MEASURED IN BU / ACRE		171.4	169.6	185.5		1075.79	1064.49	1164.29		3829.8	3789.58	4144.86		4.45108	4.40434	4.81725		102.2	101.127	110.607		0.475116	0.470126	0.514201		1499.09	1536.67	1535.97		0.00296919	0.00286616	0.00313629	0.00299055		0.000316936	0.000305938	0.000334773	0.000319216		S17C101	Lawrence
IOWA	19	SOUTHEAST	90	MAHASKA	SOUTHEAST MAHASKA	123	S19C123	CORN, GRAIN - YIELD, MEASURED IN BU / ACRE		189.9	190.3	204.7		1191.9	1194.41	1284.79		4243.17	4252.11	4573.87		4.93151	4.9419	5.31585		113.231	113.469	122.055		0.526397	0.527506	0.567422		1485.39	1535.09	1533.19		0.00332001	0.00321929	0.00346718	0.00333549		0.000354383	0.000343632	0.000370093	0.000356036		S17C103	Lee
IOWA	19	SOUTH CENTRAL	80	MARION	SOUTH CENTRAL MARION	125	S19C125	CORN, GRAIN - YIELD, MEASURED IN BU / ACRE		171.6	178.1	198		1077.04	1117.84	1242.74		3834.27	3979.51	4424.16		4.45628	4.62508	5.14186		102.319	106.195	118.06		0.47567	0.493688	0.54885		1486.77	1530.4	1525.05		0.00299729	0.00302214	0.0033716	0.00313034		0.000319935	0.000322588	0.00035989	0.000334138		S17C105	Livingston
IOWA	19	CENTRAL	50	MARSHALL	CENTRAL MARSHALL	127	S19C127	CORN, GRAIN - YIELD, MEASURED IN BU / ACRE		190.5	194.9	211.3		1195.67	1223.28	1326.22		4256.58	4354.89	4721.34		4.94709	5.06136	5.48725		113.588	116.212	125.991		0.52806	0.540257	0.585717		1455.59	1515.64	1504.65		0.00339869	0.00333942	0.00364686	0.00346165		0.000362781	0.000356455	0.000389272	0.000369502		S17C107	Logan
IOWA	19	SOUTHWEST	70	MILLS	SOUTHWEST MILLS	129	S19C129	CORN, GRAIN - YIELD, MEASURED IN BU / ACRE		184.9	N/A	188.4		1160.52	N/A	1182.49		4131.45	N/A	4209.65		4.80167	N/A	4.89256		110.249	N/A	112.336		0.512537	#VALUE!	0.522239		1569.36	1556.97	1584.73		0.00305963	N/A	0.00308731	0.00307347		0.00032659	N/A	0.000329545	0.000328067		S17C109	McDonough
IOWA	19	NORTHEAST	30	BLACK HAWK	NORTHEAST BLACK HAWK	13	S19C13	CORN, GRAIN - YIELD, MEASURED IN BU / ACRE		165.2	192.9	206.4		1036.87	1210.73	1295.46		3691.27	4310.2	4611.85		4.29008	5.00942	5.36		98.5029	115.019	123.069		0.45793	0.534713	0.572135		1437.83	1502.07	1471.28		0.00298372	0.00333501	0.00364309	0.0033206		0.000318487	0.000355984	0.000388869	0.000354446		S17C11	Bureau
IOWA	19	NORTH CENTRAL	20	MITCHELL	NORTH CENTRAL MITCHELL	131	S19C131	CORN, GRAIN - YIELD, MEASURED IN BU / ACRE		175.1	202.1	199.1		1099.01	1268.47	1249.65		3912.48	4515.77	4448.74		4.54717	5.24833	5.17043		104.406	120.505	118.716		0.485372	0.560215	0.551899		1425.13	1485.42	1421.18		0.00319071	0.00353323	0.00363812	0.00345402		0.000340581	0.000377143	0.000388339	0.000368687		S17C111	McHenry
IOWA	19	WEST CENTRAL	40	MONONA	WEST CENTRAL MONONA	133	S19C133	CORN, GRAIN - YIELD, MEASURED IN BU / ACRE		156.6	169	184.5		982.895	1060.72	1158.01		3499.11	3776.18	4122.51		4.06674	4.38876	4.79128		93.3751	100.769	110.011		0.434091	0.468463	0.511429		1519.41	1541.98	1541.09		0.00267653	0.00284618	0.00310902	0.00287724		0.000285697	0.000303806	0.000331862	0.000307122		S17C113	McLean
IOWA	19	SOUTH CENTRAL	80	MONROE	SOUTH CENTRAL MONROE	135	S19C135	CORN, GRAIN - YIELD, MEASURED IN BU / ACRE		175.7	N/A	180		1102.78	N/A	1129.76		3925.88	N/A	4021.96		4.56275	N/A	4.67442		104.764	N/A	107.328		0.487035	#VALUE!	0.498955		1501.02	1541.35	1533.81		0.00303977	N/A	0.00304759	0.00304368		0.00032447	N/A	0.000325304	0.000324887		S17C115	Macon
IOWA	19	SOUTHWEST	70	MONTGOMERY	SOUTHWEST MONTGOMERY	137	S19C137	CORN, GRAIN - YIELD, MEASURED IN BU / ACRE		163.1	185.2	185.5		1023.69	1162.4	1164.29		3644.35	4138.15	4144.86		4.23554	4.80946	4.81725		97.2508	110.428	110.607		0.452108	0.513369	0.514201		1555.91	1549.68	1575.96		0.00272223	0.00310352	0.00305671	0.00296082		0.000290575	0.000331274	0.000326278	0.000316042		S17C117	Macoupin
IOWA	19	EAST CENTRAL	60	MUSCATINE	EAST CENTRAL MUSCATINE	139	S19C139	CORN, GRAIN - YIELD, MEASURED IN BU / ACRE		188.1	177.7	203		1180.6	1115.33	1274.12		4202.95	3970.57	4535.88		4.88477	4.61469	5.2717		112.157	105.956	121.042		0.521408	0.492579	0.56271		1484.65	1524.24	1531.99		0.00329018	0.00302753	0.00344108	0.00325293		0.000351199	0.000323164	0.000367307	0.000347223		S17C119	Madison
IOWA	19	NORTHWEST	10	O BRIEN	NORTHWEST O BRIEN	141	S19C141	CORN, GRAIN - YIELD, MEASURED IN BU / ACRE		180.3	205.2	210.7		1131.65	1287.93	1322.45		4028.67	4585.04	4707.93		4.68221	5.32884	5.47167		107.507	122.354	125.633		0.499786	0.568808	0.584054		1471.68	1532.06	1500.92		0.00318154	0.00347822	0.00364554	0.0034351		0.000339603	0.00037127	0.000389131	0.000366668		S17C121	Marion
IOWA	19	NORTHWEST	10	OSCEOLA	NORTHWEST OSCEOLA	143	S19C143	CORN, GRAIN - YIELD, MEASURED IN BU / ACRE		175.4	204.7	203.7		1100.89	1284.79	1278.52		3919.18	4573.87	4551.52		4.55496	5.31585	5.28988		104.585	122.055	121.459		0.486204	0.567422	0.56465		1470.13	1523.72	1482.16		0.00309834	0.00348873	0.00356904	0.00338537		0.000330722	0.000372393	0.000380965	0.00036136		S17C123	Marshall
IOWA	19	SOUTHWEST	70	PAGE	SOUTHWEST PAGE	145	S19C145	CORN, GRAIN - YIELD, MEASURED IN BU / ACRE		182.4	165.8	185.8		1144.83	1040.64	1166.17		4075.59	3704.67	4151.56		4.73674	4.30566	4.82504		108.759	98.8607	110.786		0.505607	0.459593	0.515032		1567.74	1551.73	1584.8		0.00302138	0.00277475	0.00304457	0.0029469		0.000322507	0.000296181	0.000324982	0.000314557		S17C125	Mason
IOWA	19	NORTHWEST	10	PALO ALTO	NORTHWEST PALO ALTO	147	S19C147	CORN, GRAIN - YIELD, MEASURED IN BU / ACRE		164.6	197.5	196		1033.11	1239.6	1230.19		3677.86	4412.99	4379.47		4.2745	5.12888	5.08992		98.1452	117.762	116.868		0.456266	0.547464	0.543306		1453.55	1524.73	1482.51		0.00294073	0.00336379	0.00343331	0.00324594		0.000313898	0.000359056	0.000366477	0.000346477		S17C127	Massac
IOWA	19	NORTHWEST	10	PLYMOUTH	NORTHWEST PLYMOUTH	149	S19C149	CORN, GRAIN - YIELD, MEASURED IN BU / ACRE		187.3	203.6	209.2		1175.58	1277.89	1313.04		4185.08	4549.29	4674.41		4.86399	5.28729	5.43271		111.68	121.4	124.739		0.51919	0.564373	0.579896		1502.14	1543.29	1531.98		0.00323804	0.00342598	0.0035462	0.00340341		0.000345634	0.000365695	0.000378527	0.000363285		S17C129	Menard
IOWA	19	CENTRAL	50	BOONE	CENTRAL BOONE	15	S19C15	CORN, GRAIN - YIELD, MEASURED IN BU / ACRE		180.9	192.3	208.4		1135.41	1206.97	1308.02		4042.07	4296.8	4656.54		4.69779	4.99384	5.41194		107.864	114.662	124.262		0.50145	0.53305	0.577679		1471.14	1521.41	1505.37		0.0031933	0.00328237	0.00359509	0.00335692		0.000340858	0.000350366	0.000383745	0.000358323		S17C13	Calhoun
IOWA	19	NORTHWEST	10	POCAHONTAS	NORTHWEST POCAHONTAS	151	S19C151	CORN, GRAIN - YIELD, MEASURED IN BU / ACRE		174.8	205.5	206.8		1097.13	1289.81	1297.97		3905.77	4591.74	4620.79		4.53938	5.33663	5.37039		104.227	122.532	123.308		0.48454	0.56964	0.573244		1465.03	1529.68	1492.37		0.00309849	0.00348872	0.00359856	0.00339526		0.000330738	0.000372392	0.000384116	0.000362415		S17C131	Mercer
IOWA	19	CENTRAL	50	POLK	CENTRAL POLK	153	S19C153	CORN, GRAIN - YIELD, MEASURED IN BU / ACRE		181.4	187	199.8		1138.55	1173.7	1254.04		4053.24	4178.37	4464.38		4.71077	4.8562	5.1886		108.162	111.502	119.134		0.502835	0.518359	0.55384		1475.87	1525.97	1520.79		0.00319186	0.00318237	0.00341178	0.003262		0.000340704	0.000339691	0.000364179	0.000348192		S17C133	Monroe
IOWA	19	SOUTHWEST	70	POTTAWATTAMIE	SOUTHWEST POTTAWATTAMIE	155	S19C155	CORN, GRAIN - YIELD, MEASURED IN BU / ACRE		169.1	204	210.4		1061.35	1280.4	1320.57		3778.41	4558.22	4701.23		4.39136	5.29767	5.46388		100.828	121.638	125.454		0.46874	0.565482	0.583223		1544.4	1556.27	1562.39		0.00284341	0.00340408	0.00349713	0.00324821		0.00030351	0.000363357	0.000373289	0.000346719		S17C135	Montgomery
IOWA	19	CENTRAL	50	POWESHIEK	CENTRAL POWESHIEK	157	S19C157	CORN, GRAIN - YIELD, MEASURED IN BU / ACRE		188.4	197.8	213.2		1182.49	1241.49	1338.14		4209.65	4419.69	4763.79		4.89256	5.13667	5.53659		112.336	117.941	127.124		0.522239	0.548296	0.590984		1472.69	1520.65	1524.81		0.00332219	0.00337794	0.003631	0.00344371		0.000354616	0.000360567	0.000387579	0.000367587		S17C137	Morgan
IOWA	19	SOUTH CENTRAL	80	RINGGOLD	SOUTH CENTRAL RINGGOLD	159	S19C159	CORN, GRAIN - YIELD, MEASURED IN BU / ACRE		166.4	147.8	179.5		1044.4	927.662	1126.63		3718.08	3302.48	4010.79		4.32124	3.83822	4.66143		99.2185	88.1279	107.03		0.461256	0.409697	0.497569		1539.15	1551.45	1559.09		0.00280755	0.00247395	0.00298984	0.00275712		0.000299682	0.000264074	0.00031914	0.000294299		S17C139	Moultrie
IOWA	19	WEST CENTRAL	40	SAC	WEST CENTRAL SAC	161	S19C161	CORN, GRAIN - YIELD, MEASURED IN BU / ACRE		179.8	204.8	214.3		1128.51	1285.42	1345.05		4017.49	4576.1	4788.37		4.66922	5.31845	5.56515		107.208	122.115	127.78		0.4984	0.5677	0.594033		1482.17	1539.11	1515.21		0.00315026	0.00345554	0.00367286	0.00342622		0.000336264	0.000368849	0.000392047	0.00036572		S17C141	Ogle
IOWA	19	EAST CENTRAL	60	SCOTT	EAST CENTRAL SCOTT	163	S19C163	CORN, GRAIN - YIELD, MEASURED IN BU / ACRE		194.5	195.9	216		1220.77	1229.56	1355.72		4345.95	4377.24	4826.36		5.05097	5.08732	5.6093		115.973	116.808	128.793		0.539148	0.543029	0.598746		1488.5	1521.32	1519.37		0.00339333	0.00334402	0.00369186	0.0034764		0.000362209	0.000356946	0.000394075	0.000371077		S17C143	Peoria
IOWA	19	WEST CENTRAL	40	SHELBY	WEST CENTRAL SHELBY	165	S19C165	CORN, GRAIN - YIELD, MEASURED IN BU / ACRE		185.2	195.3	215.3		1162.4	1225.79	1351.32		4138.15	4363.83	4810.71		4.80946	5.07174	5.59112		110.428	116.451	128.376		0.513369	0.541366	0.596805		1517.76	1550.17	1537.2		0.00316879	0.00327173	0.00363721	0.00335924		0.000338241	0.00034923	0.000388242	0.000358571		S17C145	Perry
IOWA	19	NORTHWEST	10	SIOUX	NORTHWEST SIOUX	167	S19C167	CORN, GRAIN - YIELD, MEASURED IN BU / ACRE		187.4	201.9	212.2		1176.21	1267.22	1331.87		4187.31	4511.3	4741.45		4.86659	5.24314	5.51062		111.74	120.386	126.527		0.519467	0.559661	0.588212		1490.24	1537.5	1515.25		0.00326564	0.00341017	0.00363677	0.00343753		0.00034858	0.000364007	0.000388195	0.000366927		S17C147	Piatt
IOWA	19	CENTRAL	50	STORY	CENTRAL STORY	169	S19C169	CORN, GRAIN - YIELD, MEASURED IN BU / ACRE		169.9	188	211.9		1066.37	1179.98	1329.98		3796.29	4200.72	4734.74		4.41213	4.88217	5.50283		101.305	112.098	126.349		0.470958	0.52113	0.587381		1462.1	1512.88	1505.49		0.00301767	0.00322707	0.00365517	0.00329997		0.000322111	0.000344463	0.000390159	0.000352244		S17C149	Pike
IOWA	19	NORTHEAST	30	BREMER	NORTHEAST BREMER	17	S19C17	CORN, GRAIN - YIELD, MEASURED IN BU / ACRE		159	203.1	210.6		997.959	1274.75	1321.82		3552.73	4538.11	4705.7		4.12907	5.2743	5.46907		94.8061	121.101	125.573		0.440743	0.562987	0.583777		1433.39	1495.96	1453.16		0.00288063	0.0035257	0.00376357	0.00338997		0.000307483	0.000376338	0.000401729	0.00036185		S17C15	Carroll
IOWA	19	CENTRAL	50	TAMA	CENTRAL TAMA	171	S19C171	CORN, GRAIN - YIELD, MEASURED IN BU / ACRE		182.7	189.5	208.4		1146.71	1189.39	1308.02		4082.29	4234.23	4656.54		4.74453	4.92112	5.41194		108.938	112.992	124.262		0.506439	0.525288	0.577679		1450.41	1512.75	1505.01		0.00327117	0.0032531	0.00359595	0.0033734		0.00034917	0.000347241	0.000383837	0.000360082		S17C151	Pope
IOWA	19	SOUTHWEST	70	TAYLOR	SOUTHWEST TAYLOR	173	S19C173	CORN, GRAIN - YIELD, MEASURED IN BU / ACRE		178.8	N/A	159.9		1122.23	N/A	1003.61		3995.15	N/A	3572.84		4.64326	N/A	4.15244		106.612	N/A	95.3427		0.495628	#VALUE!	0.443238		1555.26	1550.66	1575.51		0.00298552	N/A	0.00263562	0.00281057		0.000318679	N/A	0.00028133	0.000300004		S17C153	Pulaski
IOWA	19	SOUTH CENTRAL	80	UNION	SOUTH CENTRAL UNION	175	S19C175	CORN, GRAIN - YIELD, MEASURED IN BU / ACRE		176.1	N/A	183		1105.29	N/A	1148.59		3934.82	N/A	4089		4.57314	N/A	4.75232		105.002	N/A	109.116		0.488144	#VALUE!	0.507271		1529.18	1545.58	1555.24		0.00299058	N/A	0.00305569	0.00302313		0.000319219	N/A	0.000326169	0.000322694		S17C155	Putnam
IOWA	19	SOUTHEAST	90	VAN BUREN	SOUTHEAST VAN BUREN	177	S19C177	CORN, GRAIN - YIELD, MEASURED IN BU / ACRE		192.2	158.3	189		1206.34	993.565	1186.25		4294.56	3537.09	4223.06		4.99124	4.11089	4.90814		114.602	94.3887	112.694		0.532773	0.438803	0.523902		1496.61	1549.51	1556.58		0.00333503	0.00265303	0.00315316	0.00304707		0.000355986	0.000283188	0.000336573	0.000325249		S17C157	Randolph
IOWA	19	SOUTHEAST	90	WAPELLO	SOUTHEAST WAPELLO	179	S19C179	CORN, GRAIN - YIELD, MEASURED IN BU / ACRE		195.2	159.3	196.9		1225.17	999.842	1235.84		4361.6	3559.44	4399.58		5.06915	4.13686	5.11329		116.391	94.985	117.405		0.541089	0.441575	0.545801		1493.15	1541.07	1538.67		0.00339493	0.00268441	0.00332319	0.00313418		0.000362381	0.000286538	0.000354723	0.000334547		S17C159	Richland
IOWA	19	SOUTH CENTRAL	80	WARREN	SOUTH CENTRAL WARREN	181	S19C181	CORN, GRAIN - YIELD, MEASURED IN BU / ACRE		169.9	170.3	184.6		1066.37	1068.88	1158.64		3796.29	3805.22	4124.75		4.41213	4.42252	4.79388		101.305	101.544	110.07		0.470958	0.472067	0.511706		1490.15	1532.81	1528.81		0.00296086	0.00288524	0.00313569	0.00299393		0.000316047	0.000307975	0.000334709	0.000319577		S17C161	Rock Island
IOWA	19	SOUTHEAST	90	WASHINGTON	SOUTHEAST WASHINGTON	183	S19C183	CORN, GRAIN - YIELD, MEASURED IN BU / ACRE		191.3	195	208.2		1200.69	1223.91	1306.76		4274.45	4357.13	4652.07		4.96787	5.06395	5.40674		114.065	116.272	124.142		0.530278	0.540534	0.577124		1487.56	1538.84	1543.04		0.00333961	0.00329076	0.00350396	0.00337811		0.000356475	0.000351261	0.000374018	0.000360585		S17C163	St. Clair
IOWA	19	SOUTH CENTRAL	80	WAYNE	SOUTH CENTRAL WAYNE	185	S19C185	CORN, GRAIN - YIELD, MEASURED IN BU / ACRE		171.9	158	174.5		1078.93	991.682	1095.24		3840.97	3530.39	3899.07		4.46407	4.1031	4.53159		102.498	94.2098	104.048		0.476502	0.437971	0.483709		1516.48	1547.14	1548.53		0.0029437	0.00265205	0.00292638	0.00284071		0.000314216	0.000283085	0.000312366	0.000303222		S17C165	Saline
IOWA	19	CENTRAL	50	WEBSTER	CENTRAL WEBSTER	187	S19C187	CORN, GRAIN - YIELD, MEASURED IN BU / ACRE		190	201	200.8		1192.53	1261.57	1260.32		4245.41	4491.19	4486.72		4.93411	5.21977	5.21457		113.29	119.849	119.73		0.526674	0.557166	0.556612		1466.55	1524.87	1490.83		0.00336443	0.00342309	0.00349776	0.00342843		0.000359125	0.000365386	0.000373357	0.000365956		S17C167	Sangamon
IOWA	19	NORTH CENTRAL	20	WINNEBAGO	NORTH CENTRAL WINNEBAGO	189	S19C189	CORN, GRAIN - YIELD, MEASURED IN BU / ACRE		172.7	203.6	197.9		1083.95	1277.89	1242.11		3858.85	4549.29	4421.92		4.48484	5.28729	5.13926		102.975	121.4	118.001		0.478719	0.564373	0.548573		1441.73	1511.61	1444.79		0.00311074	0.00349778	0.0035571	0.00338854		0.000332045	0.000373359	0.00037969	0.000361698		S17C169	Schuyler
IOWA	19	NORTHEAST	30	BUCHANAN	NORTHEAST BUCHANAN	19	S19C19	CORN, GRAIN - YIELD, MEASURED IN BU / ACRE		169.3	191.6	205.6		1062.61	1202.57	1290.44		3782.88	4281.16	4593.98		4.39655	4.97566	5.33922		100.948	114.244	122.592		0.469295	0.53111	0.569917		1442.76	1494.34	1475.71		0.00304732	0.00332967	0.00361807	0.00333169		0.000325276	0.000355414	0.000386199	0.000355629		S17C17	Cass
IOWA	19	NORTHEAST	30	WINNESHIEK	NORTHEAST WINNESHIEK	191	S19C191	CORN, GRAIN - YIELD, MEASURED IN BU / ACRE		174	185.6	210.7		1092.11	1164.91	1322.45		3887.9	4147.09	4707.93		4.5186	4.81984	5.47167		103.75	110.667	125.633		0.482323	0.514478	0.584054		1433.6	1478.1	1437.57		0.00315193	0.00326084	0.00380619	0.00340632		0.000336442	0.000348067	0.000406279	0.000363596		S17C171	Scott
IOWA	19	WEST CENTRAL	40	WOODBURY	WEST CENTRAL WOODBURY	193	S19C193	CORN, GRAIN - YIELD, MEASURED IN BU / ACRE		177.5	202.3	203.7		1114.07	1269.73	1278.52		3966.1	4520.24	4551.52		4.6095	5.25353	5.28988		105.837	120.624	121.459		0.492025	0.56077	0.56465		1511.63	1538.01	1536.56		0.00304935	0.00341579	0.00344268	0.00330261		0.000325493	0.000364607	0.000367477	0.000352526		S17C173	Shelby
IOWA	19	NORTH CENTRAL	20	WORTH	NORTH CENTRAL WORTH	195	S19C195	CORN, GRAIN - YIELD, MEASURED IN BU / ACRE		181.5	202.1	191.5		1139.18	1268.47	1201.94		4055.48	4515.77	4278.92		4.71337	5.24833	4.97306		108.222	120.505	114.185		0.503113	0.560215	0.530832		1437.67	1500.02	1430.63		0.00327848	0.00349884	0.00347613	0.00341782		0.00034995	0.000373472	0.000371048	0.000364823		S17C175	Stark
IOWA	19	NORTH CENTRAL	20	WRIGHT	NORTH CENTRAL WRIGHT	197	S19C197	CORN, GRAIN - YIELD, MEASURED IN BU / ACRE		169.4	198.4	200.2		1063.23	1245.25	1256.55		3785.11	4433.1	4473.32		4.39915	5.15225	5.19899		101.007	118.299	119.372		0.469572	0.549959	0.554949		1449.78	1525.25	1463.43		0.00303435	0.00337797	0.00355261	0.00332164		0.000323892	0.00036057	0.000379211	0.000354557		S17C177	Stephenson
IOWA	19	NORTHWEST	10	BUENA VISTA	NORTHWEST BUENA VISTA	21	S19C21	CORN, GRAIN - YIELD, MEASURED IN BU / ACRE		172.1	202.7	201.1		1080.18	1272.24	1262.2		3845.44	4529.18	4493.43		4.46926	5.26391	5.22236		102.617	120.863	119.909		0.477056	0.561878	0.557443		1469.53	1534.98	1503.91		0.00304129	0.0034293	0.00347252	0.00331437		0.000324632	0.000366049	0.000370663	0.000353781		S17C179	Tazewell
IOWA	19	NORTH CENTRAL	20	BUTLER	NORTH CENTRAL BUTLER	23	S19C23	CORN, GRAIN - YIELD, MEASURED IN BU / ACRE		167.7	193.3	207.3		1052.56	1213.24	1301.11		3747.13	4319.14	4631.96		4.355	5.01981	5.38337		99.9936	115.258	123.606		0.464859	0.535822	0.57463		1432.4	1497.96	1452.61		0.00304035	0.00335109	0.003706	0.00336582		0.000324532	0.000357701	0.000395584	0.000359272		S17C181	Union
IOWA	19	WEST CENTRAL	40	CALHOUN	WEST CENTRAL CALHOUN	25	S19C25	CORN, GRAIN - YIELD, MEASURED IN BU / ACRE		189.6	194.7	207.3		1190.02	1222.03	1301.11		4236.47	4350.42	4631.96		4.92372	5.05616	5.38337		113.052	116.093	123.606		0.525566	0.539703	0.57463		1473.72	1529.64	1504.53		0.00334101	0.00330546	0.00357811	0.00340819		0.000356625	0.00035283	0.000381933	0.000363796		S17C183	Vermilion
IOWA	19	WEST CENTRAL	40	CARROLL	WEST CENTRAL CARROLL	27	S19C27	CORN, GRAIN - YIELD, MEASURED IN BU / ACRE		188.6	195.4	203.1		1183.74	1226.42	1274.75		4214.12	4366.06	4538.11		4.89775	5.07434	5.2743		112.456	116.51	121.101		0.522794	0.541643	0.562987		1485.29	1538.68	1524.12		0.00329751	0.00329785	0.00346056	0.00335197		0.000351981	0.000352018	0.000369385	0.000357795		S17C185	Wabash
IOWA	19	SOUTHWEST	70	CASS	SOUTHWEST CASS	29	S19C29	CORN, GRAIN - YIELD, MEASURED IN BU / ACRE		173.7	193.7	195.9		1090.22	1215.75	1229.56		3881.19	4328.08	4377.24		4.51081	5.03019	5.08732		103.571	115.496	116.808		0.481491	0.536931	0.543029		1529.72	1549.58	1552.24		0.00294878	0.00324617	0.00327741	0.00315745		0.000314758	0.000346501	0.000349836	0.000337031		S17C187	Warren
IOWA	19	SOUTHWEST	70	ADAMS	SOUTHWEST ADAMS	3	S19C3	CORN, GRAIN - YIELD, MEASURED IN BU / ACRE		169.9	169.6	187.4		1066.37	1064.49	1176.21		3796.29	3789.58	4187.31		4.41213	4.40434	4.86659		101.305	101.127	111.74		0.470958	0.470126	0.519467		1544.73	1543.31	1569.03		0.00285625	0.00285383	0.00310165	0.00293724		0.00030488	0.000304622	0.000331075	0.000313526		S17C189	Washington
IOWA	19	EAST CENTRAL	60	CEDAR	EAST CENTRAL CEDAR	31	S19C31	CORN, GRAIN - YIELD, MEASURED IN BU / ACRE		184.1	188.8	215.3		1155.5	1185	1351.32		4113.57	4218.59	4810.71		4.78089	4.90295	5.59112		109.772	112.575	128.376		0.51032	0.523348	0.596805		1476.94	1520.74	1523.13		0.00323702	0.00322405	0.00367081	0.0033773		0.000345525	0.00034414	0.000391828	0.000360498		S17C19	Champaign
IOWA	19	NORTH CENTRAL	20	CERRO GORDO	NORTH CENTRAL CERRO GORDO	33	S19C33	CORN, GRAIN - YIELD, MEASURED IN BU / ACRE		168.3	196.9	193.6		1056.33	1235.84	1215.12		3760.54	4399.58	4325.84		4.37058	5.11329	5.0276		100.351	117.405	115.437		0.466523	0.545801	0.536654		1442.03	1503.62	1434.89		0.00303085	0.00340066	0.00350382	0.00331178		0.000323518	0.000362991	0.000374003	0.000353504		S17C191	Wayne
IOWA	19	NORTHWEST	10	CHEROKEE	NORTHWEST CHEROKEE	35	S19C35	CORN, GRAIN - YIELD, MEASURED IN BU / ACRE		183.6	209.6	219.7		1152.36	1315.55	1378.94		4102.4	4683.35	4909.03		4.76791	5.4431	5.70539		109.474	124.977	130.999		0.508934	0.581005	0.609002		1479.38	1539.34	1516.84		0.00322291	0.003536	0.00376136	0.00350676		0.000344018	0.000377438	0.000401494	0.000374317		S17C193	White
IOWA	19	NORTHEAST	30	CHICKASAW	NORTHEAST CHICKASAW	37	S19C37	CORN, GRAIN - YIELD, MEASURED IN BU / ACRE		157.6	202.8	206.6		989.172	1272.87	1296.72		3521.45	4531.41	4616.32		4.09271	5.26651	5.36519		93.9713	120.922	123.188		0.436863	0.562156	0.572689		1425.17	1486.33	1431.86		0.00287174	0.0035433	0.00374701	0.00338735		0.000306534	0.000378217	0.000399962	0.000361571		S17C195	Whiteside
IOWA	19	SOUTH CENTRAL	80	CLARKE	SOUTH CENTRAL CLARKE	39	S19C39	CORN, GRAIN - YIELD, MEASURED IN BU / ACRE		162.2	152.4	163.9		1018.04	956.534	1028.71		3624.24	3405.26	3662.22		4.21217	3.95767	4.25632		96.7141	90.8707	97.7278		0.449614	0.422448	0.454326		1513.69	1544.15	1543.35		0.00278272	0.00256301	0.00275784	0.00270119		0.000297032	0.00027358	0.000294377	0.000288329		S17C197	Will
IOWA	19	NORTHWEST	10	CLAY	NORTHWEST CLAY	41	S19C41	CORN, GRAIN - YIELD, MEASURED IN BU / ACRE		166.3	202.8	202		1043.78	1272.87	1267.85		3715.85	4531.41	4513.54		4.31864	5.26651	5.24574		99.1588	120.922	120.445		0.460979	0.562156	0.559938		1460.47	1526.93	1487.33		0.00295702	0.00344908	0.00352695	0.00331102		0.000315637	0.000368161	0.000376472	0.000353423		S17C199	Williamson
IOWA	19	NORTHEAST	30	CLAYTON	NORTHEAST CLAYTON	43	S19C43	CORN, GRAIN - YIELD, MEASURED IN BU / ACRE		176.7	193.2	210.3		1109.05	1212.61	1319.94		3948.23	4316.91	4698.99		4.58872	5.01721	5.46128		105.36	115.198	125.394		0.489807	0.535545	0.582945		1445.74	1478.31	1459.21		0.00317396	0.00339388	0.00374263	0.00343682		0.000338793	0.000362268	0.000399494	0.000366852		S17C201	Winnebago
IOWA	19	EAST CENTRAL	60	CLINTON	EAST CENTRAL CLINTON	45	S19C45	CORN, GRAIN - YIELD, MEASURED IN BU / ACRE		197	188.2	213.8		1236.46	1181.23	1341.91		4401.81	4205.19	4777.2		5.11589	4.88736	5.55217		117.464	112.217	127.481		0.546078	0.521685	0.592647		1480.21	1510.52	1507.76		0.00345619	0.00323555	0.0036824	0.00345805		0.000368919	0.000345368	0.000393065	0.000369117		S17C203	Woodford
IOWA	19	WEST CENTRAL	40	CRAWFORD	WEST CENTRAL CRAWFORD	47	S19C47	CORN, GRAIN - YIELD, MEASURED IN BU / ACRE		183	199.1	213.5		1148.59	1249.65	1340.03		4089	4448.74	4770.49		4.75232	5.17043	5.54438		109.116	118.716	127.303		0.507271	0.551899	0.591816		1502.53	1542.78	1530.08		0.00316288	0.00335137	0.00362359	0.00337928		0.000337611	0.00035773	0.000386787	0.00036071		S17C21	Christian
IOWA	19	CENTRAL	50	DALLAS	CENTRAL DALLAS	49	S19C49	CORN, GRAIN - YIELD, MEASURED IN BU / ACRE		195.5	182.4	204		1227.05	1144.83	1280.4		4368.3	4075.59	4558.22		5.07694	4.73674	5.29767		116.57	108.759	121.638		0.54192	0.505607	0.565482		1480.22	1526.98	1524.68		0.00342985	0.00310203	0.00347461	0.0033355		0.000366108	0.000331116	0.000370886	0.000356037		S17C23	Clark
IOWA	19	NORTHEAST	30	ALLAMAKEE	NORTHEAST ALLAMAKEE	5	S19C5	CORN, GRAIN - YIELD, MEASURED IN BU / ACRE		175.6	175.4	205.1		1102.15	1100.89	1287.3		3923.65	3919.18	4582.8		4.56015	4.55496	5.32624		104.704	104.585	122.294		0.486758	0.486204	0.568531		1442.36	1470.58	1445.77		0.00316159	0.00309739	0.00368402	0.00331433		0.000337473	0.00033062	0.000393238	0.000353777		S17C25	Clay
IOWA	19	SOUTHEAST	90	DAVIS	SOUTHEAST DAVIS	51	S19C51	CORN, GRAIN - YIELD, MEASURED IN BU / ACRE		184.2	142.4	188.7		1156.13	893.769	1184.37		4115.81	3181.82	4216.36		4.78349	3.69798	4.90035		109.832	84.9081	112.515		0.510597	0.394729	0.523071		1499.68	1545.71	1547.94		0.00318967	0.00239242	0.00316572	0.00291594		0.000340471	0.00025537	0.000337914	0.000311252		S17C27	Clinton
IOWA	19	SOUTH CENTRAL	80	DECATUR	SOUTH CENTRAL DECATUR	53	S19C53	CORN, GRAIN - YIELD, MEASURED IN BU / ACRE		164	162.7	181.1		1029.34	1021.18	1136.67		3664.45	3635.41	4046.54		4.25891	4.22515	4.70298		97.7874	97.0123	107.984		0.454603	0.451	0.502004		1527	1554.58	1555.71		0.00278907	0.00271788	0.00302305	0.00284333		0.00029771	0.00029011	0.000322685	0.000303502		S17C29	Coles
IOWA	19	NORTHEAST	30	DELAWARE	NORTHEAST DELAWARE	55	S19C55	CORN, GRAIN - YIELD, MEASURED IN BU / ACRE		174.9	195.8	202.3		1097.75	1228.93	1269.73		3908.01	4375	4520.24		4.54198	5.08473	5.25353		104.287	116.749	120.624		0.484818	0.542752	0.56077		1448.11	1493.71	1477.86		0.00313649	0.00340409	0.00355482	0.00336513		0.000334793	0.000363358	0.000379447	0.0003592		S17C3	Alexander
IOWA	19	SOUTHEAST	90	DES MOINES	SOUTHEAST DES MOINES	57	S19C57	CORN, GRAIN - YIELD, MEASURED IN BU / ACRE		199	176	210		1249.02	1104.66	1318.06		4446.5	3932.59	4692.29		5.16783	4.57054	5.45349		118.657	104.943	125.216		0.551622	0.487867	0.582114		1490.57	1540.39	1551.04		0.00346702	0.00296713	0.00351602	0.00331672		0.000370075	0.000316716	0.000375306	0.000354032		S17C31	Cook
IOWA	19	NORTHWEST	10	DICKINSON	NORTHWEST DICKINSON	59	S19C59	CORN, GRAIN - YIELD, MEASURED IN BU / ACRE		157.9	194.5	188		991.055	1220.77	1179.98		3528.16	4345.95	4200.72		4.1005	5.05097	4.88217		94.1502	115.973	112.098		0.437694	0.539148	0.52113		1453.96	1512.29	1475.46		0.00282023	0.00333995	0.00330891	0.00315636		0.000301036	0.000356511	0.000353199	0.000336915		S17C33	Crawford
IOWA	19	NORTHEAST	30	DUBUQUE	NORTHEAST DUBUQUE	61	S19C61	CORN, GRAIN - YIELD, MEASURED IN BU / ACRE		184.9	197	211.5		1160.52	1236.46	1327.47		4131.45	4401.81	4725.81		4.80167	5.11589	5.49244		110.249	117.464	126.11		0.512537	0.546078	0.586272		1451.62	1492.59	1475.78		0.0033078	0.00342753	0.00372172	0.00348568		0.00035308	0.000365859	0.000397262	0.000372067		S17C35	Cumberland
IOWA	19	NORTHWEST	10	EMMET	NORTHWEST EMMET	63	S19C63	CORN, GRAIN - YIELD, MEASURED IN BU / ACRE		165	203.3	198.5		1035.62	1276.01	1245.88		3686.8	4542.58	4435.33		4.28488	5.2795	5.15484		98.3837	121.221	118.359		0.457375	0.563542	0.550236		1449.55	1516.17	1469.84		0.00295601	0.00348213	0.00350708	0.00331507		0.000315529	0.000371688	0.000374351	0.000353856		S17C37	DeKalb
IOWA	19	NORTHEAST	30	FAYETTE	NORTHEAST FAYETTE	65	S19C65	CORN, GRAIN - YIELD, MEASURED IN BU / ACRE		170.9	191.8	202.5		1072.65	1203.83	1270.99		3818.63	4285.62	4524.71		4.4381	4.98085	5.25872		101.902	114.364	120.744		0.47373	0.531664	0.561324		1436.06	1482.66	1449.84		0.00309047	0.0033594	0.0036271	0.00335899		0.000329882	0.000358588	0.000387163	0.000358544		S17C39	De Witt
IOWA	19	NORTH CENTRAL	20	FLOYD	NORTH CENTRAL FLOYD	67	S19C67	CORN, GRAIN - YIELD, MEASURED IN BU / ACRE		162.8	196.5	196.3		1021.81	1233.33	1232.07		3637.64	4390.64	4386.17		4.22775	5.10291	5.09771		97.0719	117.166	117.047		0.451277	0.544692	0.544138		1428.19	1491.66	1428.34		0.00296022	0.00342096	0.00356898	0.00331672		0.000315978	0.000365158	0.000380958	0.000354032		S17C41	Douglas
IOWA	19	NORTH CENTRAL	20	FRANKLIN	NORTH CENTRAL FRANKLIN	69	S19C69	CORN, GRAIN - YIELD, MEASURED IN BU / ACRE		165.8	200.2	204.8		1040.64	1256.55	1285.42		3704.67	4473.32	4576.1		4.30566	5.19899	5.31845		98.8607	119.372	122.115		0.459593	0.554949	0.5677		1444.95	1511.25	1454.01		0.0029798	0.00344019	0.00365778	0.00335926		0.000318068	0.000367212	0.000390437	0.000358572		S17C43	DuPage
IOWA	19	SOUTH CENTRAL	80	APPANOOSE	SOUTH CENTRAL APPANOOSE	7	S19C7	CORN, GRAIN - YIELD, MEASURED IN BU / ACRE		170.9	154.3	186.3		1072.65	968.459	1169.31		3818.63	3447.72	4162.73		4.4381	4.00701	4.83802		101.902	92.0037	111.084		0.47373	0.427715	0.516418		1506.54	1547.37	1543.51		0.00294589	0.00258956	0.00313443	0.00288996		0.000314449	0.000276414	0.000334574	0.000308479		S17C45	Edgar
IOWA	19	SOUTHWEST	70	FREMONT	SOUTHWEST FREMONT	71	S19C71	CORN, GRAIN - YIELD, MEASURED IN BU / ACRE		191.5	179.9	180.8		1201.94	1129.14	1134.79		4278.92	4019.73	4039.84		4.97306	4.67182	4.69519		114.185	107.268	107.805		0.530832	0.498678	0.501172		1585.87	1554.9	1594.32		0.00313586	0.00300458	0.00294495	0.00302846		0.000334726	0.000320714	0.000314349	0.000323263		S17C47	Edwards
IOWA	19	WEST CENTRAL	40	GREENE	WEST CENTRAL GREENE	73	S19C73	CORN, GRAIN - YIELD, MEASURED IN BU / ACRE		181.2	189	205.5		1137.3	1186.25	1289.81		4048.78	4223.06	4591.74		4.70558	4.90814	5.33663		108.043	112.694	122.532		0.502281	0.523902	0.56964		1471.39	1529.7	1511.46		0.00319805	0.00320856	0.00353078	0.00331246		0.000341365	0.000342487	0.000376881	0.000353578		S17C49	Effingham
IOWA	19	CENTRAL	50	GRUNDY	CENTRAL GRUNDY	75	S19C75	CORN, GRAIN - YIELD, MEASURED IN BU / ACRE		182.4	199.9	198.5		1144.83	1254.67	1245.88		4075.59	4466.61	4435.33		4.73674	5.1912	5.15484		108.759	119.193	118.359		0.505607	0.554117	0.550236		1442.43	1506.72	1481.53		0.00328386	0.00344537	0.00347941	0.00340288		0.000350525	0.000367764	0.000371397	0.000363229		S17C5	Bond
IOWA	19	WEST CENTRAL	40	GUTHRIE	WEST CENTRAL GUTHRIE	77	S19C77	CORN, GRAIN - YIELD, MEASURED IN BU / ACRE		176.1	179.2	198.2		1105.29	1124.74	1244		3934.82	4004.09	4428.63		4.57314	4.65364	5.14705		105.002	106.851	118.18		0.488144	0.496737	0.549405		1491.02	1538.95	1534.32		0.00306712	0.00302391	0.00335462	0.00314855		0.000327389	0.000322777	0.000358077	0.000336081		S17C51	Fayette
IOWA	19	CENTRAL	50	HAMILTON	CENTRAL HAMILTON	79	S19C79	CORN, GRAIN - YIELD, MEASURED IN BU / ACRE		173.1	198.1	209		1086.46	1243.37	1311.78		3867.79	4426.39	4669.95		4.49523	5.14446	5.42752		103.213	118.12	124.619		0.479828	0.549127	0.579342		1457.46	1520.36	1487.05		0.00308429	0.00338371	0.00364986	0.00337262		0.000329222	0.000361182	0.000389591	0.000359999		S17C53	Ford
IOWA	19	NORTH CENTRAL	20	HANCOCK	NORTH CENTRAL HANCOCK	81	S19C81	CORN, GRAIN - YIELD, MEASURED IN BU / ACRE		173.9	201.2	200.3		1091.48	1262.83	1257.18		3885.66	4495.66	4475.55		4.51601	5.22496	5.20159		103.69	119.968	119.432		0.482046	0.557721	0.555226		1443.94	1518.28	1452.94		0.00312756	0.00344137	0.00358004	0.00338299		0.000333841	0.000367337	0.000382139	0.000361106		S17C55	Franklin
IOWA	19	CENTRAL	50	HARDIN	CENTRAL HARDIN	83	S19C83	CORN, GRAIN - YIELD, MEASURED IN BU / ACRE		166.3	199.3	208		1043.78	1250.9	1305.51		3715.85	4453.21	4647.6		4.31864	5.17562	5.40155		99.1588	118.836	124.023		0.460979	0.552454	0.57657		1450.38	1512.46	1482.1		0.00297759	0.00342199	0.00364452	0.00334804		0.000317833	0.000365268	0.000389022	0.000357375		S17C57	Fulton
IOWA	19	WEST CENTRAL	40	HARRISON	WEST CENTRAL HARRISON	85	S19C85	CORN, GRAIN - YIELD, MEASURED IN BU / ACRE		161.1	189.5	204.6		1011.14	1189.39	1284.17		3599.66	4234.23	4571.63		4.1836	4.92112	5.31326		96.0583	112.992	121.996		0.446564	0.525288	0.567145		1536.29	1549.3	1552.71		0.00272319	0.00317635	0.00342192	0.00310715		0.000290677	0.000339049	0.000365262	0.000331663		S17C59	Gallatin
IOWA	19	SOUTHEAST	90	HENRY	SOUTHEAST HENRY	87	S19C87	CORN, GRAIN - YIELD, MEASURED IN BU / ACRE		196.6	178.4	199		1233.95	1119.72	1249.02		4392.88	3986.21	4446.5		5.1055	4.63287	5.16783		117.226	106.374	118.657		0.544969	0.49452	0.551622		1490.59	1545.74	1551.91		0.00342516	0.00299718	0.00332998	0.00325077		0.000365607	0.000319924	0.000355447	0.000346993		S17C61	Greene
IOWA	19	NORTHEAST	30	HOWARD	NORTHEAST HOWARD	89	S19C89	CORN, GRAIN - YIELD, MEASURED IN BU / ACRE		164.4	202.1	202.2		1031.85	1268.47	1269.1		3673.39	4515.77	4518		4.2693	5.24833	5.25093		98.0259	120.505	120.565		0.455712	0.560215	0.560492		1422.62	1477.81	1418.24		0.00300101	0.00355143	0.00370243	0.00341829		0.000320333	0.000379085	0.000395203	0.000364874		S17C63	Grundy
IOWA	19	WEST CENTRAL	40	AUDUBON	WEST CENTRAL AUDUBON	9	S19C9	CORN, GRAIN - YIELD, MEASURED IN BU / ACRE		185.5	189.8	206.1		1164.29	1191.27	1293.58		4144.86	4240.94	4605.15		4.81725	4.92891	5.35221		110.607	113.171	122.89		0.514201	0.52612	0.571303		1506.72	1546.95	1533.49		0.00319717	0.00318621	0.00349021	0.0032912		0.000341271	0.000340102	0.000372551	0.000351308		S17C65	Hamilton
IOWA	19	NORTH CENTRAL	20	HUMBOLDT	NORTH CENTRAL HUMBOLDT	91	S19C91	CORN, GRAIN - YIELD, MEASURED IN BU / ACRE		176.9	194.8	206.1		1110.31	1222.66	1293.58		3952.7	4352.66	4605.15		4.59391	5.05876	5.35221		105.479	116.152	122.89		0.490362	0.53998	0.571303		1456.2	1528.33	1476.64		0.00315473	0.00330999	0.00362459	0.0033631		0.000336741	0.000353314	0.000386894	0.000358983		S17C67	Hancock
IOWA	19	WEST CENTRAL	40	IDA	WEST CENTRAL IDA	93	S19C93	CORN, GRAIN - YIELD, MEASURED IN BU / ACRE		189.9	203.1	216		1191.9	1274.75	1355.72		4243.17	4538.11	4826.36		4.93151	5.2743	5.6093		113.231	121.101	128.793		0.526397	0.562987	0.598746		1492.35	1541.23	1523.89		0.00330453	0.00342214	0.00368091	0.00346919		0.00035273	0.000365284	0.000392906	0.000370307		S17C69	Hardin
IOWA	19	EAST CENTRAL	60	IOWA	EAST CENTRAL IOWA	95	S19C95	CORN, GRAIN - YIELD, MEASURED IN BU / ACRE		192.1	199.3	210.6		1205.71	1250.9	1321.82		4292.33	4453.21	4705.7		4.98864	5.17562	5.46907		114.542	118.836	125.573		0.532496	0.552454	0.583777		1475.65	1520.27	1533.27		0.00338064	0.00340441	0.00356693	0.00345066		0.000360855	0.000363392	0.00038074	0.000368329		S17C7	Boone
IOWA	19	EAST CENTRAL	60	JACKSON	EAST CENTRAL JACKSON	97	S19C97	CORN, GRAIN - YIELD, MEASURED IN BU / ACRE		188.9	190.6	202.1		1185.63	1196.3	1268.47		4220.83	4258.81	4515.77		4.90554	4.94969	5.24833		112.634	113.648	120.505		0.523625	0.528338	0.560215		1465.2	1497.5	1491.82		0.00334804	0.0033053	0.00351807	0.00339047		0.000357375	0.000352813	0.000375525	0.000361904		S17C71	Henderson
IOWA	19	CENTRAL	50	JASPER	CENTRAL JASPER	99	S19C99	CORN, GRAIN - YIELD, MEASURED IN BU / ACRE		191.5	198.9	214.7		1201.94	1248.39	1347.56		4278.92	4444.27	4797.31		4.97306	5.16523	5.57554		114.185	118.597	128.018		0.530832	0.551345	0.595142		1471.04	1522.05	1522.44		0.00338064	0.0033936	0.00366224	0.00347883		0.000360855	0.000362238	0.000390913	0.000371336		S17C73	Henry
ALABAMA	1	NORTHERN VALLEY	10	MORGAN	NORTHERN VALLEY MORGAN	103	S1C103	CORN, GRAIN - YIELD, MEASURED IN BU / ACRE		N/A	N/A	107		N/A	N/A	671.582		N/A	N/A	2390.83		N/A	N/A	2.77868		N/A	N/A	63.8003		#VALUE!	#VALUE!	0.296601		1711.4	1629.08	1767.85		N/A	N/A	0.00157179	0.00157179		N/A	N/A	0.000167775	0.000167775		S17C75	Iroquois
ALABAMA	1	BLACK BELT	40	PERRY	BLACK BELT PERRY	105	S1C105	CORN, GRAIN - YIELD, MEASURED IN BU / ACRE		148.6	127.7	123.7		932.684	801.505	776.399		3320.35	2853.36	2763.98		3.85899	3.31624	3.21236		88.6049	76.143	73.758		0.411915	0.353981	0.342893		1780.82	1673.28	1809.86		0.00216697	0.00198188	0.00177492	0.00197459		0.000231306	0.000211549	0.000189458	0.000210771		S17C77	Jackson
ALABAMA	1	WIREGRASS	60	PIKE	WIREGRASS PIKE	109	S1C109	CORN, GRAIN - YIELD, MEASURED IN BU / ACRE		101.9	94.1	123.9		639.572	590.616	777.655		2276.88	2102.59	2768.45		2.64624	2.44368	3.21756		60.7594	56.1085	73.8772		0.282464	0.260842	0.343447		1772.4	1697.87	1842.48		0.00149303	0.00143926	0.00174632	0.00155954		0.000159368	0.000153629	0.000186405	0.000166467		S17C79	Jasper
ALABAMA	1	UPPER PLAINS & PIEDMONT	30	RANDOLPH	UPPER PLAINS & PIEDMONT RANDOLPH	111	S1C111	CORN, GRAIN - YIELD, MEASURED IN BU / ACRE		99.2	94.2	97		622.626	591.244	608.818		2216.55	2104.83	2167.39		2.57612	2.44628	2.51899		59.1495	56.1681	57.8377		0.274979	0.26112	0.268881		1737.22	1665.77	1825.64		0.0014829	0.00146856	0.00137979	0.00144375		0.000158287	0.000156756	0.00014728	0.000154108		S17C81	Jefferson
ALABAMA	1	UPPER PLAINS & PIEDMONT	30	SHELBY	UPPER PLAINS & PIEDMONT SHELBY	117	S1C117	CORN, GRAIN - YIELD, MEASURED IN BU / ACRE		143.1	N/A	93.6		898.163	N/A	587.478		3197.46	N/A	2091.42		3.71616	N/A	2.4307		85.3255	N/A	55.8104		0.396669	#VALUE!	0.259456		1744.46	1645.96	1783.27		0.00213027	N/A	0.00136306	0.00174666		0.000227388	N/A	0.000145495	0.000186441		S17C83	Jersey
ALABAMA	1	BLACK BELT	40	SUMTER	BLACK BELT SUMTER	119	S1C119	CORN, GRAIN - YIELD, MEASURED IN BU / ACRE		165	N/A	N/A		1035.62	N/A	N/A		3686.8	N/A	N/A		4.28488	N/A	N/A		98.3837	N/A	N/A		0.457375	#VALUE!	#VALUE!		1761.61	1662.7	1790.05		0.00243237	N/A	N/A	0.00243237		0.000259635	N/A	N/A	0.000259635		S17C85	Jo Daviess
ALABAMA	1	UPPER PLAINS & PIEDMONT	30	TALLADEGA	UPPER PLAINS & PIEDMONT TALLADEGA	121	S1C121	CORN, GRAIN - YIELD, MEASURED IN BU / ACRE		144.4	133.3	N/A		906.322	836.654	N/A		3226.51	2978.49	N/A		3.74992	3.46167	N/A		86.1006	79.4821	N/A		0.400273	0.369504	#VALUE!		1742.04	1654.65	1803.47		0.0021526	0.00209208	N/A	0.00212234		0.000229772	0.000223312	N/A	0.000226542		S17C87	Johnson
ALABAMA	1	UPPER PLAINS & PIEDMONT	30	TALLAPOOSA	UPPER PLAINS & PIEDMONT TALLAPOOSA	123	S1C123	CORN, GRAIN - YIELD, MEASURED IN BU / ACRE		N/A	193.9	173		N/A	1217.01	1085.83		N/A	4332.55	3865.55		N/A	5.03539	4.49264		N/A	115.616	103.154		#VALUE!	0.537485	0.479551		1760.12	1686.83	1833.4		N/A	0.00298512	0.00245044	0.00271778		N/A	0.000318636	0.000261564	0.0002901		S17C89	Kane
ALABAMA	1	UPPER PLAINS & PIEDMONT	30	TUSCALOOSA	UPPER PLAINS & PIEDMONT TUSCALOOSA	125	S1C125	CORN, GRAIN - YIELD, MEASURED IN BU / ACRE		137.3	129	132.2		861.759	809.665	829.749		3067.86	2882.41	2953.91		3.56554	3.35	3.4331		81.8672	76.9182	78.8262		0.380592	0.357584	0.366455		1751.38	1645.79	1794.87		0.00203585	0.0020355	0.00191273	0.00199469		0.00021731	0.000217272	0.000204168	0.000212916		S17C9	Brown
ALABAMA	1	UPPER PLAINS & PIEDMONT	30	WALKER	UPPER PLAINS & PIEDMONT WALKER	127	S1C127	CORN, GRAIN - YIELD, MEASURED IN BU / ACRE		140	130.6	N/A		878.706	819.707	N/A		3128.19	2918.16	N/A		3.63566	3.39155	N/A		83.4771	77.8722	N/A		0.388076	0.362019	#VALUE!		1727.47	1641.27	1776.64		0.00210461	0.00206642	N/A	0.00208552		0.00022465	0.000220573	N/A	0.000222611		S17C91	Kankakee
ALABAMA	1	COASTAL PLAINS & GULF COAST	50	BUTLER	COASTAL PLAINS & GULF COAST BUTLER	13	S1C13	CORN, GRAIN - YIELD, MEASURED IN BU / ACRE		102.8	N/A	N/A		645.221	N/A	N/A		2296.99	N/A	N/A		2.66961	N/A	N/A		61.296	N/A	N/A		0.284959	#VALUE!	#VALUE!		1776.96	1700.64	1820.04		0.00150235	N/A	N/A	0.00150235		0.000160363	N/A	N/A	0.000160363		S17C93	Kendall
ALABAMA	1	COASTAL PLAINS & GULF COAST	50	WILCOX	COASTAL PLAINS & GULF COAST WILCOX	131	S1C131	CORN, GRAIN - YIELD, MEASURED IN BU / ACRE		95	N/A	N/A		596.265	N/A	N/A		2122.7	N/A	N/A		2.46705	N/A	N/A		56.6452	N/A	N/A		0.263337	#VALUE!	#VALUE!		1790.18	1693.38	1817.75		0.0013781	N/A	N/A	0.0013781		0.000147101	N/A	N/A	0.000147101		S17C95	Knox
ALABAMA	1	MOUNTAINS & EASTERN VALLEY	20	CALHOUN	MOUNTAINS & EASTERN VALLEY CALHOUN	15	S1C15	CORN, GRAIN - YIELD, MEASURED IN BU / ACRE		136.2	N/A	N/A		854.855	N/A	N/A		3043.29	N/A	N/A		3.53698	N/A	N/A		81.2113	N/A	N/A		0.377542	#VALUE!	#VALUE!		1717.1	1647.71	1801.64		0.00205985	N/A	N/A	0.00205985		0.000219872	N/A	N/A	0.000219872		S17C97	Lake
ALABAMA	1	MOUNTAINS & EASTERN VALLEY	20	CHEROKEE	MOUNTAINS & EASTERN VALLEY CHEROKEE	19	S1C19	CORN, GRAIN - YIELD, MEASURED IN BU / ACRE		113.2	98	92.3		710.497	615.094	579.318		2529.37	2189.74	2062.37		2.93969	2.54496	2.39694		67.4972	58.4339	55.0352		0.313787	0.271653	0.255853		1697.88	1639.53	1791.26		0.00173139	0.00155225	0.00133813	0.00154059		0.000184811	0.00016569	0.000142834	0.000164445		S17C99	LaSalle
ALABAMA	1	MOUNTAINS & EASTERN VALLEY	20	CLEBURNE	MOUNTAINS & EASTERN VALLEY CLEBURNE	29	S1C29	CORN, GRAIN - YIELD, MEASURED IN BU / ACRE		N/A	N/A	125		N/A	N/A	784.559		N/A	N/A	2793.03		N/A	N/A	3.24612		N/A	N/A	74.5331		#VALUE!	#VALUE!	0.346496		1713.35	1645.33	1811.77		N/A	N/A	0.00179169	0.00179169		N/A	N/A	0.000191247	0.000191247		S18C1	Adams
ALABAMA	1	COASTAL PLAINS & GULF COAST	50	BALDWIN	COASTAL PLAINS & GULF COAST BALDWIN	3	S1C3	CORN, GRAIN - YIELD, MEASURED IN BU / ACRE		138.9	147.2	152.9		871.802	923.897	959.672		3103.61	3289.07	3416.43		3.60709	3.82264	3.97066		82.8212	87.7702	91.1689		0.385027	0.408034	0.423834		1795.93	1731.31	1797.7		0.00200848	0.00220794	0.00220874	0.00214172		0.000214388	0.000235679	0.000235765	0.000228611		S18C101	Martin
ALABAMA	1	WIREGRASS	60	COFFEE	WIREGRASS COFFEE	31	S1C31	CORN, GRAIN - YIELD, MEASURED IN BU / ACRE		N/A	N/A	104.5		N/A	N/A	655.891		N/A	N/A	2334.97		N/A	N/A	2.71376		N/A	N/A	62.3097		#VALUE!	#VALUE!	0.289671		1778.43	1719.59	1842.52		N/A	N/A	0.00147285	0.00147285		N/A	N/A	0.000157215	0.000157215		S18C103	Miami
ALABAMA	1	NORTHERN VALLEY	10	COLBERT	NORTHERN VALLEY COLBERT	33	S1C33	CORN, GRAIN - YIELD, MEASURED IN BU / ACRE		191.5	159.1	126.2		1201.94	998.587	792.091		4278.92	3554.97	2819.84		4.97306	4.13167	3.27729		114.185	94.8657	75.2486		0.530832	0.441021	0.349823		1690.82	1610.31	1749.36		0.00294121	0.00256576	0.00187342	0.00246013		0.00031395	0.000273873	0.000199972	0.000262598		S18C105	Monroe
ALABAMA	1	COASTAL PLAINS & GULF COAST	50	CONECUH	COASTAL PLAINS & GULF COAST CONECUH	35	S1C35	CORN, GRAIN - YIELD, MEASURED IN BU / ACRE		115.7	54.3	116.7		726.188	340.812	732.464		2585.23	1213.29	2607.57		3.00461	1.41012	3.03058		68.9878	32.3772	69.5841		0.320717	0.150518	0.323489		1776.23	1699.98	1810.08		0.00169157	0.00082949	0.00167428	0.00139845		0.000180561	8.8541e-05	0.000178715	0.000149272		S18C107	Montgomery
ALABAMA	1	WIREGRASS	60	COVINGTON	WIREGRASS COVINGTON	39	S1C39	CORN, GRAIN - YIELD, MEASURED IN BU / ACRE		N/A	N/A	108.1		N/A	N/A	678.487		N/A	N/A	2415.41		N/A	N/A	2.80725		N/A	N/A	64.4562		#VALUE!	#VALUE!	0.29965		1770.05	1710.63	1817.86		N/A	N/A	0.00154426	0.00154426		N/A	N/A	0.000164837	0.000164837		S18C109	Morgan
ALABAMA	1	WIREGRASS	60	CRENSHAW	WIREGRASS CRENSHAW	41	S1C41	CORN, GRAIN - YIELD, MEASURED IN BU / ACRE		75.8	N/A	N/A		475.757	N/A	N/A		1693.69	N/A	N/A		1.96845	N/A	N/A		45.1969	N/A	N/A		0.210115	#VALUE!	#VALUE!		1771.43	1697.85	1830.2		0.00111122	N/A	N/A	0.00111122		0.000118613	N/A	N/A	0.000118613		S18C11	Boone
ALABAMA	1	MOUNTAINS & EASTERN VALLEY	20	CULLMAN	MOUNTAINS & EASTERN VALLEY CULLMAN	43	S1C43	CORN, GRAIN - YIELD, MEASURED IN BU / ACRE		163.5	161.4	117.2		1026.2	1013.02	735.602		3653.28	3606.36	2618.74		4.24593	4.19139	3.04357		97.4893	96.2371	69.8822		0.453217	0.447396	0.324875		1726.8	1639.42	1776.01		0.00245884	0.00255663	0.00171371	0.00224306		0.000262461	0.000272899	0.000182924	0.000239428		S18C111	Newton
ALABAMA	1	WIREGRASS	60	DALE	WIREGRASS DALE	45	S1C45	CORN, GRAIN - YIELD, MEASURED IN BU / ACRE		116.2	123.8	145		729.326	777.027	910.088		2596.4	2766.22	3239.91		3.0176	3.21496	3.7655		69.286	73.8176	86.4584		0.322103	0.34317	0.401936		1778.28	1720.18	1852.47		0.00169692	0.00186897	0.00203269	0.00186619		0.000181132	0.000199497	0.000216973	0.0001992		S18C113	Noble
ALABAMA	1	BLACK BELT	40	DALLAS	BLACK BELT DALLAS	47	S1C47	CORN, GRAIN - YIELD, MEASURED IN BU / ACRE		111.6	N/A	118.8		700.454	N/A	745.645		2493.62	N/A	2654.5		2.89814	N/A	3.08512		66.5431	N/A	70.8363		0.309352	#VALUE!	0.32931		1790.54	1691.93	1822.33		0.00161858	N/A	0.00169295	0.00165577		0.00017277	N/A	0.000180708	0.000176739		S18C115	Ohio
ALABAMA	1	MOUNTAINS & EASTERN VALLEY	20	DE KALB	MOUNTAINS & EASTERN VALLEY DE KALB	49	S1C49	CORN, GRAIN - YIELD, MEASURED IN BU / ACRE		144.3	151	96.8		905.695	947.747	607.562		3224.27	3373.98	2162.92		3.74733	3.92132	2.5138		86.041	90.036	57.7184		0.399995	0.418568	0.268327		1696.56	1640.77	1784.62		0.00220878	0.00238993	0.00140859	0.00200243		0.000235768	0.000255104	0.000150355	0.000213743		S18C117	Orange
ALABAMA	1	WIREGRASS	60	BARBOUR	WIREGRASS BARBOUR	5	S1C5	CORN, GRAIN - YIELD, MEASURED IN BU / ACRE		166.3	181.6	188.9		1043.78	1139.81	1185.63		3715.85	4057.71	4220.83		4.31864	4.71597	4.90554		99.1588	108.282	112.634		0.460979	0.50339	0.523625		1768.2	1700.16	1846.92		0.00244239	0.00277384	0.00265607	0.0026241		0.000260705	0.000296084	0.000283513	0.000280101		S18C119	Owen
ALABAMA	1	BLACK BELT	40	ELMORE	BLACK BELT ELMORE	51	S1C51	CORN, GRAIN - YIELD, MEASURED IN BU / ACRE		N/A	197.6	151.8		N/A	1240.23	952.768		N/A	4415.22	3391.86		N/A	5.13147	3.94209		N/A	117.822	90.513		#VALUE!	0.547741	0.420785		1764.41	1690.32	1826.95		N/A	0.0030358	0.00215775	0.00259677		N/A	0.000324046	0.000230321	0.000277184		S18C121	Parke
ALABAMA	1	COASTAL PLAINS & GULF COAST	50	ESCAMBIA	COASTAL PLAINS & GULF COAST ESCAMBIA	53	S1C53	CORN, GRAIN - YIELD, MEASURED IN BU / ACRE		163.5	124.6	143.5		1026.2	782.048	900.674		3653.28	2784.09	3206.4		4.24593	3.23574	3.72655		97.4893	74.2946	85.564		0.453217	0.345388	0.397778		1780.47	1707.39	1795.68		0.00238472	0.00189514	0.00207529	0.00211838		0.000254549	0.00020229	0.000221519	0.000226119		S18C123	Perry
ALABAMA	1	MOUNTAINS & EASTERN VALLEY	20	ETOWAH	MOUNTAINS & EASTERN VALLEY ETOWAH	55	S1C55	CORN, GRAIN - YIELD, MEASURED IN BU / ACRE		121	95.4	92.2		759.453	598.775	578.691		2703.65	2131.64	2060.14		3.14225	2.47744	2.39434		72.148	56.8837	54.9756		0.335408	0.264446	0.255576		1713.82	1644.07	1793.98		0.00183348	0.0015069	0.00133465	0.00155834		0.000195708	0.000160848	0.000142463	0.00016634		S18C125	Pike
ALABAMA	1	UPPER PLAINS & PIEDMONT	30	FAYETTE	UPPER PLAINS & PIEDMONT FAYETTE	57	S1C57	CORN, GRAIN - YIELD, MEASURED IN BU / ACRE		142.5	N/A	85		894.397	N/A	533.5		3184.05	N/A	1899.26		3.70058	N/A	2.20736		84.9677	N/A	50.6825		0.395006	#VALUE!	0.235618		1732.17	1641.92	1775.8		0.00213638	N/A	0.00124303	0.0016897		0.000228041	N/A	0.000132682	0.000180362		S18C127	Porter
ALABAMA	1	NORTHERN VALLEY	10	FRANKLIN	NORTHERN VALLEY FRANKLIN	59	S1C59	CORN, GRAIN - YIELD, MEASURED IN BU / ACRE		143.9	N/A	85.7		903.184	N/A	537.894		3215.34	N/A	1914.9		3.73694	N/A	2.22554		85.8025	N/A	51.0999		0.398887	#VALUE!	0.237558		1702.74	1615.29	1763.2		0.00219466	N/A	0.00126222	0.00172844		0.000234262	N/A	0.000134731	0.000184496		S18C129	Posey
ALABAMA	1	WIREGRASS	60	GENEVA	WIREGRASS GENEVA	61	S1C61	CORN, GRAIN - YIELD, MEASURED IN BU / ACRE		N/A	127.4	129.4		N/A	799.622	812.175		N/A	2846.66	2891.34		N/A	3.30845	3.36039		N/A	75.9641	77.1567		#VALUE!	0.353149	0.358693		1787.31	1736.91	1850.79		N/A	0.00190479	0.00181565	0.00186022		N/A	0.00020332	0.000193805	0.000198563		S18C13	Brown
ALABAMA	1	BLACK BELT	40	HALE	BLACK BELT HALE	65	S1C65	CORN, GRAIN - YIELD, MEASURED IN BU / ACRE		140	N/A	N/A		878.706	N/A	N/A		3128.19	N/A	N/A		3.63566	N/A	N/A		83.4771	N/A	N/A		0.388076	#VALUE!	#VALUE!		1774.83	1668.12	1810.13		0.00204845	N/A	N/A	0.00204845		0.000218655	N/A	N/A	0.000218655		S18C131	Pulaski
ALABAMA	1	WIREGRASS	60	HENRY	WIREGRASS HENRY	67	S1C67	CORN, GRAIN - YIELD, MEASURED IN BU / ACRE		N/A	N/A	142.9		N/A	N/A	896.908		N/A	N/A	3192.99		N/A	N/A	3.71097		N/A	N/A	85.2062		#VALUE!	#VALUE!	0.396115		1777.63	1718.91	1855.98		N/A	N/A	0.00199947	0.00199947		N/A	N/A	0.000213426	0.000213426		S18C133	Putnam
ALABAMA	1	WIREGRASS	60	HOUSTON	WIREGRASS HOUSTON	69	S1C69	CORN, GRAIN - YIELD, MEASURED IN BU / ACRE		148.3	162.4	N/A		930.801	1019.3	N/A		3313.65	3628.7	N/A		3.8512	4.21736	N/A		88.4261	96.8334	N/A		0.411083	0.450168	#VALUE!		1796.86	1737.95	1864.07		0.00214329	0.00242663	N/A	0.00228496		0.000228779	0.000259022	N/A	0.000243901		S18C135	Randolph
ALABAMA	1	MOUNTAINS & EASTERN VALLEY	20	JACKSON	MOUNTAINS & EASTERN VALLEY JACKSON	71	S1C71	CORN, GRAIN - YIELD, MEASURED IN BU / ACRE		149.9	147.7	80.5		940.843	927.035	505.256		3349.4	3300.24	1798.71		3.89275	3.83562	2.0905		89.3801	88.0683	47.9993		0.415518	0.40942	0.223144		1680.68	1623.77	1752.07		0.00231618	0.00236217	0.00119316	0.00195717		0.000247232	0.000252142	0.00012736	0.000208911		S18C137	Ripley
ALABAMA	1	UPPER PLAINS & PIEDMONT	30	LAMAR	UPPER PLAINS & PIEDMONT LAMAR	75	S1C75	CORN, GRAIN - YIELD, MEASURED IN BU / ACRE		150	N/A	78.6		941.471	N/A	493.331		3351.64	N/A	1756.26		3.89535	N/A	2.04116		89.4397	N/A	46.8664		0.415796	#VALUE!	0.217877		1733	1638.86	1775.76		0.00224775	N/A	0.00114946	0.0016986		0.000239928	N/A	0.000122695	0.000181312		S18C139	Rush
ALABAMA	1	NORTHERN VALLEY	10	LAUDERDALE	NORTHERN VALLEY LAUDERDALE	77	S1C77	CORN, GRAIN - YIELD, MEASURED IN BU / ACRE		184.4	161.6	106.5		1157.38	1014.28	668.444		4120.28	3610.83	2379.66		4.78868	4.19659	2.7657		109.951	96.3564	63.5022		0.511151	0.44795	0.295215		1684.19	1610.87	1736.75		0.00284331	0.00260517	0.00159246	0.00234698		0.0003035	0.00027808	0.000169981	0.00025052		S18C141	St. Joseph
ALABAMA	1	NORTHERN VALLEY	10	LAWRENCE	NORTHERN VALLEY LAWRENCE	79	S1C79	CORN, GRAIN - YIELD, MEASURED IN BU / ACRE		187.1	140.3	117.2		1174.33	880.589	735.602		4180.61	3134.9	2618.74		4.8588	3.64345	3.04357		111.561	83.6559	69.8822		0.518636	0.388907	0.324875		1705.53	1615.9	1758.6		0.00284885	0.00225475	0.00173068	0.00227809		0.000304091	0.000240675	0.000184735	0.000243167		S18C143	Scott
ALABAMA	1	NORTHERN VALLEY	10	LIMESTONE	NORTHERN VALLEY LIMESTONE	83	S1C83	CORN, GRAIN - YIELD, MEASURED IN BU / ACRE		181.7	170.8	112.9		1140.43	1072.02	708.614		4059.95	3816.4	2522.66		4.71857	4.4355	2.9319		108.341	101.842	67.3183		0.503667	0.473453	0.312955		1697.66	1619.86	1755.71		0.00277945	0.0027382	0.00166992	0.00239586		0.000296683	0.00029228	0.00017825	0.000255738		S18C145	Shelby
ALABAMA	1	BLACK BELT	40	MACON	BLACK BELT MACON	87	S1C87	CORN, GRAIN - YIELD, MEASURED IN BU / ACRE		N/A	N/A	131.9		N/A	N/A	827.867		N/A	N/A	2947.2		N/A	N/A	3.42531		N/A	N/A	78.6473		#VALUE!	#VALUE!	0.365623		1767.85	1698.19	1846.55		N/A	N/A	0.00185498	0.00185498		N/A	N/A	0.000198003	0.000198003		S18C147	Spencer
ALABAMA	1	NORTHERN VALLEY	10	MADISON	NORTHERN VALLEY MADISON	89	S1C89	CORN, GRAIN - YIELD, MEASURED IN BU / ACRE		169	173.2	150.7		1060.72	1087.08	945.864		3776.18	3870.02	3367.28		4.38876	4.49783	3.91353		100.769	103.273	89.8571		0.468463	0.480105	0.417736		1689.61	1622.14	1751.76		0.0025975	0.00277277	0.00223405	0.00253478		0.000277261	0.00029597	0.000238466	0.000270566		S18C149	Starke
ALABAMA	1	MOUNTAINS & EASTERN VALLEY	20	BLOUNT	MOUNTAINS & EASTERN VALLEY BLOUNT	9	S1C9	CORN, GRAIN - YIELD, MEASURED IN BU / ACRE		144	128.4	N/A		903.812	805.899	N/A		3217.57	2869	N/A		3.73953	3.33442	N/A		85.8621	76.5604	N/A		0.399164	0.355921	#VALUE!		1725.99	1644.89	1777.35		0.0021666	0.00202714	N/A	0.00209687		0.000231267	0.00021638	N/A	0.000223823		S18C15	Carroll
ALABAMA	1	BLACK BELT	40	MARENGO	BLACK BELT MARENGO	91	S1C91	CORN, GRAIN - YIELD, MEASURED IN BU / ACRE		N/A	N/A	137.2		N/A	N/A	861.132		N/A	N/A	3065.63		N/A	N/A	3.56295		N/A	N/A	81.8075		#VALUE!	#VALUE!	0.380314		1784.87	1676.83	1810.49		N/A	N/A	0.00196795	0.00196795		N/A	N/A	0.000210062	0.000210062		S18C151	Steuben
ALABAMA	1	MOUNTAINS & EASTERN VALLEY	20	MARSHALL	MOUNTAINS & EASTERN VALLEY MARSHALL	95	S1C95	CORN, GRAIN - YIELD, MEASURED IN BU / ACRE		145.2	N/A	N/A		911.344	N/A	N/A		3244.38	N/A	N/A		3.7707	N/A	N/A		86.5776	N/A	N/A		0.40249	#VALUE!	#VALUE!		1711.45	1643.35	1776.02		0.00220322	N/A	N/A	0.00220322		0.000235175	N/A	N/A	0.000235175		S18C153	Sullivan
ALABAMA	1	COASTAL PLAINS & GULF COAST	50	MONROE	COASTAL PLAINS & GULF COAST MONROE	99	S1C99	CORN, GRAIN - YIELD, MEASURED IN BU / ACRE		149.1	166.5	122.4		935.822	1045.03	768.24		3331.53	3720.32	2734.93		3.87198	4.32384	3.1786		88.9031	99.2781	72.9828		0.413301	0.461533	0.339289		1781.02	1698.44	1808.58		0.00217402	0.00254577	0.00175751	0.0021591		0.000232059	0.000271739	0.0001876	0.000230466		S18C155	Switzerland
KANSAS	20	SOUTHEAST	90	ALLEN	SOUTHEAST ALLEN	1	S20C1	CORN, GRAIN - YIELD, MEASURED IN BU / ACRE		150.8	128.5	N/A		946.492	806.527	N/A		3369.51	2871.23	N/A		3.91612	3.33702	N/A		89.9167	76.62	N/A		0.418013	0.356198	#VALUE!		1672.3	1632.97	1702.7		0.00234176	0.00204353	N/A	0.00219264		0.000249963	0.000218129	N/A	0.000234046		S18C157	Tippecanoe
KANSAS	20	WEST CENTRAL	20	LANE	WEST CENTRAL LANE	101	S20C101	CORN, GRAIN - YIELD, MEASURED IN BU / ACRE		173.7	177.9	N/A		1090.22	1116.58	N/A		3881.19	3975.04	N/A		4.51081	4.61988	N/A		103.571	106.076	N/A		0.481491	0.493134	#VALUE!		1814.29	1803.1	1826.34		0.00248627	0.00256219	N/A	0.00252423		0.000265388	0.000273492	N/A	0.00026944		S18C159	Tipton
KANSAS	20	NORTHEAST	70	LEAVENWORTH	NORTHEAST LEAVENWORTH	103	S20C103	CORN, GRAIN - YIELD, MEASURED IN BU / ACRE		N/A	N/A	130.1		N/A	N/A	816.569		N/A	N/A	2906.99		N/A	N/A	3.37857		N/A	N/A	77.574		#VALUE!	#VALUE!	0.360633		1614.76	1592.7	1651.26		N/A	N/A	0.00204605	0.00204605		N/A	N/A	0.000218399	0.000218399		S18C161	Union
KANSAS	20	CENTRAL	50	LINCOLN	CENTRAL LINCOLN	105	S20C105	CORN, GRAIN - YIELD, MEASURED IN BU / ACRE		88.9	N/A	111.1		557.978	N/A	697.316		1986.4	N/A	2482.44		2.30864	N/A	2.88515		53.0079	N/A	66.245		0.246428	#VALUE!	0.307966		1733.66	1713.04	1730.15		0.00133166	N/A	0.00166757	0.00149962		0.000142143	N/A	0.000178	0.000160071		S18C163	Vanderburgh
KANSAS	20	EAST CENTRAL	80	LINN	EAST CENTRAL LINN	107	S20C107	CORN, GRAIN - YIELD, MEASURED IN BU / ACRE		157.6	N/A	N/A		989.172	N/A	N/A		3521.45	N/A	N/A		4.09271	N/A	N/A		93.9713	N/A	N/A		0.436863	#VALUE!	#VALUE!		1641.59	1614.21	1671.88		0.00249314	N/A	N/A	0.00249314		0.000266122	N/A	N/A	0.000266122		S18C165	Vermillion
KANSAS	20	WEST CENTRAL	20	LOGAN	WEST CENTRAL LOGAN	109	S20C109	CORN, GRAIN - YIELD, MEASURED IN BU / ACRE		101.6	N/A	N/A		637.689	N/A	N/A		2270.17	N/A	N/A		2.63845	N/A	N/A		60.5805	N/A	N/A		0.281632	#VALUE!	#VALUE!		1809.63	1798.38	1819.93		0.001458	N/A	N/A	0.001458		0.00015563	N/A	N/A	0.00015563		S18C167	Vigo
KANSAS	20	SOUTHEAST	90	BOURBON	SOUTHEAST BOURBON	11	S20C11	CORN, GRAIN - YIELD, MEASURED IN BU / ACRE		150.2	109	126.9		942.726	684.135	796.484		3356.1	2435.52	2835.48		3.90054	2.83062	3.29546		89.559	64.9929	75.666		0.41635	0.302145	0.351763		1660.82	1612.24	1685.64		0.00234856	0.00175571	0.00195502	0.00201976		0.000250689	0.000187407	0.000208682	0.000215593		S18C169	Wabash
KANSAS	20	EAST CENTRAL	80	LYON	EAST CENTRAL LYON	111	S20C111	CORN, GRAIN - YIELD, MEASURED IN BU / ACRE		124.9	119.4	113.4		783.931	749.411	711.752		2790.8	2667.9	2533.84		3.24353	3.1007	2.94488		74.4735	71.194	67.6164		0.346219	0.330973	0.314341		1687.79	1654.2	1703.46		0.00192176	0.00187444	0.00172877	0.00184165		0.000205132	0.000200081	0.000184531	0.000196581		S18C17	Cass
KANSAS	20	CENTRAL	50	MCPHERSON	CENTRAL MCPHERSON	113	S20C113	CORN, GRAIN - YIELD, MEASURED IN BU / ACRE		146.8	147.3	142.1		921.386	924.524	891.887		3280.13	3291.31	3175.12		3.81225	3.82523	3.69019		87.5317	87.8298	84.7292		0.406925	0.408311	0.393897		1717.86	1709.37	1738.72		0.00221918	0.0022378	0.00212236	0.00219312		0.000236879	0.000238867	0.000226544	0.000234097		S18C171	Warren
KANSAS	20	CENTRAL	50	MARION	CENTRAL MARION	115	S20C115	CORN, GRAIN - YIELD, MEASURED IN BU / ACRE		100.8	120.9	124.3		632.668	758.825	780.165		2252.3	2701.42	2777.39		2.61767	3.13965	3.22795		60.1035	72.0884	74.1157		0.279415	0.335131	0.344556		1711.92	1693.55	1731.92		0.00152909	0.00185389	0.0018638	0.00174892		0.000163217	0.000197887	0.000198945	0.000186683		S18C173	Warrick
KANSAS	20	NORTHEAST	70	MARSHALL	NORTHEAST MARSHALL	117	S20C117	CORN, GRAIN - YIELD, MEASURED IN BU / ACRE		130.8	157.1	131.5		820.962	986.034	825.356		2922.63	3510.28	2938.27		3.39674	4.07973	3.41492		77.9914	93.6732	78.4088		0.362574	0.435477	0.364514		1647.07	1611.27	1651.07		0.00206229	0.002532	0.00206831	0.00222087		0.000220133	0.000270269	0.000220774	0.000237059		S18C175	Washington
KANSAS	20	SOUTHWEST	30	MEADE	SOUTHWEST MEADE	119	S20C119	CORN, GRAIN - YIELD, MEASURED IN BU / ACRE		211.7	206.8	N/A		1328.73	1297.97	N/A		4730.28	4620.79	N/A		5.49763	5.37039	N/A		126.229	123.308	N/A		0.586826	0.573244	#VALUE!		1848.47	1817.07	1882.49		0.00297415	0.00295552	N/A	0.00296484		0.000317466	0.000315477	N/A	0.000316471		S18C177	Wayne
KANSAS	20	EAST CENTRAL	80	MIAMI	EAST CENTRAL MIAMI	121	S20C121	CORN, GRAIN - YIELD, MEASURED IN BU / ACRE		158.3	136.7	144.6		993.565	857.994	907.578		3537.09	3054.46	3230.98		4.11089	3.54996	3.75512		94.3887	81.5094	86.2199		0.438803	0.378928	0.400827		1625.97	1610	1668.92		0.00252827	0.00220494	0.00225003	0.00232775		0.000269871	0.000235359	0.000240171	0.000248467		S18C179	Wells
KANSAS	20	NORTH CENTRAL	40	MITCHELL	NORTH CENTRAL MITCHELL	123	S20C123	CORN, GRAIN - YIELD, MEASURED IN BU / ACRE		103.8	N/A	137.4		651.498	N/A	862.387		2319.33	N/A	3070.1		2.69558	N/A	3.56814		61.8923	N/A	81.9268		0.287731	#VALUE!	0.380869		1723.82	1694.9	1705.98		0.00156373	N/A	0.00209155	0.00182764		0.000166915	N/A	0.000223255	0.000195085		S18C181	White
KANSAS	20	SOUTHEAST	90	MONTGOMERY	SOUTHEAST MONTGOMERY	125	S20C125	CORN, GRAIN - YIELD, MEASURED IN BU / ACRE		145.2	107.7	107.8		911.344	675.976	676.604		3244.38	2406.47	2408.71		3.7707	2.79686	2.79946		86.5776	64.2177	64.2773		0.40249	0.298541	0.298818		1688.31	1646.7	1734.84		0.00223342	0.00169846	0.00161367	0.00184852		0.000238398	0.000181297	0.000172246	0.000197313		S18C183	Whitley
KANSAS	20	EAST CENTRAL	80	MORRIS	EAST CENTRAL MORRIS	127	S20C127	CORN, GRAIN - YIELD, MEASURED IN BU / ACRE		106.2	129.3	108.9		666.561	811.548	683.508		2372.96	2889.11	2433.29		2.75791	3.35779	2.82802		63.3233	77.097	64.9332		0.294383	0.358416	0.301868		1692.12	1667.52	1708.8		0.00162985	0.00201364	0.00165498	0.00176616		0.000173973	0.000214939	0.000176655	0.000188522		S18C19	Clark
KANSAS	20	SOUTHWEST	30	MORTON	SOUTHWEST MORTON	129	S20C129	CORN, GRAIN - YIELD, MEASURED IN BU / ACRE		179.5	192.2	157.2		1126.63	1206.34	986.661		4010.79	4294.56	3512.51		4.66143	4.99124	4.08233		107.03	114.602	93.7328		0.497569	0.532773	0.435754		1907.98	1859.73	1947.07		0.00244312	0.00268385	0.00209665	0.00240788		0.000260783	0.000286479	0.0002238	0.00025702		S18C21	Clay
KANSAS	20	NORTHEAST	70	BROWN	NORTHEAST BROWN	13	S20C13	CORN, GRAIN - YIELD, MEASURED IN BU / ACRE		196	173.2	163.6		1230.19	1087.08	1026.83		4379.47	3870.02	3655.52		5.08992	4.49783	4.24853		116.868	103.273	97.5489		0.543306	0.480105	0.453494		1605.12	1583.22	1635.05		0.00317105	0.00284094	0.00259841	0.00287013		0.000338483	0.000303246	0.000277358	0.000306363		S18C23	Clinton
KANSAS	20	NORTHEAST	70	NEMAHA	NORTHEAST NEMAHA	131	S20C131	CORN, GRAIN - YIELD, MEASURED IN BU / ACRE		140.2	156.2	144.9		879.961	980.385	909.461		3132.66	3490.17	3237.68		3.64085	4.05636	3.76291		83.5963	93.1366	86.3988		0.38863	0.432982	0.401659		1626.36	1591.92	1644.6		0.00223865	0.00254809	0.00228804	0.00235826		0.000238957	0.000271987	0.000244229	0.000251724		S18C25	Crawford
KANSAS	20	SOUTHEAST	90	NEOSHO	SOUTHEAST NEOSHO	133	S20C133	CORN, GRAIN - YIELD, MEASURED IN BU / ACRE		134.9	120.9	130.6		846.696	758.825	819.707		3014.24	2701.42	2918.16		3.50322	3.13965	3.39155		80.4361	72.0884	77.8722		0.373939	0.335131	0.362019		1675.59	1628.55	1711.3		0.00209074	0.00192788	0.00198186	0.00200016		0.000223168	0.000205785	0.000211546	0.0002135		S18C27	Daviess
KANSAS	20	WEST CENTRAL	20	NESS	WEST CENTRAL NESS	135	S20C135	CORN, GRAIN - YIELD, MEASURED IN BU / ACRE		100.6	102.7	101.1		631.413	644.594	634.551		2247.83	2294.75	2259		2.61248	2.66702	2.62546		59.9842	61.2364	60.2824		0.27886	0.284681	0.280246		1798.26	1794.87	1815.64		0.00145278	0.00148591	0.00144603	0.00146157		0.000155072	0.000158608	0.000154351	0.000156011		S18C29	Dearborn
KANSAS	20	NORTHWEST	10	NORTON	NORTHWEST NORTON	137	S20C137	CORN, GRAIN - YIELD, MEASURED IN BU / ACRE		77.6	N/A	N/A		487.054	N/A	N/A		1733.91	N/A	N/A		2.01519	N/A	N/A		46.2701	N/A	N/A		0.215105	#VALUE!	#VALUE!		1748.2	1725.82	1731.56		0.00115272	N/A	N/A	0.00115272		0.000123044	N/A	N/A	0.000123044		S18C3	Allen
KANSAS	20	EAST CENTRAL	80	OSAGE	EAST CENTRAL OSAGE	139	S20C139	CORN, GRAIN - YIELD, MEASURED IN BU / ACRE		127.9	131.8	117		802.761	827.239	734.347		2857.83	2944.97	2614.28		3.32143	3.42271	3.03837		76.2623	78.5877	69.763		0.354535	0.365346	0.324321		1666.82	1631.78	1691.14		0.00199268	0.00209753	0.00179664	0.00196228		0.000212701	0.000223894	0.000191776	0.000209457		S18C31	Decatur
KANSAS	20	NORTH CENTRAL	40	OSBORNE	NORTH CENTRAL OSBORNE	141	S20C141	CORN, GRAIN - YIELD, MEASURED IN BU / ACRE		110.2	N/A	127.8		691.667	N/A	802.133		2462.33	N/A	2855.59		2.86178	N/A	3.31884		65.7084	N/A	76.2026		0.305471	#VALUE!	0.354258		1740.28	1723.31	1727.91		0.00164444	N/A	0.00192072	0.00178258		0.00017553	N/A	0.000205021	0.000190275		S18C33	DeKalb
KANSAS	20	NORTH CENTRAL	40	OTTAWA	NORTH CENTRAL OTTAWA	143	S20C143	CORN, GRAIN - YIELD, MEASURED IN BU / ACRE		N/A	149.3	139.8		N/A	937.077	877.451		N/A	3335.99	3123.72		N/A	3.87717	3.63046		N/A	89.0223	83.3578		#VALUE!	0.413855	0.387522		1713.13	1679.73	1703.55		N/A	0.00230821	0.00213112	0.00221966		N/A	0.000246382	0.000227479	0.00023693		S18C35	Delaware
KANSAS	20	SOUTH CENTRAL	60	PAWNEE	SOUTH CENTRAL PAWNEE	145	S20C145	CORN, GRAIN - YIELD, MEASURED IN BU / ACRE		N/A	N/A	159.2		N/A	N/A	999.214		N/A	N/A	3557.2		N/A	N/A	4.13426		N/A	N/A	94.9253		#VALUE!	#VALUE!	0.441298		1774.43	1779.1	1806.66		N/A	N/A	0.00228835	0.00228835		N/A	N/A	0.000244262	0.000244262		S18C37	Dubois
KANSAS	20	NORTH CENTRAL	40	PHILLIPS	NORTH CENTRAL PHILLIPS	147	S20C147	CORN, GRAIN - YIELD, MEASURED IN BU / ACRE		85.3	N/A	129.3		535.383	N/A	811.548		1905.96	N/A	2889.11		2.21515	N/A	3.35779		50.8614	N/A	77.097		0.236449	#VALUE!	0.358416		1739.52	1715.99	1720.59		0.00127343	N/A	0.00195153	0.00161248		0.000135928	N/A	0.00020831	0.000172119		S18C39	Elkhart
KANSAS	20	NORTHEAST	70	POTTAWATOMIE	NORTHEAST POTTAWATOMIE	149	S20C149	CORN, GRAIN - YIELD, MEASURED IN BU / ACRE		136.7	N/A	146.4		857.994	N/A	918.875		3054.46	N/A	3271.2		3.54996	N/A	3.80186		81.5094	N/A	87.2932		0.378928	#VALUE!	0.405817		1653.15	1617.28	1665.69		0.00214739	N/A	0.00228245	0.00221492		0.000229216	N/A	0.000243633	0.000236424		S18C41	Fayette
KANSAS	20	SOUTHEAST	90	BUTLER	SOUTHEAST BUTLER	15	S20C15	CORN, GRAIN - YIELD, MEASURED IN BU / ACRE		124.8	131.8	121.5		783.304	827.239	762.591		2788.56	2944.97	2714.82		3.24093	3.42271	3.15523		74.4138	78.5877	72.4462		0.345942	0.365346	0.336794		1732.97	1697.21	1748.27		0.00187016	0.00201667	0.00180477	0.0018972		0.000199624	0.000215263	0.000192644	0.00020251		S18C43	Floyd
KANSAS	20	SOUTH CENTRAL	60	PRATT	SOUTH CENTRAL PRATT	151	S20C151	CORN, GRAIN - YIELD, MEASURED IN BU / ACRE		N/A	175.5	154.2		N/A	1101.52	967.832		N/A	3921.41	3445.48		N/A	4.55756	4.00442		N/A	104.644	91.944		#VALUE!	0.486481	0.427438		1781.24	1773.13	1803.79		N/A	0.00257035	0.00222	0.00239517		N/A	0.000274363	0.000236967	0.000255665		S18C45	Fountain
KANSAS	20	NORTHWEST	10	RAWLINS	NORTHWEST RAWLINS	153	S20C153	CORN, GRAIN - YIELD, MEASURED IN BU / ACRE		N/A	98.1	114.5		N/A	615.722	718.656		N/A	2191.97	2558.42		N/A	2.54756	2.97345		N/A	58.4936	68.2723		#VALUE!	0.27193	0.317391		1762.75	1744.54	1771.78		N/A	0.0014603	0.00167823	0.00156927		N/A	0.000155875	0.000179137	0.000167506		S18C47	Franklin
KANSAS	20	NORTH CENTRAL	40	REPUBLIC	NORTH CENTRAL REPUBLIC	157	S20C157	CORN, GRAIN - YIELD, MEASURED IN BU / ACRE		158.3	167.6	156.5		993.565	1051.94	982.268		3537.09	3744.89	3496.87		4.11089	4.3524	4.06415		94.3887	99.934	93.3154		0.438803	0.464582	0.433813		1690.91	1655.41	1664.29		0.00243117	0.0026292	0.00244197	0.00250078		0.000259507	0.000280645	0.00026066	0.000266937		S18C49	Fulton
KANSAS	20	CENTRAL	50	RICE	CENTRAL RICE	159	S20C159	CORN, GRAIN - YIELD, MEASURED IN BU / ACRE		132	N/A	128.3		828.494	N/A	805.271		2949.44	N/A	2866.77		3.42791	N/A	3.33182		78.7069	N/A	76.5008		0.3659	#VALUE!	0.355644		1742.27	1738.65	1762.01		0.00196749	N/A	0.00189092	0.00192921		0.000210013	N/A	0.00020184	0.000205927		S18C5	Bartholomew
KANSAS	20	NORTHEAST	70	RILEY	NORTHEAST RILEY	161	S20C161	CORN, GRAIN - YIELD, MEASURED IN BU / ACRE		N/A	161.2	N/A		N/A	1011.77	N/A		N/A	3601.89	N/A		N/A	4.1862	N/A		N/A	96.1179	N/A		#VALUE!	0.446842	#VALUE!		1670.52	1637.95	1675.8		N/A	0.00255576	N/A	0.00255576		N/A	0.000272805	N/A	0.000272805		S18C51	Gibson
KANSAS	20	NORTH CENTRAL	40	ROOKS	NORTH CENTRAL ROOKS	163	S20C163	CORN, GRAIN - YIELD, MEASURED IN BU / ACRE		N/A	N/A	101.8		N/A	N/A	638.945		N/A	N/A	2274.64		N/A	N/A	2.64364		N/A	N/A	60.6998		#VALUE!	#VALUE!	0.282187		1757.95	1744.6	1747.32		N/A	N/A	0.00151297	0.00151297		N/A	N/A	0.000161497	0.000161497		S18C53	Grant
KANSAS	20	CENTRAL	50	RUSH	CENTRAL RUSH	165	S20C165	CORN, GRAIN - YIELD, MEASURED IN BU / ACRE		145.6	N/A	128.8		913.854	N/A	808.409		3253.32	N/A	2877.94		3.78108	N/A	3.34481		86.8161	N/A	76.7989		0.403599	#VALUE!	0.35703		1769.63	1776.04	1794.73		0.00213665	N/A	0.00186368	0.00200017		0.00022807	N/A	0.000198932	0.000213501		S18C55	Greene
KANSAS	20	CENTRAL	50	SALINE	CENTRAL SALINE	169	S20C169	CORN, GRAIN - YIELD, MEASURED IN BU / ACRE		100.9	114.1	N/A		633.296	716.145	N/A		2254.53	2549.48	N/A		2.62027	2.96306	N/A		60.1631	68.0338	N/A		0.279692	0.316282	#VALUE!		1707.29	1691.02	1712.75		0.00153475	0.00175223	N/A	0.00164349		0.000163822	0.000187036	N/A	0.000175429		S18C57	Hamilton
KANSAS	20	EAST CENTRAL	80	CHASE	EAST CENTRAL CHASE	17	S20C17	CORN, GRAIN - YIELD, MEASURED IN BU / ACRE		125.1	N/A	N/A		785.187	N/A	N/A		2795.26	N/A	N/A		3.24872	N/A	N/A		74.5927	N/A	N/A		0.346774	#VALUE!	#VALUE!		1707.62	1678.55	1720.81		0.00190248	N/A	N/A	0.00190248		0.000203074	N/A	N/A	0.000203074		S18C59	Hancock
KANSAS	20	WEST CENTRAL	20	SCOTT	WEST CENTRAL SCOTT	171	S20C171	CORN, GRAIN - YIELD, MEASURED IN BU / ACRE		150.7	161.4	N/A		945.864	1013.02	N/A		3367.28	3606.36	N/A		3.91353	4.19139	N/A		89.8571	96.2371	N/A		0.417736	0.447396	#VALUE!		1828.65	1813.32	1841.02		0.00214012	0.00231145	N/A	0.00222578		0.00022844	0.000246728	N/A	0.000237584		S18C61	Harrison
KANSAS	20	SOUTH CENTRAL	60	SEDGWICK	SOUTH CENTRAL SEDGWICK	173	S20C173	CORN, GRAIN - YIELD, MEASURED IN BU / ACRE		152.5	N/A	122.3		957.162	N/A	767.612		3407.5	N/A	2732.7		3.96027	N/A	3.17601		90.9304	N/A	72.9232		0.422726	#VALUE!	0.339012		1752.78	1710.54	1768.45		0.00225942	N/A	0.00179593	0.00202767		0.000241174	N/A	0.0001917	0.000216437		S18C63	Hendricks
KANSAS	20	SOUTHWEST	30	SEWARD	SOUTHWEST SEWARD	175	S20C175	CORN, GRAIN - YIELD, MEASURED IN BU / ACRE		N/A	N/A	194.2		N/A	N/A	1218.89		N/A	N/A	4339.25		N/A	N/A	5.04318		N/A	N/A	115.795		#VALUE!	#VALUE!	0.538317		1875.53	1829.65	1906.86		N/A	N/A	0.00264476	0.00264476		N/A	N/A	0.000282305	0.000282305		S18C65	Henry
KANSAS	20	EAST CENTRAL	80	SHAWNEE	EAST CENTRAL SHAWNEE	177	S20C177	CORN, GRAIN - YIELD, MEASURED IN BU / ACRE		138.7	144.9	139		870.547	909.461	872.429		3099.15	3237.68	3105.85		3.6019	3.76291	3.60969		82.7019	86.3988	82.8808		0.384472	0.401659	0.385304		1647.91	1615.96	1664.14		0.00218574	0.00232859	0.0021691	0.00222781		0.000233309	0.000248557	0.000231533	0.0002378		S18C67	Howard
KANSAS	20	NORTHWEST	10	SHERIDAN	NORTHWEST SHERIDAN	179	S20C179	CORN, GRAIN - YIELD, MEASURED IN BU / ACRE		119.5	127.1	136.9		750.038	797.739	859.249		2670.14	2839.95	3058.93		3.10329	3.30066	3.55515		71.2536	75.7853	81.6286		0.33125	0.352317	0.379483		1784	1775.13	1766.6		0.00173951	0.00185939	0.00201243	0.00187044		0.000185679	0.000198474	0.00021481	0.000199654		S18C69	Huntington
KANSAS	20	NORTHWEST	10	SHERMAN	NORTHWEST SHERMAN	181	S20C181	CORN, GRAIN - YIELD, MEASURED IN BU / ACRE		157.5	153.6	131.4		988.544	964.066	824.728		3519.22	3432.07	2936.03		4.09012	3.98884	3.41233		93.9117	91.5863	78.3492		0.436585	0.425775	0.364237		1803.25	1787.04	1823.74		0.00226819	0.00223209	0.00187106	0.00212378		0.00024211	0.000238257	0.00019972	0.000226696		S18C7	Benton
KANSAS	20	SOUTH CENTRAL	60	STAFFORD	SOUTH CENTRAL STAFFORD	185	S20C185	CORN, GRAIN - YIELD, MEASURED IN BU / ACRE		N/A	N/A	138.5		N/A	N/A	869.291		N/A	N/A	3094.68		N/A	N/A	3.5967		N/A	N/A	82.5827		#VALUE!	#VALUE!	0.383918		1761.91	1769.87	1790.5		N/A	N/A	0.00200877	0.00200877		N/A	N/A	0.000214419	0.000214419		S18C71	Jackson
KANSAS	20	SOUTHWEST	30	STANTON	SOUTHWEST STANTON	187	S20C187	CORN, GRAIN - YIELD, MEASURED IN BU / ACRE		N/A	194	160.7		N/A	1217.64	1008.63		N/A	4334.78	3590.72		N/A	5.03798	4.17322		N/A	115.675	95.8197		#VALUE!	0.537762	0.445456		1890.26	1852.17	1930.12		N/A	0.00272004	0.00216215	0.0024411		N/A	0.000290342	0.000230792	0.000260567		S18C73	Jasper
KANSAS	20	SOUTHWEST	30	STEVENS	SOUTHWEST STEVENS	189	S20C189	CORN, GRAIN - YIELD, MEASURED IN BU / ACRE		186.5	N/A	175.4		1170.56	N/A	1100.89		4167.2	N/A	3919.18		4.84322	N/A	4.55496		111.203	N/A	104.585		0.516973	#VALUE!	0.486204		1900.61	1846.82	1928.12		0.00254824	N/A	0.00236238	0.00245531		0.000272003	N/A	0.000252165	0.000262084		S18C75	Jay
KANSAS	20	SOUTHEAST	90	CHAUTAUQUA	SOUTHEAST CHAUTAUQUA	19	S20C19	CORN, GRAIN - YIELD, MEASURED IN BU / ACRE		N/A	123.7	100.3		N/A	776.399	629.53		N/A	2763.98	2241.13		N/A	3.21236	2.60469		N/A	73.758	59.8054		#VALUE!	0.342893	0.278029		1713.23	1664.08	1754.92		N/A	0.00193041	0.00148422	0.00170732		N/A	0.000206055	0.000158428	0.000182242		S18C77	Jefferson
KANSAS	20	SOUTH CENTRAL	60	SUMNER	SOUTH CENTRAL SUMNER	191	S20C191	CORN, GRAIN - YIELD, MEASURED IN BU / ACRE		121.7	113.7	95.4		763.847	713.635	598.775		2719.29	2540.54	2131.64		3.16043	2.95267	2.47744		72.5654	67.7953	56.8837		0.337349	0.315173	0.264446		1770	1715.19	1791.46		0.00178555	0.00172149	0.00138292	0.00162998		0.000190593	0.000183754	0.000147615	0.000173987		S18C79	Jennings
KANSAS	20	NORTHWEST	10	THOMAS	NORTHWEST THOMAS	193	S20C193	CORN, GRAIN - YIELD, MEASURED IN BU / ACRE		125.1	117	N/A		785.187	734.347	N/A		2795.26	2614.28	N/A		3.24872	3.03837	N/A		74.5927	69.763	N/A		0.346774	0.324321	#VALUE!		1790.44	1779.71	1794.91		0.00181448	0.00170723	N/A	0.00176086		0.000193681	0.000182232	N/A	0.000187956		S18C81	Johnson
KANSAS	20	EAST CENTRAL	80	WABAUNSEE	EAST CENTRAL WABAUNSEE	197	S20C197	CORN, GRAIN - YIELD, MEASURED IN BU / ACRE		N/A	N/A	118.1		N/A	N/A	741.251		N/A	N/A	2638.85		N/A	N/A	3.06694		N/A	N/A	70.4189		#VALUE!	#VALUE!	0.32737		1670	1637.2	1686.81		N/A	N/A	0.00181819	0.00181819		N/A	N/A	0.000194076	0.000194076		S18C83	Knox
KANSAS	20	WEST CENTRAL	20	WALLACE	WEST CENTRAL WALLACE	199	S20C199	CORN, GRAIN - YIELD, MEASURED IN BU / ACRE		138.6	143	131		869.919	897.535	822.218		3096.91	3195.23	2927.1		3.5993	3.71357	3.40194		82.6423	85.2659	78.1107		0.384195	0.396392	0.363128		1825.6	1809.51	1844.17		0.00197157	0.00205225	0.0018447	0.00195617		0.000210449	0.00021906	0.000196906	0.000208805		S18C85	Kosciusko
KANSAS	20	NORTH CENTRAL	40	WASHINGTON	NORTH CENTRAL WASHINGTON	201	S20C201	CORN, GRAIN - YIELD, MEASURED IN BU / ACRE		116.3	N/A	124.7		729.954	N/A	782.676		2598.63	N/A	2786.33		3.02019	N/A	3.23833		69.3456	N/A	74.3542		0.32238	#VALUE!	0.345665		1670.74	1635.5	1651.81		0.0018077	N/A	0.00196048	0.00188409		0.000192957	N/A	0.000209264	0.00020111		S18C87	LaGrange
KANSAS	20	WEST CENTRAL	20	WICHITA	WEST CENTRAL WICHITA	203	S20C203	CORN, GRAIN - YIELD, MEASURED IN BU / ACRE		137.5	N/A	152.6		863.015	N/A	957.789		3072.33	N/A	3409.73		3.57074	N/A	3.96287		81.9864	N/A	90.99		0.381146	#VALUE!	0.423003		1840.59	1821.51	1855.57		0.00194	N/A	0.00213566	0.00203783		0.000207078	N/A	0.000227964	0.000217521		S18C89	Lake
KANSAS	20	SOUTHEAST	90	WILSON	SOUTHEAST WILSON	205	S20C205	CORN, GRAIN - YIELD, MEASURED IN BU / ACRE		144.4	114.5	138.2		906.322	718.656	867.408		3226.51	2558.42	3087.97		3.74992	2.97345	3.58891		86.1006	68.2723	82.4038		0.400273	0.317391	0.383086		1687.03	1644.98	1725.87		0.0022228	0.00180759	0.00207948	0.00203662		0.000237265	0.000192945	0.000221967	0.000217392		S18C9	Blackford
KANSAS	20	SOUTHEAST	90	WOODSON	SOUTHEAST WOODSON	207	S20C207	CORN, GRAIN - YIELD, MEASURED IN BU / ACRE		122.4	N/A	N/A		768.24	N/A	N/A		2734.93	N/A	N/A		3.1786	N/A	N/A		72.9828	N/A	N/A		0.339289	#VALUE!	#VALUE!		1691.62	1652.82	1716.65		0.00187903	N/A	N/A	0.00187903		0.000200571	N/A	N/A	0.000200571		S18C91	LaPorte
KANSAS	20	SOUTHEAST	90	CHEROKEE	SOUTHEAST CHEROKEE	21	S20C21	CORN, GRAIN - YIELD, MEASURED IN BU / ACRE		155.8	125.5	144.6		977.874	787.697	907.578		3481.23	2804.2	3230.98		4.04597	3.25911	3.75512		92.898	74.8312	86.2199		0.431873	0.347882	0.400827		1676.52	1635.93	1714.04		0.00241331	0.00199221	0.0021908	0.00219877		0.000257601	0.000212651	0.000233849	0.0002347		S18C93	Lawrence
KANSAS	20	NORTHWEST	10	CHEYENNE	NORTHWEST CHEYENNE	23	S20C23	CORN, GRAIN - YIELD, MEASURED IN BU / ACRE		N/A	153.4	154.7		N/A	962.811	970.97		N/A	3427.61	3456.65		N/A	3.98364	4.0174		N/A	91.467	92.2422		#VALUE!	0.42522	0.428824		1777.79	1756.38	1792.98		N/A	0.0022681	0.00224063	0.00225436		N/A	0.0002421	0.000239168	0.000240634		S18C95	Madison
KANSAS	20	NORTH CENTRAL	40	CLOUD	NORTH CENTRAL CLOUD	29	S20C29	CORN, GRAIN - YIELD, MEASURED IN BU / ACRE		N/A	178	158.4		N/A	1117.21	994.193		N/A	3977.27	3539.33		N/A	4.62248	4.11349		N/A	106.135	94.4483		#VALUE!	0.493411	0.43908		1707.54	1666.26	1686.17		N/A	0.00277416	0.00243955	0.00260686		N/A	0.000296119	0.000260401	0.00027826		S18C97	Marion
KANSAS	20	EAST CENTRAL	80	ANDERSON	EAST CENTRAL ANDERSON	3	S20C3	CORN, GRAIN - YIELD, MEASURED IN BU / ACRE		149.1	129.5	121.7		935.822	812.803	763.847		3331.53	2893.58	2719.29		3.87198	3.36298	3.16043		88.9031	77.2163	72.5654		0.413301	0.35897	0.337349		1668.69	1634.37	1694.43		0.00232037	0.00205766	0.00186519	0.00208107		0.00024768	0.000219638	0.000199093	0.000222137		S18C99	Marshall
KANSAS	20	EAST CENTRAL	80	COFFEY	EAST CENTRAL COFFEY	31	S20C31	CORN, GRAIN - YIELD, MEASURED IN BU / ACRE		124.5	131.5	116.8		781.421	825.356	733.092		2781.86	2938.27	2609.81		3.23314	3.41492	3.03318		74.235	78.4088	69.6437		0.34511	0.364514	0.323766		1683.1	1644.02	1702.14		0.00192094	0.00207718	0.00178198	0.0019267		0.000205044	0.000221721	0.000190211	0.000205659		S19C1	Adair
KANSAS	20	SOUTH CENTRAL	60	COMANCHE	SOUTH CENTRAL COMANCHE	33	S20C33	CORN, GRAIN - YIELD, MEASURED IN BU / ACRE		N/A	137.3	N/A		N/A	861.759	N/A		N/A	3067.86	N/A		N/A	3.56554	N/A		N/A	81.8672	N/A		#VALUE!	0.380592	#VALUE!		1812.12	1781.76	1841.28		N/A	0.00200113	N/A	0.00200113		N/A	0.000213604	N/A	0.000213604		S19C101	Jefferson
KANSAS	20	SOUTHEAST	90	COWLEY	SOUTHEAST COWLEY	35	S20C35	CORN, GRAIN - YIELD, MEASURED IN BU / ACRE		142.6	N/A	109.1		895.025	N/A	684.763		3186.29	N/A	2437.76		3.70318	N/A	2.83322		85.0274	N/A	65.0525		0.395283	#VALUE!	0.302422		1750.46	1696.93	1776.01		0.00211555	N/A	0.00159527	0.00185541		0.000225817	N/A	0.000170282	0.000198049		S19C103	Johnson
KANSAS	20	SOUTHEAST	90	CRAWFORD	SOUTHEAST CRAWFORD	37	S20C37	CORN, GRAIN - YIELD, MEASURED IN BU / ACRE		155	N/A	N/A		972.853	N/A	N/A		3463.36	N/A	N/A		4.02519	N/A	N/A		92.421	N/A	N/A		0.429655	#VALUE!	#VALUE!		1673.43	1623.03	1701.87		0.00240536	N/A	N/A	0.00240536		0.000256751	N/A	N/A	0.000256751		S19C105	Jones
KANSAS	20	NORTHWEST	10	DECATUR	NORTHWEST DECATUR	39	S20C39	CORN, GRAIN - YIELD, MEASURED IN BU / ACRE		N/A	86.4	107.4		N/A	542.287	674.093		N/A	1930.54	2399.77		N/A	2.24372	2.78907		N/A	51.5173	64.0388		#VALUE!	0.239498	0.29771		1757.38	1736.47	1745.73		N/A	0.00129212	0.00159765	0.00144488		N/A	0.000137922	0.000170536	0.000154229		S19C107	Keokuk
KANSAS	20	CENTRAL	50	DICKINSON	CENTRAL DICKINSON	41	S20C41	CORN, GRAIN - YIELD, MEASURED IN BU / ACRE		N/A	148.1	N/A		N/A	929.545	N/A		N/A	3309.18	N/A		N/A	3.84601	N/A		N/A	88.3068	N/A		#VALUE!	0.410529	#VALUE!		1689.4	1675.08	1702.11		N/A	0.00229601	N/A	0.00229601		N/A	0.00024508	N/A	0.00024508		S19C109	Kossuth
KANSAS	20	NORTHEAST	70	DONIPHAN	NORTHEAST DONIPHAN	43	S20C43	CORN, GRAIN - YIELD, MEASURED IN BU / ACRE		209	N/A	186.6		1311.78	N/A	1171.19		4669.95	N/A	4169.43		5.42752	N/A	4.84581		124.619	N/A	111.263		0.579342	#VALUE!	0.51725		1592.65	1578.47	1625.19		0.00340785	N/A	0.00298169	0.00319477		0.00036376	N/A	0.00031827	0.000341015		S19C11	Benton
KANSAS	20	EAST CENTRAL	80	DOUGLAS	EAST CENTRAL DOUGLAS	45	S20C45	CORN, GRAIN - YIELD, MEASURED IN BU / ACRE		152	138.1	132.6		954.024	866.781	832.26		3396.32	3085.74	2962.85		3.94729	3.58632	3.44349		90.6322	82.3442	79.0647		0.42134	0.382809	0.367563		1638.31	1612.03	1670.05		0.00240936	0.00222472	0.00206191	0.002232		0.000257179	0.00023747	0.000220091	0.000238247		S19C111	Lee
KANSAS	20	SOUTH CENTRAL	60	EDWARDS	SOUTH CENTRAL EDWARDS	47	S20C47	CORN, GRAIN - YIELD, MEASURED IN BU / ACRE		184.9	182.7	N/A		1160.52	1146.71	N/A		4131.45	4082.29	N/A		4.80167	4.74453	N/A		110.249	108.938	N/A		0.512537	0.506439	#VALUE!		1783.56	1790.88	1818		0.00269218	0.00264928	N/A	0.00267073		0.000287368	0.000282788	N/A	0.000285078		S19C113	Linn
KANSAS	20	SOUTHEAST	90	ELK	SOUTHEAST ELK	49	S20C49	CORN, GRAIN - YIELD, MEASURED IN BU / ACRE		155.8	N/A	N/A		977.874	N/A	N/A		3481.23	N/A	N/A		4.04597	N/A	N/A		92.898	N/A	N/A		0.431873	#VALUE!	#VALUE!		1715.95	1669	1741.23		0.00235786	N/A	N/A	0.00235786		0.000251682	N/A	N/A	0.000251682		S19C115	Louisa
KANSAS	20	NORTHEAST	70	ATCHISON	NORTHEAST ATCHISON	5	S20C5	CORN, GRAIN - YIELD, MEASURED IN BU / ACRE		183.8	136	150.6		1153.62	853.6	945.237		4106.87	3038.82	3365.04		4.7731	3.53178	3.91093		109.593	81.092	89.7975		0.509488	0.376988	0.417459		1610.22	1592.54	1642.5		0.00296425	0.0022177	0.00238108	0.00252101		0.000316409	0.000236721	0.000254161	0.000269097		S19C117	Lucas
KANSAS	20	SOUTHWEST	30	FINNEY	SOUTHWEST FINNEY	55	S20C55	CORN, GRAIN - YIELD, MEASURED IN BU / ACRE		166.6	N/A	N/A		1045.66	N/A	N/A		3722.55	N/A	N/A		4.32643	N/A	N/A		99.3377	N/A	N/A		0.46181	#VALUE!	#VALUE!		1839.67	1822.3	1869.14		0.00235174	N/A	N/A	0.00235174		0.000251029	N/A	N/A	0.000251029		S19C119	Lyon
KANSAS	20	EAST CENTRAL	80	FRANKLIN	EAST CENTRAL FRANKLIN	59	S20C59	CORN, GRAIN - YIELD, MEASURED IN BU / ACRE		146	131.5	138		916.365	825.356	866.153		3262.26	2938.27	3083.5		3.79147	3.41492	3.58372		87.0547	78.4088	82.2845		0.404708	0.364514	0.382532		1653.25	1621.93	1682.72		0.00229334	0.00210547	0.00212972	0.00217618		0.000244795	0.000224741	0.00022733	0.000232289		S19C121	Madison
KANSAS	20	EAST CENTRAL	80	GEARY	EAST CENTRAL GEARY	61	S20C61	CORN, GRAIN - YIELD, MEASURED IN BU / ACRE		137.9	165	146.2		865.525	1035.62	917.62		3081.27	3686.8	3266.73		3.58112	4.28488	3.79667		82.2249	98.3837	87.1739		0.382255	0.457375	0.405262		1676.54	1654.45	1690.88		0.00213602	0.00258991	0.00224538	0.00232377		0.000228002	0.000276451	0.000239675	0.000248043		S19C123	Mahaska
KANSAS	20	WEST CENTRAL	20	GOVE	WEST CENTRAL GOVE	63	S20C63	CORN, GRAIN - YIELD, MEASURED IN BU / ACRE		99.4	105	111.4		623.881	659.029	699.199		2221.02	2346.14	2489.15		2.58132	2.72674	2.89295		59.2687	62.6078	66.4239		0.275534	0.291057	0.308798		1799.15	1787.98	1790.56		0.00143474	0.00152504	0.00161567	0.00152515		0.000153147	0.000162785	0.000172459	0.000162797		S19C125	Marion
KANSAS	20	SOUTHWEST	30	GRANT	SOUTHWEST GRANT	67	S20C67	CORN, GRAIN - YIELD, MEASURED IN BU / ACRE		198.7	222.1	189.4		1247.13	1394	1188.76		4439.8	4962.66	4232		5.16004	5.76771	4.91853		118.478	132.43	112.933		0.550791	0.615655	0.525011		1884.67	1843.79	1916.28		0.0027379	0.00312818	0.00256671	0.00281093		0.000292248	0.000333907	0.000273974	0.000300043		S19C127	Marshall
KANSAS	20	SOUTHWEST	30	GRAY	SOUTHWEST GRAY	69	S20C69	CORN, GRAIN - YIELD, MEASURED IN BU / ACRE		211.7	N/A	185.4		1328.73	N/A	1163.66		4730.28	N/A	4142.62		5.49763	N/A	4.81465		126.229	N/A	110.547		0.586826	#VALUE!	0.513923		1841.13	1822.96	1870.81		0.00298601	N/A	0.00257356	0.00277979		0.000318732	N/A	0.000274706	0.000296719		S19C129	Mills
KANSAS	20	SOUTH CENTRAL	60	BARBER	SOUTH CENTRAL BARBER	7	S20C7	CORN, GRAIN - YIELD, MEASURED IN BU / ACRE		152.1	N/A	N/A		954.651	N/A	N/A		3398.56	N/A	N/A		3.94988	N/A	N/A		90.6919	N/A	N/A		0.421617	#VALUE!	#VALUE!		1793.5	1766.29	1818.42		0.00220233	N/A	N/A	0.00220233		0.00023508	N/A	N/A	0.00023508		S19C13	Black Hawk
KANSAS	20	SOUTHEAST	90	GREENWOOD	SOUTHEAST GREENWOOD	73	S20C73	CORN, GRAIN - YIELD, MEASURED IN BU / ACRE		129.2	95	N/A		810.92	596.265	N/A		2886.88	2122.7	N/A		3.35519	2.46705	N/A		77.0374	56.6452	N/A		0.358139	0.263337	#VALUE!		1708.37	1672.09	1728.28		0.00196397	0.00147543	N/A	0.0017197		0.000209638	0.00015749	N/A	0.000183564		S19C131	Mitchell
KANSAS	20	SOUTHWEST	30	HAMILTON	SOUTHWEST HAMILTON	75	S20C75	CORN, GRAIN - YIELD, MEASURED IN BU / ACRE		136.8	144.2	N/A		858.621	905.067	N/A		3056.69	3222.04	N/A		3.55256	3.74473	N/A		81.569	85.9814	N/A		0.379206	0.399718	#VALUE!		1871.75	1845.04	1908.4		0.00189799	0.00202962	N/A	0.0019638		0.000202594	0.000216645	N/A	0.000209619		S19C133	Monona
KANSAS	20	SOUTH CENTRAL	60	HARPER	SOUTH CENTRAL HARPER	77	S20C77	CORN, GRAIN - YIELD, MEASURED IN BU / ACRE		127.9	113.2	72.4		802.761	710.497	454.417		2857.83	2529.37	1617.72		3.32143	2.93969	1.88015		76.2623	67.4972	43.1696		0.354535	0.313787	0.200691		1790.93	1745.79	1806.63		0.00185459	0.00168387	0.0010407	0.00152639		0.000197961	0.000179739	0.000111086	0.000162929		S19C135	Monroe
KANSAS	20	SOUTH CENTRAL	60	HARVEY	SOUTH CENTRAL HARVEY	79	S20C79	CORN, GRAIN - YIELD, MEASURED IN BU / ACRE		134.7	131.8	127.1		845.441	827.239	797.739		3009.77	2944.97	2839.95		3.49802	3.42271	3.30066		80.3169	78.5877	75.7853		0.373384	0.365346	0.352317		1736.03	1707.78	1755.39		0.00201496	0.00200419	0.0018803	0.00196648		0.000215079	0.00021393	0.000200706	0.000209905		S19C137	Montgomery
KANSAS	20	SOUTHWEST	30	HODGEMAN	SOUTHWEST HODGEMAN	83	S20C83	CORN, GRAIN - YIELD, MEASURED IN BU / ACRE		N/A	180.3	N/A		N/A	1131.65	N/A		N/A	4028.67	N/A		N/A	4.68221	N/A		N/A	107.507	N/A		#VALUE!	0.499786	#VALUE!		1804.03	1804.45	1834.26		N/A	0.00259481	N/A	0.00259481		N/A	0.000276974	N/A	0.000276974		S19C139	Muscatine
KANSAS	20	NORTHEAST	70	JACKSON	NORTHEAST JACKSON	85	S20C85	CORN, GRAIN - YIELD, MEASURED IN BU / ACRE		152.3	135.1	138		955.907	847.951	866.153		3403.03	3018.71	3083.5		3.95508	3.50841	3.58372		90.8111	80.5554	82.2845		0.422171	0.374493	0.382532		1632.04	1602.59	1654.42		0.00242339	0.00218921	0.00216615	0.00225959		0.000258677	0.00023368	0.000231218	0.000241192		S19C141	O'Brien
KANSAS	20	NORTHEAST	70	JEFFERSON	NORTHEAST JEFFERSON	87	S20C87	CORN, GRAIN - YIELD, MEASURED IN BU / ACRE		166.4	151	147.3		1044.4	947.747	924.524		3718.08	3373.98	3291.31		4.32124	3.92132	3.82523		99.2185	90.036	87.8298		0.461256	0.418568	0.408311		1624.18	1601.49	1651.66		0.00266057	0.00244854	0.00231599	0.00247503		0.000283993	0.000261361	0.000247213	0.000264189		S19C143	Osceola
KANSAS	20	NORTH CENTRAL	40	JEWELL	NORTH CENTRAL JEWELL	89	S20C89	CORN, GRAIN - YIELD, MEASURED IN BU / ACRE		143.3	N/A	N/A		899.418	N/A	N/A		3201.93	N/A	N/A		3.72136	N/A	N/A		85.4447	N/A	N/A		0.397223	#VALUE!	#VALUE!		1712.58	1678.3	1686.3		0.00217295	N/A	N/A	0.00217295		0.000231944	N/A	N/A	0.000231944		S19C145	Page
KANSAS	20	CENTRAL	50	BARTON	CENTRAL BARTON	9	S20C9	CORN, GRAIN - YIELD, MEASURED IN BU / ACRE		175.3	N/A	149.8		1100.27	N/A	940.215		3916.94	N/A	3347.17		4.55236	N/A	3.89015		104.525	N/A	89.3205		0.485926	#VALUE!	0.415241		1751.51	1759.59	1778.96		0.00259911	N/A	0.00218676	0.00239293		0.000277433	N/A	0.000233418	0.000255425		S19C147	Palo Alto
KANSAS	20	SOUTHWEST	30	KEARNY	SOUTHWEST KEARNY	93	S20C93	CORN, GRAIN - YIELD, MEASURED IN BU / ACRE		169.7	N/A	163		1065.12	N/A	1023.06		3791.82	N/A	3642.11		4.40694	N/A	4.23295		101.186	N/A	97.1912		0.470403	#VALUE!	0.451831		1860.26	1833.7	1893.68		0.00236899	N/A	0.0022353	0.00230215		0.00025287	N/A	0.0002386	0.000245735		S19C149	Plymouth
KANSAS	20	SOUTH CENTRAL	60	KINGMAN	SOUTH CENTRAL KINGMAN	95	S20C95	CORN, GRAIN - YIELD, MEASURED IN BU / ACRE		171.2	160.5	128.7		1074.53	1007.37	807.782		3825.33	3586.25	2875.7		4.44589	4.16802	3.34221		102.081	95.7005	76.7393		0.474561	0.444901	0.356753		1776.19	1746.72	1788.73		0.00250305	0.0023862	0.00186848	0.00225258		0.000267179	0.000254707	0.000199445	0.000240444		S19C15	Boone
KANSAS	20	SOUTH CENTRAL	60	KIOWA	SOUTH CENTRAL KIOWA	97	S20C97	CORN, GRAIN - YIELD, MEASURED IN BU / ACRE		202.6	N/A	N/A		1271.61	N/A	N/A		4526.94	N/A	N/A		5.26132	N/A	N/A		120.803	N/A	N/A		0.561601	#VALUE!	#VALUE!		1797.79	1792.61	1829.38		0.00292655	N/A	N/A	0.00292655		0.000312384	N/A	N/A	0.000312384		S19C151	Pocahontas
KANSAS	20	SOUTHEAST	90	LABETTE	SOUTHEAST LABETTE	99	S20C99	CORN, GRAIN - YIELD, MEASURED IN BU / ACRE		N/A	114.1	N/A		N/A	716.145	N/A		N/A	2549.48	N/A		N/A	2.96306	N/A		N/A	68.0338	N/A		#VALUE!	0.316282	#VALUE!		1679.9	1638.12	1724.37		N/A	0.00180882	N/A	0.00180882		N/A	0.000193076	N/A	0.000193076		S19C153	Polk
KENTUCKY	21	CENTRAL	30	ADAIR	CENTRAL ADAIR	1	S21C1	CORN, GRAIN - YIELD, MEASURED IN BU / ACRE		155.6	158.5	151.1		976.619	994.821	948.375		3476.76	3541.56	3376.21		4.04077	4.11608	3.92391		92.7788	94.508	90.0956		0.431319	0.439357	0.418845		1594.54	1557.03	1642.16		0.00253413	0.00264355	0.00238948	0.00252239		0.000270497	0.000282177	0.000255057	0.000269244		S19C155	Pottawattamie
KENTUCKY	21	MIDWESTERN	20	HENDERSON	MIDWESTERN HENDERSON	101	S21C101	CORN, GRAIN - YIELD, MEASURED IN BU / ACRE		178.1	170.3	N/A		1117.84	1068.88	N/A		3979.51	3805.22	N/A		4.62508	4.42252	N/A		106.195	101.544	N/A		0.493688	0.472067	#VALUE!		1607.38	1576.49	1600.93		0.0028774	0.00280529	N/A	0.00284135		0.000307138	0.000299442	N/A	0.00030329		S19C157	Poweshiek
KENTUCKY	21	NORTHERN	40	HENRY	NORTHERN HENRY	103	S21C103	CORN, GRAIN - YIELD, MEASURED IN BU / ACRE		148.7	149.6	148.9		933.311	938.96	934.567		3322.59	3342.7	3327.06		3.86159	3.88496	3.86678		88.6646	89.2012	88.7838		0.412192	0.414687	0.412746		1558.71	1548.54	1577.93		0.00247743	0.00250879	0.00245054	0.00247892		0.000264444	0.000267792	0.000261575	0.000264604		S19C159	Ringgold
KENTUCKY	21	PURCHASE	10	HICKMAN	PURCHASE HICKMAN	105	S21C105	CORN, GRAIN - YIELD, MEASURED IN BU / ACRE		172.1	180.1	162		1080.18	1130.39	1016.79		3845.44	4024.2	3619.77		4.46926	4.67701	4.20698		102.617	107.387	96.5949		0.477056	0.499232	0.449059		1626.04	1613.35	1656.85		0.00274856	0.00289895	0.00253914	0.00272888		0.000293385	0.000309438	0.000271032	0.000291285		S19C161	Sac
KENTUCKY	21	BLUEGRASS	50	BATH	BLUEGRASS BATH	11	S21C11	CORN, GRAIN - YIELD, MEASURED IN BU / ACRE		141.5	126.9	139.5		888.121	796.484	875.568		3161.71	2835.48	3117.02		3.67461	3.29546	3.62267		84.3715	75.666	83.1789		0.392234	0.351763	0.38669		1566.53	1545.38	1586.47		0.0023457	0.00213246	0.00228348	0.00225388		0.000250384	0.000227622	0.000243742	0.000240583		S19C163	Scott
KENTUCKY	21	CENTRAL	30	JEFFERSON	CENTRAL JEFFERSON	111	S21C111	CORN, GRAIN - YIELD, MEASURED IN BU / ACRE		N/A	N/A	160		N/A	N/A	1004.24		N/A	N/A	3575.08		N/A	N/A	4.15504		N/A	N/A	95.4024		#VALUE!	#VALUE!	0.443515		1572.06	1553.08	1577.71		N/A	N/A	0.00263359	0.00263359		N/A	N/A	0.000281113	0.000281113		S19C165	Shelby
KENTUCKY	21	BLUEGRASS	50	JESSAMINE	BLUEGRASS JESSAMINE	113	S21C113	CORN, GRAIN - YIELD, MEASURED IN BU / ACRE		154.2	146.9	132.6		967.832	922.014	832.26		3445.48	3282.37	2962.85		4.00442	3.81484	3.44349		91.944	87.5913	79.0647		0.427438	0.407202	0.367563		1583.37	1554.02	1609.21		0.00252905	0.00245482	0.00213986	0.00237458		0.000269955	0.000262032	0.000228412	0.000253466		S19C167	Sioux
KENTUCKY	21	EASTERN OR MOUNTAIN	60	KNOX	EASTERN OR MOUNTAIN KNOX	121	S21C121	CORN, GRAIN - YIELD, MEASURED IN BU / ACRE		122.2	130	119.5		766.985	815.941	750.038		2730.47	2904.75	2670.14		3.17341	3.37597	3.10329		72.8636	77.5144	71.2536		0.338735	0.360356	0.33125		1571.46	1550.73	1649.44		0.0020194	0.00217702	0.00188142	0.00202595		0.000215554	0.000232378	0.000200826	0.000216253		S19C169	Story
KENTUCKY	21	CENTRAL	30	LARUE	CENTRAL LARUE	123	S21C123	CORN, GRAIN - YIELD, MEASURED IN BU / ACRE		142.7	N/A	N/A		895.652	N/A	N/A		3188.52	N/A	N/A		3.70577	N/A	N/A		85.087	N/A	N/A		0.39556	#VALUE!	#VALUE!		1615.4	1569.68	1620.87		0.00229403	N/A	N/A	0.00229403		0.000244868	N/A	N/A	0.000244868		S19C17	Bremer
KENTUCKY	21	EASTERN OR MOUNTAIN	60	LEWIS	EASTERN OR MOUNTAIN LEWIS	135	S21C135	CORN, GRAIN - YIELD, MEASURED IN BU / ACRE		145.6	148.4	131.6		913.854	931.428	825.984		3253.32	3315.88	2940.5		3.78108	3.8538	3.41752		86.8161	88.4857	78.4684		0.403599	0.41136	0.364791		1548.43	1528.27	1564.98		0.00244188	0.00252167	0.00218375	0.00238243		0.00026065	0.000269167	0.000233096	0.000254305		S19C171	Tama
KENTUCKY	21	BLUEGRASS	50	LINCOLN	BLUEGRASS LINCOLN	137	S21C137	CORN, GRAIN - YIELD, MEASURED IN BU / ACRE		N/A	165.3	162.4		N/A	1037.5	1019.3		N/A	3693.5	3628.7		N/A	4.29267	4.21736		N/A	98.5626	96.8334		#VALUE!	0.458207	0.450168		1592.97	1552.54	1638.12		N/A	0.00276494	0.00257451	0.00266973		N/A	0.000295134	0.000274808	0.000284971		S19C173	Taylor
KENTUCKY	21	PURCHASE	10	LIVINGSTON	PURCHASE LIVINGSTON	139	S21C139	CORN, GRAIN - YIELD, MEASURED IN BU / ACRE		N/A	152.4	145.2		N/A	956.534	911.344		N/A	3405.26	3244.38		N/A	3.95767	3.7707		N/A	90.8707	86.5776		#VALUE!	0.422448	0.40249		1625.32	1590.78	1623.8		N/A	0.00248788	0.00232214	0.00240501		N/A	0.000265561	0.000247869	0.000256715		S19C175	Union
KENTUCKY	21	MIDWESTERN	20	LOGAN	MIDWESTERN LOGAN	141	S21C141	CORN, GRAIN - YIELD, MEASURED IN BU / ACRE		132.6	184.3	178.6		832.26	1156.75	1120.98		2962.85	4118.04	3990.68		3.44349	4.78608	4.63806		79.0647	109.892	106.493		0.367563	0.510874	0.495074		1627.61	1580.78	1634.78		0.00211567	0.00302767	0.00283712	0.00266015		0.00022583	0.000323179	0.000302838	0.000283949		S19C177	Van Buren
KENTUCKY	21	PURCHASE	10	MCCRACKEN	PURCHASE MCCRACKEN	145	S21C145	CORN, GRAIN - YIELD, MEASURED IN BU / ACRE		160.8	N/A	143.8		1009.26	N/A	902.557		3592.95	N/A	3213.1		4.17581	N/A	3.73434		95.8794	N/A	85.7429		0.445733	#VALUE!	0.398609		1626.23	1594.63	1632.8		0.00256779	N/A	0.00228708	0.00242743		0.00027409	N/A	0.000244126	0.000259108		S19C179	Wapello
KENTUCKY	21	MIDWESTERN	20	MCLEAN	MIDWESTERN MCLEAN	149	S21C149	CORN, GRAIN - YIELD, MEASURED IN BU / ACRE		183.7	168.7	N/A		1152.99	1058.84	N/A		4104.64	3769.47	N/A		4.7705	4.38097	N/A		109.534	100.59	N/A		0.509211	0.467631	#VALUE!		1615.41	1569.66	1608.6		0.00295312	0.00279103	N/A	0.00287208		0.000315221	0.000297919	N/A	0.00030657		S19C181	Warren
KENTUCKY	21	NORTHERN	40	BOONE	NORTHERN BOONE	15	S21C15	CORN, GRAIN - YIELD, MEASURED IN BU / ACRE		N/A	144.1	146.5		N/A	904.439	919.503		N/A	3219.8	3273.43		N/A	3.74213	3.80446		N/A	85.9218	87.3528		#VALUE!	0.399441	0.406094		1537.09	1526.28	1557.82		N/A	0.0024518	0.00244217	0.00244698		N/A	0.000261709	0.000260681	0.000261195		S19C183	Washington
KENTUCKY	21	BLUEGRASS	50	MADISON	BLUEGRASS MADISON	151	S21C151	CORN, GRAIN - YIELD, MEASURED IN BU / ACRE		156.3	151	145.3		981.012	947.747	911.971		3492.4	3373.98	3246.62		4.05895	3.92132	3.77329		93.1962	90.036	86.6373		0.433259	0.418568	0.402767		1579.78	1549.59	1614.08		0.00256932	0.00253055	0.00233774	0.0024792		0.000274253	0.000270115	0.000249534	0.000264634		S19C185	Wayne
KENTUCKY	21	CENTRAL	30	MARION	CENTRAL MARION	155	S21C155	CORN, GRAIN - YIELD, MEASURED IN BU / ACRE		145.2	163.8	144		911.344	1028.09	903.812		3244.38	3659.99	3217.57		3.7707	4.25372	3.73953		86.5776	97.6682	85.8621		0.40249	0.454049	0.399164		1594.9	1557.53	1623.33		0.00236422	0.00273107	0.00230362	0.0024663		0.000252361	0.000291518	0.000245892	0.000263257		S19C187	Webster
KENTUCKY	21	PURCHASE	10	MARSHALL	PURCHASE MARSHALL	157	S21C157	CORN, GRAIN - YIELD, MEASURED IN BU / ACRE		104	N/A	N/A		652.753	N/A	N/A		2323.8	N/A	N/A		2.70077	N/A	N/A		62.0115	N/A	N/A		0.288285	#VALUE!	#VALUE!		1620.99	1595.68	1639.09		0.00166613	N/A	N/A	0.00166613		0.000177845	N/A	N/A	0.000177845		S19C189	Winnebago
KENTUCKY	21	BLUEGRASS	50	MASON	BLUEGRASS MASON	161	S21C161	CORN, GRAIN - YIELD, MEASURED IN BU / ACRE		148.1	171.6	153.1		929.545	1077.04	960.928		3309.18	3834.27	3420.9		3.84601	4.45628	3.97585		88.3068	102.319	91.2881		0.410529	0.47567	0.424389		1549.01	1533.91	1571.36		0.00248288	0.00290518	0.0025302	0.00263942		0.000265027	0.000310103	0.000270077	0.000281736		S19C19	Buchanan
KENTUCKY	21	CENTRAL	30	MEADE	CENTRAL MEADE	163	S21C163	CORN, GRAIN - YIELD, MEASURED IN BU / ACRE		174	174.7	165.5		1092.11	1096.5	1038.76		3887.9	3903.54	3697.97		4.5186	4.53678	4.29787		103.75	104.167	98.6818		0.482323	0.484263	0.458761		1594.32	1557.48	1592.26		0.00283419	0.0029129	0.00269922	0.00281544		0.000302526	0.000310927	0.000288119	0.000300524		S19C191	Winneshiek
KENTUCKY	21	BLUEGRASS	50	MERCER	BLUEGRASS MERCER	167	S21C167	CORN, GRAIN - YIELD, MEASURED IN BU / ACRE		N/A	174.9	162		N/A	1097.75	1016.79		N/A	3908.01	3619.77		N/A	4.54198	4.20698		N/A	104.287	96.5949		#VALUE!	0.484818	0.449059		1591	1557.17	1614.86		N/A	0.00291681	0.00260516	0.00276099		N/A	0.000311345	0.000278079	0.000294712		S19C193	Woodbury
KENTUCKY	21	CENTRAL	30	METCALFE	CENTRAL METCALFE	169	S21C169	CORN, GRAIN - YIELD, MEASURED IN BU / ACRE		162	N/A	180.2		1016.79	N/A	1131.02		3619.77	N/A	4026.43		4.20698	N/A	4.67961		96.5949	N/A	107.447		0.449059	#VALUE!	0.499509		1606.64	1567.22	1643.6		0.00261849	N/A	0.00284717	0.00273283		0.000279502	N/A	0.000303912	0.000291707		S19C195	Worth
KENTUCKY	21	BLUEGRASS	50	BOURBON	BLUEGRASS BOURBON	17	S21C17	CORN, GRAIN - YIELD, MEASURED IN BU / ACRE		168.8	171.7	162.7		1059.47	1077.67	1021.18		3771.71	3836.51	3635.41		4.38357	4.45888	4.22515		100.649	102.379	97.0123		0.467909	0.475947	0.451		1571.54	1553.77	1598.57		0.00278934	0.00286971	0.00264308	0.00276738		0.000297739	0.000306318	0.000282127	0.000295395		S19C197	Wright
KENTUCKY	21	CENTRAL	30	MONROE	CENTRAL MONROE	171	S21C171	CORN, GRAIN - YIELD, MEASURED IN BU / ACRE		159.9	179.1	147.7		1003.61	1124.12	927.035		3572.84	4001.85	3300.24		4.15244	4.65105	3.83562		95.3427	106.791	88.0683		0.443238	0.49646	0.40942		1612.3	1570.81	1655.64		0.00257548	0.00296092	0.0023167	0.0026177		0.00027491	0.000316053	0.000247288	0.000279417		S19C21	Buena Vista
KENTUCKY	21	BLUEGRASS	50	MONTGOMERY	BLUEGRASS MONTGOMERY	173	S21C173	CORN, GRAIN - YIELD, MEASURED IN BU / ACRE		130.8	N/A	N/A		820.962	N/A	N/A		2922.63	N/A	N/A		3.39674	N/A	N/A		77.9914	N/A	N/A		0.362574	#VALUE!	#VALUE!		1566.79	1549.27	1593.9		0.00216796	N/A	N/A	0.00216796		0.000231412	N/A	N/A	0.000231412		S19C23	Butler
KENTUCKY	21	CENTRAL	30	NELSON	CENTRAL NELSON	179	S21C179	CORN, GRAIN - YIELD, MEASURED IN BU / ACRE		N/A	184	170.2		N/A	1154.87	1068.26		N/A	4111.34	3802.99		N/A	4.77829	4.41992		N/A	109.713	101.484		#VALUE!	0.510043	0.471789		1597.24	1564.15	1604.05		N/A	0.00305488	0.00275548	0.00290518		N/A	0.000326083	0.000294124	0.000310103		S19C25	Calhoun
KENTUCKY	21	BLUEGRASS	50	NICHOLAS	BLUEGRASS NICHOLAS	181	S21C181	CORN, GRAIN - YIELD, MEASURED IN BU / ACRE		153	N/A	N/A		960.3	N/A	N/A		3418.67	N/A	N/A		3.97326	N/A	N/A		91.2285	N/A	N/A		0.424112	#VALUE!	#VALUE!		1566.14	1546.71	1586.32		0.00253697	N/A	N/A	0.00253697		0.000270801	N/A	N/A	0.000270801		S19C27	Carroll
KENTUCKY	21	MIDWESTERN	20	OHIO	MIDWESTERN OHIO	183	S21C183	CORN, GRAIN - YIELD, MEASURED IN BU / ACRE		199.1	167.8	155.3		1249.65	1053.19	974.736		4448.74	3749.36	3470.06		5.17043	4.3576	4.03298		118.716	100.053	92.5999		0.551899	0.465137	0.430487		1614.43	1567.42	1602.71		0.00320263	0.00278011	0.00251635	0.00283303		0.000341854	0.000296753	0.000268599	0.000302402		S19C29	Cass
KENTUCKY	21	NORTHERN	40	OLDHAM	NORTHERN OLDHAM	185	S21C185	CORN, GRAIN - YIELD, MEASURED IN BU / ACRE		161.6	167.6	155.1		1014.28	1051.94	973.481		3610.83	3744.89	3465.59		4.19659	4.3524	4.02779		96.3564	99.934	92.4807		0.44795	0.464582	0.429933		1562.51	1551.9	1574.96		0.0026858	0.00280456	0.00255739	0.00268259		0.000286686	0.000299364	0.00027298	0.000286343		S19C3	Adams
KENTUCKY	21	NORTHERN	40	OWEN	NORTHERN OWEN	187	S21C187	CORN, GRAIN - YIELD, MEASURED IN BU / ACRE		144.3	168.5	142.5		905.695	1057.59	894.397		3224.27	3765	3184.05		3.74733	4.37577	3.70058		86.041	100.471	84.9677		0.399995	0.467077	0.395006		1552.77	1542.26	1573.3		0.00241332	0.00283725	0.00235211	0.00253423		0.000257601	0.000302852	0.000251068	0.000270507		S19C31	Cedar
KENTUCKY	21	NORTHERN	40	PENDLETON	NORTHERN PENDLETON	191	S21C191	CORN, GRAIN - YIELD, MEASURED IN BU / ACRE		138.2	144.8	156.2		867.408	908.833	980.385		3087.97	3235.45	3490.17		3.58891	3.76031	4.05636		82.4038	86.3391	93.1366		0.383086	0.401381	0.432982		1544.77	1533	1565.03		0.00232327	0.00245291	0.00259187	0.00245602		0.000247989	0.000261827	0.00027666	0.000262159		S19C33	Cerro Gordo
KENTUCKY	21	EASTERN OR MOUNTAIN	60	POWELL	EASTERN OR MOUNTAIN POWELL	197	S21C197	CORN, GRAIN - YIELD, MEASURED IN BU / ACRE		97.7	N/A	N/A		613.211	N/A	N/A		2183.03	N/A	N/A		2.53717	N/A	N/A		58.2551	N/A	N/A		0.270822	#VALUE!	#VALUE!		1551.77	1540.51	1590.88		0.00163502	N/A	N/A	0.00163502		0.000174524	N/A	N/A	0.000174524		S19C35	Cherokee
KENTUCKY	21	EASTERN OR MOUNTAIN	60	PULASKI	EASTERN OR MOUNTAIN PULASKI	199	S21C199	CORN, GRAIN - YIELD, MEASURED IN BU / ACRE		174.5	171.4	171.4		1095.24	1075.79	1075.79		3899.07	3829.8	3829.8		4.53159	4.45108	4.45108		104.048	102.2	102.2		0.483709	0.475116	0.475116		1583.2	1550.41	1650.36		0.0028623	0.00287091	0.00269704	0.00281008		0.000305526	0.000306445	0.000287886	0.000299952		S19C37	Chickasaw
KENTUCKY	21	EASTERN OR MOUNTAIN	60	ROWAN	EASTERN OR MOUNTAIN ROWAN	205	S21C205	CORN, GRAIN - YIELD, MEASURED IN BU / ACRE		153.3	131.8	124.6		962.183	827.239	782.048		3425.37	2944.97	2784.09		3.98105	3.42271	3.23574		91.4074	78.5877	74.2946		0.424943	0.365346	0.345388		1559.86	1539.13	1575.34		0.00255218	0.0022238	0.00205399	0.00227666		0.000272424	0.000237372	0.000219246	0.000243014		S19C39	Clarke
KENTUCKY	21	CENTRAL	30	RUSSELL	CENTRAL RUSSELL	207	S21C207	CORN, GRAIN - YIELD, MEASURED IN BU / ACRE		152.4	153.1	156.5		956.534	960.928	982.268		3405.26	3420.9	3496.87		3.95767	3.97585	4.06415		90.8707	91.2881	93.3154		0.422448	0.424389	0.433813		1595.73	1555.32	1650.27		0.00248017	0.00255629	0.00246272	0.00249972		0.000264737	0.000272863	0.000262874	0.000266825		S19C41	Clay
KENTUCKY	21	BLUEGRASS	50	SCOTT	BLUEGRASS SCOTT	209	S21C209	CORN, GRAIN - YIELD, MEASURED IN BU / ACRE		148.4	185.4	158.4		931.428	1163.66	994.193		3315.88	4142.62	3539.33		3.8538	4.81465	4.11349		88.4857	110.547	94.4483		0.41136	0.513923	0.43908		1567.47	1554.48	1590.36		0.00245861	0.00309727	0.00258651	0.00271413		0.000262436	0.000330608	0.000276089	0.000289711		S19C43	Clayton
KENTUCKY	21	BLUEGRASS	50	BOYLE	BLUEGRASS BOYLE	21	S21C21	CORN, GRAIN - YIELD, MEASURED IN BU / ACRE		170.2	172	174.4		1068.26	1079.55	1094.62		3802.99	3843.21	3896.83		4.41992	4.46667	4.52899		101.484	102.558	103.989		0.471789	0.476779	0.483432		1593.13	1548.53	1627.37		0.00277436	0.00288446	0.00278301	0.00281394		0.00029614	0.000307891	0.000297063	0.000300365		S19C45	Clinton
KENTUCKY	21	BLUEGRASS	50	SHELBY	BLUEGRASS SHELBY	211	S21C211	CORN, GRAIN - YIELD, MEASURED IN BU / ACRE		160.8	171.9	152.3		1009.26	1078.93	955.907		3592.95	3840.97	3403.03		4.17581	4.46407	3.95508		95.8794	102.498	90.8111		0.445733	0.476502	0.422171		1570.39	1559.71	1587.91		0.00265909	0.00286211	0.00249074	0.00267065		0.000283836	0.000305507	0.000265866	0.000285069		S19C47	Crawford
KENTUCKY	21	MIDWESTERN	20	SIMPSON	MIDWESTERN SIMPSON	213	S21C213	CORN, GRAIN - YIELD, MEASURED IN BU / ACRE		125	180.4	180.5		784.559	1132.28	1132.9		2793.03	4030.9	4033.13		3.24612	4.68481	4.6874		74.5331	107.566	107.626		0.346496	0.500064	0.500341		1633.58	1581.34	1642.34		0.00198712	0.00296255	0.0028541	0.00260126		0.000212109	0.000316228	0.000304651	0.000277662		S19C49	Dallas
KENTUCKY	21	BLUEGRASS	50	SPENCER	BLUEGRASS SPENCER	215	S21C215	CORN, GRAIN - YIELD, MEASURED IN BU / ACRE		174.9	168	N/A		1097.75	1054.45	N/A		3908.01	3753.83	N/A		4.54198	4.36279	N/A		104.287	100.172	N/A		0.484818	0.465691	#VALUE!		1579.09	1558.14	1593.18		0.00287633	0.0028	N/A	0.00283816		0.000307023	0.000298876	N/A	0.00030295		S19C5	Allamakee
KENTUCKY	21	CENTRAL	30	TAYLOR	CENTRAL TAYLOR	217	S21C217	CORN, GRAIN - YIELD, MEASURED IN BU / ACRE		168.5	170.6	178		1057.59	1070.77	1117.21		3765	3811.93	3977.27		4.37577	4.43031	4.62248		100.471	101.723	106.135		0.467077	0.472898	0.493411		1599.12	1556.74	1630.49		0.00273636	0.00284589	0.00283503	0.00280576		0.000292084	0.000303775	0.000302615	0.000299491		S19C51	Davis
KENTUCKY	21	MIDWESTERN	20	TODD	MIDWESTERN TODD	219	S21C219	CORN, GRAIN - YIELD, MEASURED IN BU / ACRE		130	174.7	175.9		815.941	1096.5	1104.03		2904.75	3903.54	3930.35		3.37597	4.53678	4.56795		77.5144	104.167	104.883		0.360356	0.484263	0.48759		1624.64	1587.36	1635.2		0.00207798	0.00285807	0.00279351	0.00257652		0.000221807	0.000305075	0.000298183	0.000275022		S19C53	Decatur
KENTUCKY	21	PURCHASE	10	TRIGG	PURCHASE TRIGG	221	S21C221	CORN, GRAIN - YIELD, MEASURED IN BU / ACRE		115.1	180	152.7		722.422	1129.76	958.417		2571.82	4021.96	3411.97		2.98903	4.67442	3.96546		68.6301	107.328	91.0496		0.319054	0.498955	0.42328		1625.75	1594.49	1638.98		0.00183855	0.00293161	0.00241947	0.00239654		0.00019625	0.000312924	0.000258258	0.000255811		S19C55	Delaware
KENTUCKY	21	NORTHERN	40	TRIMBLE	NORTHERN TRIMBLE	223	S21C223	CORN, GRAIN - YIELD, MEASURED IN BU / ACRE		171.1	168.4	N/A		1073.9	1056.96	N/A		3823.1	3762.77	N/A		4.44329	4.37318	N/A		102.021	100.411	N/A		0.474284	0.4668	#VALUE!		1554.67	1539.45	1572.19		0.00285803	0.00284074	N/A	0.00284939		0.000305071	0.000303225	N/A	0.000304148		S19C57	Des Moines
KENTUCKY	21	MIDWESTERN	20	UNION	MIDWESTERN UNION	225	S21C225	CORN, GRAIN - YIELD, MEASURED IN BU / ACRE		187	172.3	161		1173.7	1081.44	1010.51		4178.37	3849.91	3597.42		4.8562	4.47446	4.18101		111.502	102.736	95.9986		0.518359	0.477611	0.446287		1618.41	1581	1605.82		0.0030006	0.00283014	0.00260366	0.00281147		0.000320289	0.000302094	0.000277919	0.0003001		S19C59	Dickinson
KENTUCKY	21	CENTRAL	30	WARREN	CENTRAL WARREN	227	S21C227	CORN, GRAIN - YIELD, MEASURED IN BU / ACRE		133.2	187.9	182		836.026	1179.35	1142.32		2976.25	4198.48	4066.65		3.45907	4.87957	4.72636		79.4225	112.038	108.52		0.369226	0.520853	0.504499		1623.94	1570.75	1623.31		0.00213005	0.00310652	0.00291155	0.00271604		0.000227365	0.000331595	0.000310784	0.000289915		S19C61	Dubuque
KENTUCKY	21	BLUEGRASS	50	WASHINGTON	BLUEGRASS WASHINGTON	229	S21C229	CORN, GRAIN - YIELD, MEASURED IN BU / ACRE		N/A	165.4	148.8		N/A	1038.13	933.939		N/A	3695.74	3324.82		N/A	4.29527	3.86419		N/A	98.6222	88.7242		#VALUE!	0.458484	0.412469		1595.09	1560.31	1613.13		N/A	0.00275283	0.00239546	0.00257414		N/A	0.000293842	0.000255695	0.000274768		S19C63	Emmet
KENTUCKY	21	NORTHERN	40	BRACKEN	NORTHERN BRACKEN	23	S21C23	CORN, GRAIN - YIELD, MEASURED IN BU / ACRE		130.5	142.1	129.3		819.079	891.887	811.548		2915.92	3175.12	2889.11		3.38895	3.69019	3.35779		77.8126	84.7292	77.097		0.361742	0.393897	0.358416		1545.8	1529.29	1564		0.00219236	0.00241301	0.00214692	0.00225077		0.000234016	0.000257569	0.000229166	0.00024025		S19C65	Fayette
KENTUCKY	21	EASTERN OR MOUNTAIN	60	WAYNE	EASTERN OR MOUNTAIN WAYNE	231	S21C231	CORN, GRAIN - YIELD, MEASURED IN BU / ACRE		176.5	192.7	186.2		1107.8	1209.48	1168.68		3943.76	4305.73	4160.5		4.58353	5.00422	4.83543		105.241	114.9	111.024		0.489253	0.534159	0.516141		1588.53	1551.77	1661.9		0.00288539	0.00322485	0.00290958	0.0030066		0.000307991	0.000344225	0.000310573	0.00032093		S19C67	Floyd
KENTUCKY	21	MIDWESTERN	20	WEBSTER	MIDWESTERN WEBSTER	233	S21C233	CORN, GRAIN - YIELD, MEASURED IN BU / ACRE		158	170.2	155.1		991.682	1068.26	973.481		3530.39	3802.99	3465.59		4.1031	4.41992	4.02779		94.2098	101.484	92.4807		0.437971	0.471789	0.429933		1619.35	1576.8	1605.08		0.00253379	0.0028031	0.0025094	0.00261543		0.000270461	0.000299207	0.000267857	0.000279175		S19C69	Franklin
KENTUCKY	21	EASTERN OR MOUNTAIN	60	WHITLEY	EASTERN OR MOUNTAIN WHITLEY	235	S21C235	CORN, GRAIN - YIELD, MEASURED IN BU / ACRE		N/A	103.2	N/A		N/A	647.732	N/A		N/A	2305.93	N/A		N/A	2.68	N/A		N/A	61.5345	N/A		#VALUE!	0.286067	#VALUE!		1575.45	1552.54	1662.55		N/A	0.0017262	N/A	0.0017262		N/A	0.000184258	N/A	0.000184258		S19C7	Appanoose
KENTUCKY	21	BLUEGRASS	50	WOODFORD	BLUEGRASS WOODFORD	239	S21C239	CORN, GRAIN - YIELD, MEASURED IN BU / ACRE		154.2	147.1	160.2		967.832	923.269	1005.49		3445.48	3286.84	3579.55		4.00442	3.82004	4.16023		91.944	87.7105	95.5216		0.427438	0.407757	0.44407		1577.43	1562.41	1603.39		0.00253857	0.00244497	0.00259465	0.00252606		0.000270971	0.000260979	0.000276957	0.000269636		S19C71	Fremont
KENTUCKY	21	CENTRAL	30	BRECKINRIDGE	CENTRAL BRECKINRIDGE	27	S21C27	CORN, GRAIN - YIELD, MEASURED IN BU / ACRE		152.1	167.9	147.5		954.651	1053.82	925.779		3398.56	3751.6	3295.77		3.94988	4.36019	3.83043		90.6919	100.113	87.9491		0.421617	0.465414	0.408866		1606.48	1567.78	1599.81		0.00245872	0.00278113	0.0023943	0.00254472		0.000262448	0.000296862	0.000255571	0.000271627		S19C73	Greene
KENTUCKY	21	CENTRAL	30	BULLITT	CENTRAL BULLITT	29	S21C29	CORN, GRAIN - YIELD, MEASURED IN BU / ACRE		149.8	145.7	137.1		940.215	914.482	860.504		3347.17	3255.56	3063.39		3.89015	3.78368	3.56035		89.3205	86.8758	81.7479		0.415241	0.403876	0.380037		1582.42	1557.93	1592.97		0.00245836	0.00242866	0.00223504	0.00237402		0.000262409	0.000259239	0.000238571	0.000253406		S19C75	Grundy
KENTUCKY	21	CENTRAL	30	ALLEN	CENTRAL ALLEN	3	S21C3	CORN, GRAIN - YIELD, MEASURED IN BU / ACRE		N/A	158	N/A		N/A	991.682	N/A		N/A	3530.39	N/A		N/A	4.1031	N/A		N/A	94.2098	N/A		#VALUE!	0.437971	#VALUE!		1621.66	1573.35	1646.61		N/A	0.00260788	N/A	0.00260788		N/A	0.000278369	N/A	0.000278369		S19C77	Guthrie
KENTUCKY	21	CENTRAL	30	BUTLER	CENTRAL BUTLER	31	S21C31	CORN, GRAIN - YIELD, MEASURED IN BU / ACRE		170.4	159.5	134.4		1069.51	1001.1	843.558		3807.46	3563.91	3003.07		4.42512	4.14205	3.49023		101.604	95.1042	80.138		0.472344	0.442129	0.372553		1621.02	1573.32	1610.73		0.00272983	0.00263268	0.00216686	0.00250979		0.000291387	0.000281017	0.000231294	0.000267899		S19C79	Hamilton
KENTUCKY	21	MIDWESTERN	20	CALDWELL	MIDWESTERN CALDWELL	33	S21C33	CORN, GRAIN - YIELD, MEASURED IN BU / ACRE		151.2	161.2	139		949.002	1011.77	872.429		3378.45	3601.89	3105.85		3.92651	4.1862	3.60969		90.1552	96.1179	82.8808		0.419122	0.446842	0.385304		1630.82	1590.91	1620.11		0.00240769	0.00263132	0.00222805	0.00242236		0.000257001	0.000280872	0.000237826	0.000258566		S19C81	Hancock
KENTUCKY	21	PURCHASE	10	CALLOWAY	PURCHASE CALLOWAY	35	S21C35	CORN, GRAIN - YIELD, MEASURED IN BU / ACRE		140.3	N/A	N/A		880.589	N/A	N/A		3134.9	N/A	N/A		3.64345	N/A	N/A		83.6559	N/A	N/A		0.388907	#VALUE!	#VALUE!		1620.82	1605.33	1648.45		0.0022479	N/A	N/A	0.0022479		0.000239945	N/A	N/A	0.000239945		S19C83	Hardin
KENTUCKY	21	NORTHERN	40	CAMPBELL	NORTHERN CAMPBELL	37	S21C37	CORN, GRAIN - YIELD, MEASURED IN BU / ACRE		144.4	164.7	N/A		906.322	1033.73	N/A		3226.51	3680.1	N/A		3.74992	4.27709	N/A		86.1006	98.2048	N/A		0.400273	0.456544	#VALUE!		1533	1525.62	1554.67		0.00244613	0.00280351	N/A	0.00262482		0.000261104	0.000299251	N/A	0.000280178		S19C85	Harrison
KENTUCKY	21	PURCHASE	10	CARLISLE	PURCHASE CARLISLE	39	S21C39	CORN, GRAIN - YIELD, MEASURED IN BU / ACRE		171.9	183	150.4		1078.93	1148.59	943.981		3840.97	4089	3360.57		4.46407	4.75232	3.90574		102.498	109.116	89.6782		0.476502	0.507271	0.416904		1628.17	1608.26	1655.24		0.00274177	0.00295495	0.00235962	0.00268545		0.000292661	0.000315416	0.000251869	0.000286649		S19C87	Henry
KENTUCKY	21	NORTHERN	40	CARROLL	NORTHERN CARROLL	41	S21C41	CORN, GRAIN - YIELD, MEASURED IN BU / ACRE		N/A	135.7	N/A		N/A	851.717	N/A		N/A	3032.11	N/A		N/A	3.52399	N/A		N/A	80.9131	N/A		#VALUE!	0.376156	#VALUE!		1547.33	1536.19	1568.04		N/A	0.00229398	N/A	0.00229398		N/A	0.000244863	N/A	0.000244863		S19C89	Howard
KENTUCKY	21	EASTERN OR MOUNTAIN	60	CARTER	EASTERN OR MOUNTAIN CARTER	43	S21C43	CORN, GRAIN - YIELD, MEASURED IN BU / ACRE		100	145.1	N/A		627.647	910.716	N/A		2234.42	3242.15	N/A		2.5969	3.7681	N/A		59.6265	86.518	N/A		0.277197	0.402213	#VALUE!		1561.57	1536.96	1578.05		0.00166301	0.00245166	N/A	0.00205733		0.000177512	0.000261694	N/A	0.000219603		S19C9	Audubon
KENTUCKY	21	CENTRAL	30	CASEY	CENTRAL CASEY	45	S21C45	CORN, GRAIN - YIELD, MEASURED IN BU / ACRE		146.7	126.9	N/A		920.758	796.484	N/A		3277.9	2835.48	N/A		3.80965	3.29546	N/A		87.472	75.666	N/A		0.406648	0.351763	#VALUE!		1590.13	1547.28	1636.22		0.00239581	0.00212984	N/A	0.00226283		0.000255733	0.000227343	N/A	0.000241538		S19C91	Humboldt
KENTUCKY	21	MIDWESTERN	20	CHRISTIAN	MIDWESTERN CHRISTIAN	47	S21C47	CORN, GRAIN - YIELD, MEASURED IN BU / ACRE		147.9	182.3	182.7		928.29	1144.2	1146.71		3304.71	4073.35	4082.29		3.84081	4.73415	4.74453		88.1876	108.699	108.938		0.409974	0.50533	0.506439		1625.83	1589.58	1631.67		0.00236237	0.00297824	0.00290778	0.00274946		0.000252163	0.000317902	0.000310381	0.000293482		S19C93	Ida
KENTUCKY	21	BLUEGRASS	50	CLARK	BLUEGRASS CLARK	49	S21C49	CORN, GRAIN - YIELD, MEASURED IN BU / ACRE		146.6	181.1	165		920.131	1136.67	1035.62		3275.67	4046.54	3686.8		3.80705	4.70298	4.28488		87.4124	107.984	98.3837		0.406371	0.502004	0.457375		1568.62	1549.35	1597.24		0.00242701	0.00303546	0.00268268	0.00271505		0.000259063	0.000324009	0.000286353	0.000289808		S19C95	Iowa
KENTUCKY	21	BLUEGRASS	50	ANDERSON	BLUEGRASS ANDERSON	5	S21C5	CORN, GRAIN - YIELD, MEASURED IN BU / ACRE		N/A	N/A	140.2		N/A	N/A	879.961		N/A	N/A	3132.66		N/A	N/A	3.64085		N/A	N/A	83.5963		#VALUE!	#VALUE!	0.38863		1580.37	1557.66	1598.21		N/A	N/A	0.00227808	0.00227808		N/A	N/A	0.000243166	0.000243166		S19C97	Jackson
KENTUCKY	21	CENTRAL	30	CLINTON	CENTRAL CLINTON	53	S21C53	CORN, GRAIN - YIELD, MEASURED IN BU / ACRE		180	139.2	172.5		1129.76	873.685	1082.69		4021.96	3110.32	3854.38		4.67442	3.61488	4.47965		107.328	83.0001	102.856		0.498955	0.385858	0.478165		1603.08	1562.2	1665.7		0.0029159	0.00231397	0.00268935	0.00263974		0.000311248	0.000246997	0.000287065	0.00028177		S19C99	Jasper
KENTUCKY	21	MIDWESTERN	20	CRITTENDEN	MIDWESTERN CRITTENDEN	55	S21C55	CORN, GRAIN - YIELD, MEASURED IN BU / ACRE		N/A	171.7	150.6		N/A	1077.67	945.237		N/A	3836.51	3365.04		N/A	4.45888	3.91093		N/A	102.379	89.7975		#VALUE!	0.475947	0.417459		1622.35	1584.59	1612.62		N/A	0.0028139	0.0024252	0.00261955		N/A	0.00030036	0.00025887	0.000279615		S1C1	Autauga
KENTUCKY	21	CENTRAL	30	CUMBERLAND	CENTRAL CUMBERLAND	57	S21C57	CORN, GRAIN - YIELD, MEASURED IN BU / ACRE		179.9	188.1	187.7		1129.14	1180.6	1178.09		4019.73	4202.95	4194.01		4.67182	4.88477	4.87438		107.268	112.157	111.919		0.498678	0.521408	0.520299		1599.99	1557.73	1652.81		0.00291991	0.00313582	0.00294915	0.00300163		0.000311675	0.000334723	0.000314797	0.000320398		S1C101	Montgomery
KENTUCKY	21	MIDWESTERN	20	DAVIESS	MIDWESTERN DAVIESS	59	S21C59	CORN, GRAIN - YIELD, MEASURED IN BU / ACRE		185.1	175.8	161.2		1161.77	1103.4	1011.77		4135.92	3928.12	3601.89		4.80686	4.56535	4.1862		110.369	104.823	96.1179		0.513092	0.487312	0.446842		1605.85	1567.58	1600.62		0.00299334	0.00291235	0.00261536	0.00284035		0.000319514	0.000310869	0.000279168	0.000303184		S1C103	Morgan
KENTUCKY	21	CENTRAL	30	EDMONSON	CENTRAL EDMONSON	61	S21C61	CORN, GRAIN - YIELD, MEASURED IN BU / ACRE		155.4	134.8	N/A		975.364	846.068	N/A		3472.29	3012	N/A		4.03558	3.50062	N/A		92.6595	80.3765	N/A		0.430764	0.373662	#VALUE!		1619.93	1571.63	1615.43		0.00249121	0.00222738	N/A	0.00235929		0.000265915	0.000237754	N/A	0.000251835		S1C105	Perry
KENTUCKY	21	EASTERN OR MOUNTAIN	60	ESTILL	EASTERN OR MOUNTAIN ESTILL	65	S21C65	CORN, GRAIN - YIELD, MEASURED IN BU / ACRE		145.5	141.2	133.4		913.227	886.238	837.281		3251.09	3155.01	2980.72		3.77849	3.66682	3.46426		86.7565	84.1926	79.5417		0.403322	0.391402	0.369781		1557.69	1538.84	1602.02		0.0024257	0.00238285	0.00216243	0.00232366		0.000258923	0.000254349	0.000230822	0.000248031		S1C107	Pickens
KENTUCKY	21	BLUEGRASS	50	FAYETTE	BLUEGRASS FAYETTE	67	S21C67	CORN, GRAIN - YIELD, MEASURED IN BU / ACRE		158.5	176.3	157.1		994.821	1106.54	986.034		3541.56	3939.29	3510.28		4.11608	4.57833	4.07973		94.508	105.121	93.6732		0.439357	0.488698	0.435477		1575.39	1557.58	1600.82		0.00261274	0.00293939	0.00254852	0.00270022		0.000278888	0.000313755	0.000272033	0.000288225		S1C109	Pike
KENTUCKY	21	BLUEGRASS	50	FLEMING	BLUEGRASS FLEMING	69	S21C69	CORN, GRAIN - YIELD, MEASURED IN BU / ACRE		N/A	137.5	148.2		N/A	863.015	930.173		N/A	3072.33	3311.42		N/A	3.57074	3.8486		N/A	81.9864	88.3664		#VALUE!	0.381146	0.410806		1553.68	1536.65	1575.58		N/A	0.00232371	0.00244266	0.00238319		N/A	0.000248037	0.000260733	0.000254385		S1C11	Bullock
KENTUCKY	21	PURCHASE	10	BALLARD	PURCHASE BALLARD	7	S21C7	CORN, GRAIN - YIELD, MEASURED IN BU / ACRE		N/A	177.9	153.7		N/A	1116.58	964.694		N/A	3975.04	3434.31		N/A	4.61988	3.99143		N/A	106.076	91.6459		#VALUE!	0.493134	0.426052		1627	1593.65	1633.74		N/A	0.00289893	0.00244313	0.00267103		N/A	0.000309437	0.000260783	0.00028511		S1C111	Randolph
KENTUCKY	21	BLUEGRASS	50	FRANKLIN	BLUEGRASS FRANKLIN	73	S21C73	CORN, GRAIN - YIELD, MEASURED IN BU / ACRE		138.4	N/A	N/A		868.664	N/A	N/A		3092.44	N/A	N/A		3.59411	N/A	N/A		82.523	N/A	N/A		0.383641	#VALUE!	#VALUE!		1566.69	1555.24	1581.52		0.00229408	N/A	N/A	0.00229408		0.000244873	N/A	N/A	0.000244873		S1C113	Russell
KENTUCKY	21	PURCHASE	10	FULTON	PURCHASE FULTON	75	S21C75	CORN, GRAIN - YIELD, MEASURED IN BU / ACRE		186.1	185.2	169.1		1168.05	1162.4	1061.35		4158.26	4138.15	3778.41		4.83283	4.80946	4.39136		110.965	110.428	100.828		0.515864	0.513369	0.46874		1633.01	1617.19	1658.8		0.00295946	0.00297396	0.00264731	0.00286024		0.000315897	0.000317445	0.000282578	0.000305307		S1C115	St. Clair
KENTUCKY	21	NORTHERN	40	GALLATIN	NORTHERN GALLATIN	77	S21C77	CORN, GRAIN - YIELD, MEASURED IN BU / ACRE		153.2	N/A	152.4		961.555	N/A	956.534		3423.14	N/A	3405.26		3.97845	N/A	3.95767		91.3478	N/A	90.8707		0.424666	#VALUE!	0.422448		1544.68	1528.13	1565.12		0.00257558	N/A	0.00252867	0.00255213		0.000274922	N/A	0.000269914	0.000272418		S1C117	Shelby
KENTUCKY	21	BLUEGRASS	50	GARRARD	BLUEGRASS GARRARD	79	S21C79	CORN, GRAIN - YIELD, MEASURED IN BU / ACRE		143.5	139	135.6		900.674	872.429	851.089		3206.4	3105.85	3029.88		3.72655	3.60969	3.52139		85.564	82.8808	80.8535		0.397778	0.385304	0.375879		1585.56	1548.48	1622.64		0.00235031	0.00233112	0.00217016	0.00228386		0.000250875	0.000248827	0.000231647	0.000243783		S1C119	Sumter
KENTUCKY	21	NORTHERN	40	GRANT	NORTHERN GRANT	81	S21C81	CORN, GRAIN - YIELD, MEASURED IN BU / ACRE		136.1	166.5	135.1		854.228	1045.03	847.951		3041.05	3720.32	3018.71		3.53438	4.32384	3.50841		81.1516	99.2781	80.5554		0.377265	0.461533	0.374493		1550.52	1538.44	1572.27		0.00227948	0.00281053	0.00223143	0.00244048		0.000243315	0.000300001	0.000238186	0.000260501		S1C121	Talladega
KENTUCKY	21	PURCHASE	10	GRAVES	PURCHASE GRAVES	83	S21C83	CORN, GRAIN - YIELD, MEASURED IN BU / ACRE		147	N/A	155		922.641	N/A	972.853		3284.6	N/A	3463.36		3.81744	N/A	4.02519		87.6509	N/A	92.421		0.40748	#VALUE!	0.429655		1627.99	1613.56	1652.38		0.00234488	N/A	0.002436	0.00239044		0.000250296	N/A	0.000260022	0.000255159		S1C123	Tallapoosa
KENTUCKY	21	CENTRAL	30	GRAYSON	CENTRAL GRAYSON	85	S21C85	CORN, GRAIN - YIELD, MEASURED IN BU / ACRE		130.5	146.9	142.6		819.079	922.014	895.025		2915.92	3282.37	3186.29		3.38895	3.81484	3.70318		77.8126	87.5913	85.0274		0.361742	0.407202	0.395283		1619.42	1575.75	1607.53		0.0020927	0.00242097	0.00230364	0.00227244		0.000223378	0.000258418	0.000245895	0.000242563		S1C125	Tuscaloosa
KENTUCKY	21	CENTRAL	30	GREEN	CENTRAL GREEN	87	S21C87	CORN, GRAIN - YIELD, MEASURED IN BU / ACRE		132.5	156.5	159.9		831.632	982.268	1003.61		2960.61	3496.87	3572.84		3.44089	4.06415	4.15244		79.0051	93.3154	95.3427		0.367286	0.433813	0.443238		1604.14	1561.4	1633.87		0.00214501	0.00260289	0.00254148	0.00242979		0.000228961	0.000277836	0.000271281	0.00025936		S1C127	Walker
KENTUCKY	21	EASTERN OR MOUNTAIN	60	GREENUP	EASTERN OR MOUNTAIN GREENUP	89	S21C89	CORN, GRAIN - YIELD, MEASURED IN BU / ACRE		160.4	N/A	126.8		1006.75	N/A	795.857		3584.02	N/A	2833.25		4.16543	N/A	3.29287		95.6409	N/A	75.6064		0.444624	#VALUE!	0.351486		1552.41	1530.16	1573.01		0.0026832	N/A	0.00209335	0.00238828		0.000286409	N/A	0.000223448	0.000254928		S1C129	Washington
KENTUCKY	21	CENTRAL	30	BARREN	CENTRAL BARREN	9	S21C9	CORN, GRAIN - YIELD, MEASURED IN BU / ACRE		158	180.8	174.5		991.682	1134.79	1095.24		3530.39	4039.84	3899.07		4.1031	4.69519	4.53159		94.2098	107.805	104.048		0.437971	0.501172	0.483709		1619.09	1572.27	1640.99		0.0025342	0.00298625	0.0027615	0.00276065		0.000270505	0.000318757	0.000294767	0.000294676		S1C13	Butler
KENTUCKY	21	MIDWESTERN	20	HANCOCK	MIDWESTERN HANCOCK	91	S21C91	CORN, GRAIN - YIELD, MEASURED IN BU / ACRE		N/A	191.9	156.8		N/A	1204.45	984.151		N/A	4287.86	3503.58		N/A	4.98345	4.07194		N/A	114.423	93.4943		#VALUE!	0.531941	0.434645		1597.12	1562.43	1597.12		N/A	0.00318955	0.00254955	0.00286955		N/A	0.000340458	0.000272143	0.0003063		S1C131	Wilcox
KENTUCKY	21	CENTRAL	30	HARDIN	CENTRAL HARDIN	93	S21C93	CORN, GRAIN - YIELD, MEASURED IN BU / ACRE		146.1	173.9	153.6		916.992	1091.48	964.066		3264.49	3885.66	3432.07		3.79407	4.51601	3.98884		87.1143	103.69	91.5863		0.404985	0.482046	0.425775		1613.47	1569.82	1608.43		0.0023515	0.00287677	0.00247996	0.00256941		0.000251002	0.000307071	0.000264714	0.000274263		S1C133	Winston
KENTUCKY	21	BLUEGRASS	50	HARRISON	BLUEGRASS HARRISON	97	S21C97	CORN, GRAIN - YIELD, MEASURED IN BU / ACRE		168.3	N/A	170.3		1056.33	N/A	1068.88		3760.54	N/A	3805.22		4.37058	N/A	4.42252		100.351	N/A	101.544		0.466523	#VALUE!	0.472067		1561.98	1546.7	1581.29		0.0027981	N/A	0.00279678	0.00279744		0.000298674	N/A	0.000298533	0.000298603		S1C15	Calhoun
KENTUCKY	21	CENTRAL	30	HART	CENTRAL HART	99	S21C99	CORN, GRAIN - YIELD, MEASURED IN BU / ACRE		131	162.6	152.1		822.218	1020.55	954.651		2927.1	3633.17	3398.56		3.40194	4.22256	3.94988		78.1107	96.9526	90.6919		0.363128	0.450722	0.421617		1614.39	1567.68	1623.7		0.00210726	0.00269351	0.00243264	0.00241114		0.000224932	0.000287509	0.000259664	0.000257369		S1C17	Chambers
LOUISIANA	22	NORTHEAST	30	TENSAS	NORTHEAST TENSAS	107	S22C107	CORN, GRAIN - YIELD, MEASURED IN BU / ACRE		182.6	158.3	168.3		1146.08	993.565	1056.33		4080.06	3537.09	3760.54		4.74194	4.11089	4.37058		108.878	94.3887	100.351		0.506162	0.438803	0.466523		1769.65	1717.21	1788.54		0.00267959	0.00239394	0.00244366	0.00250573		0.000286024	0.000255532	0.00026084	0.000267465		S1C19	Cherokee
LOUISIANA	22	NORTHEAST	30	WEST CARROLL	NORTHEAST WEST CARROLL	123	S22C123	CORN, GRAIN - YIELD, MEASURED IN BU / ACRE		184.5	176.5	167.8		1158.01	1107.8	1053.19		4122.51	3943.76	3749.36		4.79128	4.58353	4.3576		110.011	105.241	100.053		0.511429	0.489253	0.465137		1746.65	1701.14	1772.44		0.00274312	0.00269439	0.00245853	0.00263201		0.000292805	0.000287603	0.000262427	0.000280945		S1C21	Chilton
LOUISIANA	22	NORTHWEST	10	CADDO	NORTHWEST CADDO	17	S22C17	CORN, GRAIN - YIELD, MEASURED IN BU / ACRE		N/A	N/A	119.6		N/A	N/A	750.666		N/A	N/A	2672.37		N/A	N/A	3.10589		N/A	N/A	71.3133		#VALUE!	#VALUE!	0.331528		1716.44	1688.16	1751.91		N/A	N/A	0.00177286	0.00177286		N/A	N/A	0.000189238	0.000189238		S1C23	Choctaw
LOUISIANA	22	CENTRAL	50	CATAHOULA	CENTRAL CATAHOULA	25	S22C25	CORN, GRAIN - YIELD, MEASURED IN BU / ACRE		183.2	149.7	184.2		1149.85	939.588	1156.13		4093.46	3344.93	4115.81		4.75752	3.88756	4.78349		109.236	89.2608	109.832		0.507825	0.414964	0.510597		1751.44	1718.98	1770.64		0.00271635	0.00226155	0.00270156	0.00255982		0.000289947	0.000241401	0.000288369	0.000273239		S1C25	Clarke
LOUISIANA	22	CENTRAL	50	CONCORDIA	CENTRAL CONCORDIA	29	S22C29	CORN, GRAIN - YIELD, MEASURED IN BU / ACRE		169.5	167.7	169.5		1063.86	1052.56	1063.86		3787.35	3747.13	3787.35		4.40174	4.355	4.40174		101.067	99.9936	101.067		0.469849	0.464859	0.469849		1766.75	1725.84	1769.75		0.00249144	0.00252341	0.00248721	0.00250069		0.00026594	0.000269353	0.000265489	0.000266927		S1C27	Clay
LOUISIANA	22	NORTHEAST	30	EAST CARROLL	NORTHEAST EAST CARROLL	35	S22C35	CORN, GRAIN - YIELD, MEASURED IN BU / ACRE		191.2	179	172.3		1200.06	1123.49	1081.44		4272.22	3999.62	3849.91		4.96527	4.64845	4.47446		114.006	106.731	102.736		0.530001	0.496183	0.477611		1750.48	1706.11	1782.09		0.00283652	0.00272459	0.00251079	0.00269063		0.000302775	0.000290827	0.000268006	0.000287202		S1C29	Cleburne
LOUISIANA	22	NORTHEAST	30	FRANKLIN	NORTHEAST FRANKLIN	41	S22C41	CORN, GRAIN - YIELD, MEASURED IN BU / ACRE		197.5	187.7	181.5		1239.6	1178.09	1139.18		4412.99	4194.01	4055.48		5.12888	4.87438	4.71337		117.762	111.919	108.222		0.547464	0.520299	0.503113		1751.49	1718.99	1782.72		0.00292829	0.00283561	0.00264392	0.00280261		0.000312571	0.000302677	0.000282216	0.000299155		S1C3	Baldwin
LOUISIANA	22	CENTRAL	50	GRANT	CENTRAL GRANT	43	S22C43	CORN, GRAIN - YIELD, MEASURED IN BU / ACRE		N/A	141.7	N/A		N/A	889.376	N/A		N/A	3166.18	N/A		N/A	3.67981	N/A		N/A	84.4907	N/A		#VALUE!	0.392788	#VALUE!		1711.47	1691.13	1749.18		N/A	0.00217594	N/A	0.00217594		N/A	0.000232264	N/A	0.000232264		S1C31	Coffee
LOUISIANA	22	NORTHEAST	30	MADISON	NORTHEAST MADISON	65	S22C65	CORN, GRAIN - YIELD, MEASURED IN BU / ACRE		183.9	177.4	141.9		1154.24	1113.45	890.631		4109.11	3963.87	3170.65		4.7757	4.6069	3.685		109.653	105.777	84.61		0.509765	0.491748	0.393343		1760.21	1709.75	1783.05		0.00271314	0.00269449	0.00206668	0.00249144		0.000289605	0.000287614	0.000220601	0.00026594		S1C33	Colbert
LOUISIANA	22	NORTHEAST	30	MOREHOUSE	NORTHEAST MOREHOUSE	67	S22C67	CORN, GRAIN - YIELD, MEASURED IN BU / ACRE		192.1	188	175.5		1205.71	1179.98	1101.52		4292.33	4200.72	3921.41		4.98864	4.88217	4.55756		114.542	112.098	104.644		0.532496	0.52113	0.486481		1737.72	1695.33	1767.9		0.0028708	0.00287978	0.00257795	0.00277617		0.000306433	0.000307392	0.000275174	0.000296333		S1C35	Conecuh
LOUISIANA	22	WEST CENTRAL	40	NATCHITOCHES	WEST CENTRAL NATCHITOCHES	69	S22C69	CORN, GRAIN - YIELD, MEASURED IN BU / ACRE		150.8	146.3	117.1		946.492	918.248	734.975		3369.51	3268.96	2616.51		3.91612	3.79926	3.04097		89.9167	87.2335	69.8226		0.418013	0.405539	0.324598		1708.2	1689.88	1749.88		0.00229254	0.00224824	0.00173782	0.00209287		0.00024471	0.000239981	0.000185497	0.000223396		S1C37	Coosa
LOUISIANA	22	CENTRAL	50	POINTE COUPEE	CENTRAL POINTE COUPEE	77	S22C77	CORN, GRAIN - YIELD, MEASURED IN BU / ACRE		186.9	171.2	188.9		1173.07	1074.53	1185.63		4176.14	3825.33	4220.83		4.8536	4.44589	4.90554		111.442	102.081	112.634		0.518081	0.474561	0.523625		1751.01	1710.02	1746.05		0.00277189	0.00259991	0.00280951	0.0027271		0.000295876	0.000277518	0.000299891	0.000291095		S1C39	Covington
LOUISIANA	22	CENTRAL	50	RAPIDES	CENTRAL RAPIDES	79	S22C79	CORN, GRAIN - YIELD, MEASURED IN BU / ACRE		177.2	150.2	160.4		1112.19	942.726	1006.75		3959.4	3356.1	3584.02		4.6017	3.90054	4.16543		105.658	89.559	95.6409		0.491193	0.41635	0.444624		1725.72	1695.81	1745.88		0.00266654	0.00230011	0.00238586	0.00245084		0.000284631	0.000245517	0.00025467	0.000261606		S1C41	Crenshaw
LOUISIANA	22	NORTHEAST	30	RICHLAND	NORTHEAST RICHLAND	83	S22C83	CORN, GRAIN - YIELD, MEASURED IN BU / ACRE		184.6	180.2	171.5		1158.64	1131.02	1076.41		4124.75	4026.43	3832.04		4.79388	4.67961	4.45368		110.07	107.447	102.259		0.511706	0.499509	0.475393		1742.95	1710.21	1770.24		0.00275044	0.00273628	0.00251586	0.00266753		0.000293586	0.000292075	0.000268547	0.000284736		S1C43	Cullman
LOUISIANA	22	CENTRAL	50	AVOYELLES	CENTRAL AVOYELLES	9	S22C9	CORN, GRAIN - YIELD, MEASURED IN BU / ACRE		172.1	157	169.8		1080.18	985.406	1065.74		3845.44	3508.05	3794.05		4.46926	4.07713	4.40953		102.617	93.6136	101.246		0.477056	0.435199	0.470681		1754.19	1714.54	1757.19		0.00254776	0.00237797	0.00250942	0.00247839		0.000271952	0.000253829	0.00026786	0.000264547		S1C45	Dale
LOUISIANA	22	CENTRAL	50	SAINT LANDRY	CENTRAL SAINT LANDRY	97	S22C97	CORN, GRAIN - YIELD, MEASURED IN BU / ACRE		184.5	166.5	167.6		1158.01	1045.03	1051.94		4122.51	3720.32	3744.89		4.79128	4.32384	4.3524		110.011	99.2781	99.934		0.511429	0.461533	0.464582		1749.69	1706.56	1748.92		0.00273836	0.00253366	0.00248862	0.00258688		0.000292297	0.000270446	0.00026564	0.000276128		S1C47	Dallas
MARYLAND	24	WESTERN	10	ALLEGANY	WESTERN ALLEGANY	1	S24C1	CORN, GRAIN - YIELD, MEASURED IN BU / ACRE		125	N/A	N/A		784.559	N/A	N/A		2793.03	N/A	N/A		3.24612	N/A	N/A		74.5331	N/A	N/A		0.346496	#VALUE!	#VALUE!		1485.04	1471.38	1498.41		0.00218588	N/A	N/A	0.00218588		0.000233325	N/A	N/A	0.000233325		S1C49	DeKalb
MARYLAND	24	UPPER EASTERN SHORE	30	CAROLINE	UPPER EASTERN SHORE CAROLINE	11	S24C11	CORN, GRAIN - YIELD, MEASURED IN BU / ACRE		158.5	167.7	142.8		994.821	1052.56	896.28		3541.56	3747.13	3190.76		4.11608	4.355	3.70837		94.508	99.9936	85.1466		0.439357	0.464859	0.395837		1592.2	1582.91	1590.6		0.00258516	0.00275126	0.00233143	0.00255595		0.000275944	0.000293674	0.00024886	0.000272826		S1C5	Barbour
MARYLAND	24	NORTH CENTRAL	20	CARROLL	NORTH CENTRAL CARROLL	13	S24C13	CORN, GRAIN - YIELD, MEASURED IN BU / ACRE		166	176.2	168.8		1041.89	1105.91	1059.47		3709.14	3937.05	3771.71		4.31085	4.57574	4.38357		98.9799	105.062	100.649		0.460147	0.488421	0.467909		1546.21	1535.3	1572.64		0.00278801	0.00298035	0.00278739	0.00285192		0.000297597	0.000318128	0.000297531	0.000304418		S1C51	Elmore
MARYLAND	24	UPPER EASTERN SHORE	30	CECIL	UPPER EASTERN SHORE CECIL	15	S24C15	CORN, GRAIN - YIELD, MEASURED IN BU / ACRE		182.4	N/A	N/A		1144.83	N/A	N/A		4075.59	N/A	N/A		4.73674	N/A	N/A		108.759	N/A	N/A		0.505607	#VALUE!	#VALUE!		1552.18	1542.71	1565.91		0.00305167	N/A	N/A	0.00305167		0.00032574	N/A	N/A	0.00032574		S1C53	Escambia
MARYLAND	24	SOUTHERN	80	CHARLES	SOUTHERN CHARLES	17	S24C17	CORN, GRAIN - YIELD, MEASURED IN BU / ACRE		112.2	N/A	N/A		704.22	N/A	N/A		2507.02	N/A	N/A		2.91372	N/A	N/A		66.9009	N/A	N/A		0.311015	#VALUE!	#VALUE!		1590.01	1564.48	1590.01		0.00183252	N/A	N/A	0.00183252		0.000195606	N/A	N/A	0.000195606		S1C55	Etowah
MARYLAND	24	LOWER EASTERN SHORE	90	DORCHESTER	LOWER EASTERN SHORE DORCHESTER	19	S24C19	CORN, GRAIN - YIELD, MEASURED IN BU / ACRE		204.1	173.1	186.1		1281.03	1086.46	1168.05		4560.46	3867.79	4158.26		5.30027	4.49523	4.83283		121.698	103.213	110.965		0.565759	0.479828	0.515864		1598.89	1583.15	1603.71		0.00331497	0.00283942	0.00301353	0.00305597		0.000353845	0.000303084	0.000321669	0.000326199		S1C57	Fayette
MARYLAND	24	NORTH CENTRAL	20	FREDERICK	NORTH CENTRAL FREDERICK	21	S24C21	CORN, GRAIN - YIELD, MEASURED IN BU / ACRE		166.6	166.3	139.7		1045.66	1043.78	876.823		3722.55	3715.85	3121.49		4.32643	4.31864	3.62787		99.3377	99.1588	83.2982		0.46181	0.460979	0.387244		1546.67	1534.28	1568.16		0.00279726	0.00281477	0.00231346	0.00264183		0.000298584	0.000300453	0.000246942	0.000281993		S1C59	Franklin
MARYLAND	24	WESTERN	10	GARRETT	WESTERN GARRETT	23	S24C23	CORN, GRAIN - YIELD, MEASURED IN BU / ACRE		156.7	N/A	N/A		983.523	N/A	N/A		3501.34	N/A	N/A		4.06934	N/A	N/A		93.4347	N/A	N/A		0.434368	#VALUE!	#VALUE!		1474.32	1457.12	1491.52		0.00276015	N/A	N/A	0.00276015		0.000294622	N/A	N/A	0.000294622		S1C61	Geneva
MARYLAND	24	NORTH CENTRAL	20	HARFORD	NORTH CENTRAL HARFORD	25	S24C25	CORN, GRAIN - YIELD, MEASURED IN BU / ACRE		177.2	177.5	175.5		1112.19	1114.07	1101.52		3959.4	3966.1	3921.41		4.6017	4.6095	4.55756		105.658	105.837	104.644		0.491193	0.492025	0.486481		1548.07	1533.35	1559.81		0.00297254	0.00300616	0.00292187	0.00296686		0.000317294	0.000320882	0.000311885	0.000316687		S1C63	Greene
MARYLAND	24	NORTH CENTRAL	20	HOWARD	NORTH CENTRAL HOWARD	27	S24C27	CORN, GRAIN - YIELD, MEASURED IN BU / ACRE		174.6	180.6	N/A		1095.87	1133.53	N/A		3901.3	4035.37	N/A		4.53419	4.69	N/A		104.108	107.685	N/A		0.483986	0.500618	#VALUE!		1561.98	1543.78	1579.83		0.00290284	0.003038	N/A	0.00297042		0.000309854	0.000324281	N/A	0.000317067		S1C65	Hale
MARYLAND	24	UPPER EASTERN SHORE	30	KENT	UPPER EASTERN SHORE KENT	29	S24C29	CORN, GRAIN - YIELD, MEASURED IN BU / ACRE		195.2	164.2	172.2		1225.17	1030.6	1080.81		4361.6	3668.92	3847.68		5.06915	4.26411	4.47186		116.391	97.9067	102.677		0.541089	0.455158	0.477333		1570.11	1560.89	1581.41		0.00322853	0.00273184	0.00282777	0.00292938		0.000344618	0.000291601	0.00030184	0.000312687		S1C67	Henry
MARYLAND	24	SOUTHERN	80	ANNE ARUNDEL	SOUTHERN ANNE ARUNDEL	3	S24C3	CORN, GRAIN - YIELD, MEASURED IN BU / ACRE		165.5	159.5	140.5		1038.76	1001.1	881.844		3697.97	3563.91	3139.37		4.29787	4.14205	3.64864		98.6818	95.1042	83.7752		0.458761	0.442129	0.389462		1569.62	1549.64	1576.62		0.00273816	0.00267291	0.00231422	0.0025751		0.000292275	0.000285311	0.000247023	0.00027487		S1C69	Houston
MARYLAND	24	NORTH CENTRAL	20	MONTGOMERY	NORTH CENTRAL MONTGOMERY	31	S24C31	CORN, GRAIN - YIELD, MEASURED IN BU / ACRE		137.7	164.2	N/A		864.27	1030.6	N/A		3076.8	3668.92	N/A		3.57593	4.26411	N/A		82.1057	97.9067	N/A		0.3817	0.455158	#VALUE!		1566.39	1547.21	1583.08		0.00228291	0.002756	N/A	0.00251945		0.000243682	0.00029418	N/A	0.000268931		S1C7	Bibb
MARYLAND	24	SOUTHERN	80	PRINCE GEORGES	SOUTHERN PRINCE GEORGES	33	S24C33	CORN, GRAIN - YIELD, MEASURED IN BU / ACRE		119.3	N/A	N/A		748.783	N/A	N/A		2665.67	N/A	N/A		3.0981	N/A	N/A		71.1344	N/A	N/A		0.330696	#VALUE!	#VALUE!		1580.01	1551.1	1583.22		0.00196081	N/A	N/A	0.00196081		0.0002093	N/A	N/A	0.0002093		S1C71	Jackson
MARYLAND	24	UPPER EASTERN SHORE	30	QUEEN ANNES	UPPER EASTERN SHORE QUEEN ANNES	35	S24C35	CORN, GRAIN - YIELD, MEASURED IN BU / ACRE		196.8	162.2	N/A		1235.21	1018.04	N/A		4397.35	3624.24	N/A		5.1107	4.21217	N/A		117.345	96.7141	N/A		0.545524	0.449614	#VALUE!		1577.83	1574.05	1589.34		0.00323907	0.00267601	N/A	0.00295754		0.000345743	0.000285641	N/A	0.000315692		S1C73	Jefferson
MARYLAND	24	SOUTHERN	80	ST MARYS	SOUTHERN ST MARYS	37	S24C37	CORN, GRAIN - YIELD, MEASURED IN BU / ACRE		139.9	156.3	N/A		878.078	981.012	N/A		3125.96	3492.4	N/A		3.63306	4.05895	N/A		83.4174	93.1962	N/A		0.387799	0.433259	#VALUE!		1595.88	1581.67	1603.47		0.00227653	0.00256625	N/A	0.00242139		0.000243	0.000273925	N/A	0.000258462		S1C75	Lamar
MARYLAND	24	LOWER EASTERN SHORE	90	SOMERSET	LOWER EASTERN SHORE SOMERSET	39	S24C39	CORN, GRAIN - YIELD, MEASURED IN BU / ACRE		186.1	153.6	116		1168.05	964.066	728.071		4158.26	3432.07	2591.93		4.83283	3.98884	3.0124		110.965	91.5863	69.1667		0.515864	0.425775	0.321549		1617.41	1597.9	1627.77		0.002988	0.0024963	0.00185063	0.00244498		0.000318944	0.000266459	0.000197539	0.000260981		S1C77	Lauderdale
MARYLAND	24	UPPER EASTERN SHORE	30	TALBOT	UPPER EASTERN SHORE TALBOT	41	S24C41	CORN, GRAIN - YIELD, MEASURED IN BU / ACRE		172.5	N/A	135		1082.69	N/A	847.324		3854.38	N/A	3016.47		4.47965	N/A	3.50581		102.856	N/A	80.4957		0.478165	#VALUE!	0.374216		1586.56	1580.05	1598.07		0.0028235	N/A	0.00219378	0.00250864		0.000301385	N/A	0.000234167	0.000267776		S1C79	Lawrence
MARYLAND	24	NORTH CENTRAL	20	WASHINGTON	NORTH CENTRAL WASHINGTON	43	S24C43	CORN, GRAIN - YIELD, MEASURED IN BU / ACRE		164.6	151.3	143.1		1033.11	949.63	898.163		3677.86	3380.68	3197.46		4.2745	3.92911	3.71616		98.1452	90.2149	85.3255		0.456266	0.419399	0.396669		1521.12	1518.36	1541.52		0.0028101	0.00258773	0.00241071	0.00260285		0.000299954	0.000276219	0.000257323	0.000277832		S1C81	Lee
MARYLAND	24	LOWER EASTERN SHORE	90	WICOMICO	LOWER EASTERN SHORE WICOMICO	45	S24C45	CORN, GRAIN - YIELD, MEASURED IN BU / ACRE		172.9	158.7	133.5		1085.2	996.076	837.909		3863.32	3546.03	2982.96		4.49004	4.12128	3.46686		103.094	94.6272	79.6013		0.479274	0.439912	0.370058		1608.78	1583.93	1605.73		0.00279096	0.00260193	0.00215906	0.00251732		0.000297911	0.000277734	0.000230461	0.000268702		S1C83	Limestone
MARYLAND	24	LOWER EASTERN SHORE	90	WORCESTER	LOWER EASTERN SHORE WORCESTER	47	S24C47	CORN, GRAIN - YIELD, MEASURED IN BU / ACRE		167	155.4	144.3		1048.17	975.364	905.695		3731.49	3472.29	3224.27		4.33682	4.03558	3.74733		99.5762	92.6595	86.041		0.462919	0.430764	0.399995		1594.7	1578.96	1611.46		0.00271952	0.00255585	0.00232542	0.0025336		0.000290286	0.000272815	0.000248219	0.00027044		S1C85	Lowndes
MARYLAND	24	NORTH CENTRAL	20	BALTIMORE	NORTH CENTRAL BALTIMORE	5	S24C5	CORN, GRAIN - YIELD, MEASURED IN BU / ACRE		182.5	164.6	N/A		1145.46	1033.11	N/A		4077.82	3677.86	N/A		4.73934	4.2745	N/A		108.818	98.1452	N/A		0.505885	0.456266	#VALUE!		1552.97	1536.27	1565.7		0.00305179	0.00278239	N/A	0.00291709		0.000325753	0.000296996	N/A	0.000311375		S1C87	Macon
MARYLAND	24	SOUTHERN	80	CALVERT	SOUTHERN CALVERT	9	S24C9	CORN, GRAIN - YIELD, MEASURED IN BU / ACRE		121.2	130.7	100		760.708	820.335	627.647		2708.12	2920.39	2234.42		3.14744	3.39415	2.5969		72.2673	77.9318	59.6265		0.335963	0.362297	0.277197		1586.06	1573.55	1592.07		0.00198444	0.002157	0.00163115	0.0019242		0.000211822	0.000230242	0.000174111	0.000205392		S1C89	Madison
MICHIGAN	26	NORTHEAST	30	ALCONA	NORTHEAST ALCONA	1	S26C1	CORN, GRAIN - YIELD, MEASURED IN BU / ACRE		109.3	N/A	116.7		686.018	N/A	732.464		2442.23	N/A	2607.57		2.83841	N/A	3.03058		65.1717	N/A	69.5841		0.302976	#VALUE!	0.323489		1377.78	1428.67	1456.52		0.00206013	N/A	0.0020807	0.00207042		0.000219902	N/A	0.000222097	0.000221		S1C9	Blount
MICHIGAN	26	NORTHWEST	20	MANISTEE	NORTHWEST MANISTEE	101	S26C101	CORN, GRAIN - YIELD, MEASURED IN BU / ACRE		129.3	91.3	85.7		811.548	573.042	537.894		2889.11	2040.03	1914.9		3.35779	2.37097	2.22554		77.097	54.439	51.0999		0.358416	0.253081	0.237558		1350.05	1399.59	1392.55		0.00248716	0.00169405	0.00159818	0.00192646		0.000265483	0.000180825	0.000170592	0.000205633		S1C91	Marengo
MICHIGAN	26	WEST CENTRAL	40	MASON	WEST CENTRAL MASON	105	S26C105	CORN, GRAIN - YIELD, MEASURED IN BU / ACRE		127.1	131.8	140.6		797.739	827.239	882.472		2839.95	2944.97	3141.6		3.30066	3.42271	3.65124		75.7853	78.5877	83.8348		0.352317	0.365346	0.389739		1371.85	1416.4	1399.33		0.00240599	0.00241649	0.00260928	0.00247725		0.000256819	0.00025794	0.000278518	0.000264426		S1C93	Marion
MICHIGAN	26	CENTRAL	50	MECOSTA	CENTRAL MECOSTA	107	S26C107	CORN, GRAIN - YIELD, MEASURED IN BU / ACRE		134.6	133.2	144.9		844.813	836.026	909.461		3007.53	2976.25	3237.68		3.49543	3.45907	3.76291		80.2572	79.4225	86.3988		0.373107	0.369226	0.401659		1393.39	1419.26	1405.98		0.00250858	0.00243723	0.00267636	0.00254072		0.000267769	0.000260154	0.000285679	0.000271201		S1C95	Marshall
MICHIGAN	26	UPPER PENINSULA	10	MENOMINEE	UPPER PENINSULA MENOMINEE	109	S26C109	CORN, GRAIN - YIELD, MEASURED IN BU / ACRE		N/A	140	132.8		N/A	878.706	833.515		N/A	3128.19	2967.31		N/A	3.63566	3.44868		N/A	83.4771	79.184		#VALUE!	0.388076	0.368118		1350.51	1417.72	1403.46		N/A	0.00256444	0.00245727	0.00251086		N/A	0.000273732	0.000262293	0.000268013		S1C97	Mobile
MICHIGAN	26	EAST CENTRAL	60	ARENAC	EAST CENTRAL ARENAC	11	S26C11	CORN, GRAIN - YIELD, MEASURED IN BU / ACRE		155.4	N/A	146.7		975.364	N/A	920.758		3472.29	N/A	3277.9		4.03558	N/A	3.80965		92.6595	N/A	87.472		0.430764	#VALUE!	0.406648		1390.2	1434.99	1443.09		0.00290288	N/A	0.00263993	0.0027714		0.000309858	N/A	0.00028179	0.000295824		S1C99	Monroe
MICHIGAN	26	CENTRAL	50	MIDLAND	CENTRAL MIDLAND	111	S26C111	CORN, GRAIN - YIELD, MEASURED IN BU / ACRE		168.9	159.5	168.9		1060.1	1001.1	1060.1		3773.94	3563.91	3773.94		4.38616	4.14205	4.38616		100.709	95.1042	100.709		0.468186	0.442129	0.468186		1405.31	1431.15	1436.79		0.00312113	0.00289421	0.00305275	0.0030227		0.000333155	0.000308933	0.000325855	0.000322648		S20C1	Allen
MICHIGAN	26	NORTHWEST	20	MISSAUKEE	NORTHWEST MISSAUKEE	113	S26C113	CORN, GRAIN - YIELD, MEASURED IN BU / ACRE		139.8	131.8	129.8		877.451	827.239	814.686		3123.72	2944.97	2900.28		3.63046	3.42271	3.37077		83.3578	78.5877	77.3952		0.387522	0.365346	0.359802		1357.5	1402.96	1398.43		0.00267438	0.00243964	0.0024104	0.00250814		0.000285467	0.000260411	0.00025729	0.000267723		S20C101	Lane
MICHIGAN	26	SOUTHEAST	90	MONROE	SOUTHEAST MONROE	115	S26C115	CORN, GRAIN - YIELD, MEASURED IN BU / ACRE		175.4	150.3	169.5		1100.89	943.354	1063.86		3919.18	3358.34	3787.35		4.55496	3.90314	4.40174		104.585	89.6186	101.067		0.486204	0.416627	0.469849		1463.04	1437.84	1486.68		0.00311335	0.00271459	0.00296079	0.00292958		0.000332324	0.000289759	0.000316039	0.000312707		S20C103	Leavenworth
MICHIGAN	26	CENTRAL	50	MONTCALM	CENTRAL MONTCALM	117	S26C117	CORN, GRAIN - YIELD, MEASURED IN BU / ACRE		149.3	159.3	156.1		937.077	999.842	979.757		3335.99	3559.44	3487.94		3.87717	4.13686	4.05376		89.0223	94.985	93.0769		0.413855	0.441575	0.432705		1408.53	1424.11	1418.39		0.00275264	0.00290487	0.002858	0.0028385		0.000293821	0.000310071	0.000305067	0.000302986		S20C105	Lincoln
MICHIGAN	26	NORTHEAST	30	MONTMORENCY	NORTHEAST MONTMORENCY	119	S26C119	CORN, GRAIN - YIELD, MEASURED IN BU / ACRE		121.4	125	71.3		761.964	784.559	447.512		2712.59	2793.03	1593.14		3.15264	3.24612	1.85159		72.3865	74.5331	42.5137		0.336517	0.346496	0.197642		1345.51	1410.21	1424.35		0.00234308	0.00230187	0.00129995	0.00198163		0.000250104	0.000245705	0.000138759	0.000211523		S20C107	Linn
MICHIGAN	26	WEST CENTRAL	40	MUSKEGON	WEST CENTRAL MUSKEGON	121	S26C121	CORN, GRAIN - YIELD, MEASURED IN BU / ACRE		132.7	144.4	153.4		832.888	906.322	962.811		2965.08	3226.51	3427.61		3.44608	3.74992	3.98364		79.1243	86.1006	91.467		0.367841	0.400273	0.42522		1414.24	1425.73	1414.67		0.0024367	0.00263018	0.00281595	0.00262761		0.000260098	0.000280749	0.000300579	0.000280475		S20C109	Logan
MICHIGAN	26	WEST CENTRAL	40	NEWAYGO	WEST CENTRAL NEWAYGO	123	S26C123	CORN, GRAIN - YIELD, MEASURED IN BU / ACRE		119.4	139.3	150.7		749.411	874.312	945.864		2667.9	3112.55	3367.28		3.1007	3.61748	3.91353		71.194	83.0597	89.8571		0.330973	0.386136	0.417736		1393.51	1414.24	1401.49		0.0022251	0.0025579	0.0027924	0.00252513		0.000237511	0.000273034	0.000298066	0.000269537		S20C11	Bourbon
MICHIGAN	26	SOUTHEAST	90	OAKLAND	SOUTHEAST OAKLAND	125	S26C125	CORN, GRAIN - YIELD, MEASURED IN BU / ACRE		139.3	145	N/A		874.312	910.088	N/A		3112.55	3239.91	N/A		3.61748	3.7655	N/A		83.0597	86.4584	N/A		0.386136	0.401936	#VALUE!		1423.81	1441.96	1460.52		0.0025407	0.00261138	N/A	0.00257604		0.000271199	0.000278743	N/A	0.000274971		S20C111	Lyon
MICHIGAN	26	WEST CENTRAL	40	OCEANA	WEST CENTRAL OCEANA	127	S26C127	CORN, GRAIN - YIELD, MEASURED IN BU / ACRE		123.3	123	150		773.889	772.006	941.471		2755.04	2748.34	3351.64		3.20198	3.19419	3.89535		73.5194	73.3406	89.4397		0.341784	0.340952	0.415796		1399.08	1423.37	1405.85		0.00228863	0.0022441	0.00277081	0.00243451		0.000244292	0.000239539	0.000295761	0.000259864		S20C113	McPherson
MICHIGAN	26	NORTHEAST	30	OGEMAW	NORTHEAST OGEMAW	129	S26C129	CORN, GRAIN - YIELD, MEASURED IN BU / ACRE		126.2	129.5	138.9		792.091	812.803	871.802		2819.84	2893.58	3103.61		3.27729	3.36298	3.60709		75.2486	77.2163	82.8212		0.349823	0.35897	0.385027		1377.2	1430.54	1435.7		0.00237967	0.00235085	0.00251243	0.00241432		0.00025401	0.000250933	0.00026818	0.000257708		S20C115	Marion
MICHIGAN	26	CENTRAL	50	OSCEOLA	CENTRAL OSCEOLA	133	S26C133	CORN, GRAIN - YIELD, MEASURED IN BU / ACRE		130	N/A	130.5		815.941	N/A	819.079		2904.75	N/A	2915.92		3.37597	N/A	3.38895		77.5144	N/A	77.8126		0.360356	#VALUE!	0.361742		1367.7	1415.31	1398.55		0.00246835	N/A	0.00242319	0.00244577		0.000263476	N/A	0.000258655	0.000261066		S20C117	Marshall
MICHIGAN	26	NORTHEAST	30	OTSEGO	NORTHEAST OTSEGO	137	S26C137	CORN, GRAIN - YIELD, MEASURED IN BU / ACRE		N/A	N/A	75		N/A	N/A	470.735		N/A	N/A	1675.82		N/A	N/A	1.94767		N/A	N/A	44.7199		#VALUE!	#VALUE!	0.207898		1332.96	1405.62	1410.93		N/A	N/A	0.00138042	0.00138042		N/A	N/A	0.000147348	0.000147348		S20C119	Meade
MICHIGAN	26	SOUTHWEST	70	OTTAWA	SOUTHWEST OTTAWA	139	S26C139	CORN, GRAIN - YIELD, MEASURED IN BU / ACRE		152.3	155.6	158.9		955.907	976.619	997.331		3403.03	3476.76	3550.5		3.95508	4.04077	4.12647		90.8111	92.7788	94.7465		0.422171	0.431319	0.440466		1418.6	1412.81	1418.22		0.00278801	0.0028601	0.00290961	0.00285258		0.000297597	0.000305291	0.000310577	0.000304488		S20C121	Miami
MICHIGAN	26	NORTHEAST	30	PRESQUE ISLE	NORTHEAST PRESQUE ISLE	141	S26C141	CORN, GRAIN - YIELD, MEASURED IN BU / ACRE		140.8	119.1	117.8		883.727	747.528	739.368		3146.07	2661.2	2632.15		3.65643	3.09291	3.05915		83.9541	71.0151	70.24		0.390293	0.330142	0.326538		1352.84	1416.01	1430.42		0.00270278	0.00218424	0.00213864	0.00234189		0.000288499	0.000233149	0.000228281	0.000249977		S20C123	Mitchell
MICHIGAN	26	EAST CENTRAL	60	SAGINAW	EAST CENTRAL SAGINAW	145	S26C145	CORN, GRAIN - YIELD, MEASURED IN BU / ACRE		171.6	169.3	164.8		1077.04	1062.61	1034.36		3834.27	3782.88	3682.33		4.45628	4.39655	4.27969		102.319	100.948	98.2644		0.47567	0.469295	0.456821		1406.38	1429.7	1436.64		0.00316862	0.00307516	0.00297896	0.00307424		0.000338223	0.000328247	0.000317979	0.00032815		S20C125	Montgomery
MICHIGAN	26	SOUTHEAST	90	ST CLAIR	SOUTHEAST ST CLAIR	147	S26C147	CORN, GRAIN - YIELD, MEASURED IN BU / ACRE		151.4	160.9	160.8		950.258	1009.88	1009.26		3382.92	3595.19	3592.95		3.9317	4.17841	4.17581		90.2745	95.939	95.8794		0.419676	0.44601	0.445733		1402.85	1450.51	1474.29		0.00280266	0.00288065	0.00283242	0.00283858		0.00029916	0.000307485	0.000302337	0.000302994		S20C127	Morris
MICHIGAN	26	SOUTH CENTRAL	80	ST JOSEPH	SOUTH CENTRAL ST JOSEPH	149	S26C149	CORN, GRAIN - YIELD, MEASURED IN BU / ACRE		152.7	142.7	123.8		958.417	895.652	777.027		3411.97	3188.52	2766.22		3.96546	3.70577	3.21496		91.0496	85.087	73.8176		0.42328	0.39556	0.34317		1448.32	1426.58	1450.92		0.00273798	0.00259766	0.00221581	0.00251715		0.000292256	0.000277279	0.000236519	0.000268684		S20C129	Morton
MICHIGAN	26	SOUTH CENTRAL	80	BARRY	SOUTH CENTRAL BARRY	15	S26C15	CORN, GRAIN - YIELD, MEASURED IN BU / ACRE		151.6	157.4	150		951.513	987.917	941.471		3387.39	3516.98	3351.64		3.9369	4.08752	3.89535		90.3937	93.8521	89.4397		0.420231	0.436308	0.415796		1422.5	1409.13	1430.65		0.00276759	0.00290074	0.00272278	0.00279704		0.000295417	0.000309629	0.000290634	0.00029856		S20C13	Brown
MICHIGAN	26	EAST CENTRAL	60	SANILAC	EAST CENTRAL SANILAC	151	S26C151	CORN, GRAIN - YIELD, MEASURED IN BU / ACRE		171.3	183.7	184.4		1075.16	1152.99	1157.38		3827.57	4104.64	4120.28		4.44849	4.7705	4.78868		102.14	109.534	109.951		0.474839	0.509211	0.511151		1391.4	1440.39	1453.39		0.00319713	0.00331195	0.00329484	0.00326797		0.000341267	0.000353523	0.000351696	0.000348829		S20C131	Nemaha
MICHIGAN	26	SOUTH CENTRAL	80	SHIAWASSEE	SOUTH CENTRAL SHIAWASSEE	155	S26C155	CORN, GRAIN - YIELD, MEASURED IN BU / ACRE		156.4	176.3	150		981.64	1106.54	941.471		3494.64	3939.29	3351.64		4.06155	4.57833	3.89535		93.2558	105.121	89.4397		0.433536	0.488698	0.415796		1406.89	1427.05	1428.71		0.0028869	0.00320825	0.00272648	0.00294054		0.000308152	0.000342454	0.000291029	0.000313878		S20C133	Neosho
MICHIGAN	26	EAST CENTRAL	60	TUSCOLA	EAST CENTRAL TUSCOLA	157	S26C157	CORN, GRAIN - YIELD, MEASURED IN BU / ACRE		178.5	192	173.7		1120.35	1205.08	1090.22		3988.45	4290.09	3881.19		4.63546	4.98605	4.51081		106.433	114.483	103.571		0.494797	0.532218	0.481491		1401.88	1442.7	1452.11		0.00330661	0.00345605	0.00310639	0.00328968		0.000352952	0.000368904	0.00033158	0.000351146		S20C135	Ness
MICHIGAN	26	SOUTHEAST	90	WASHTENAW	SOUTHEAST WASHTENAW	161	S26C161	CORN, GRAIN - YIELD, MEASURED IN BU / ACRE		172.2	147.6	137.8		1080.81	926.407	864.898		3847.68	3298.01	3079.04		4.47186	3.83302	3.57853		102.677	88.0087	82.1653		0.477333	0.409143	0.381978		1450.5	1439.19	1478.67		0.00308298	0.00266332	0.0024201	0.00272213		0.000329082	0.000284287	0.000258325	0.000290565		S20C137	Norton
MICHIGAN	26	SOUTHEAST	90	WAYNE	SOUTHEAST WAYNE	163	S26C163	CORN, GRAIN - YIELD, MEASURED IN BU / ACRE		150	130	116.7		941.471	815.941	732.464		3351.64	2904.75	2607.57		3.89535	3.37597	3.03058		89.4397	77.5144	69.5841		0.415796	0.360356	0.323489		1445.67	1446.86	1479.25		0.00269449	0.00233331	0.00204873	0.00235884		0.000287614	0.000249061	0.000218684	0.000251787		S20C139	Osage
MICHIGAN	26	NORTHWEST	20	WEXFORD	NORTHWEST WEXFORD	165	S26C165	CORN, GRAIN - YIELD, MEASURED IN BU / ACRE		105.7	132.2	96.5		663.423	829.749	605.679		2361.79	2953.91	2156.22		2.74492	3.4331	2.50601		63.0252	78.8262	57.5395		0.292997	0.366455	0.267495		1348.11	1395.89	1384.48		0.00203613	0.00245943	0.00181007	0.00210188		0.000217339	0.000262524	0.00019321	0.000224358		S20C141	Osborne
MICHIGAN	26	EAST CENTRAL	60	BAY	EAST CENTRAL BAY	17	S26C17	CORN, GRAIN - YIELD, MEASURED IN BU / ACRE		164.4	N/A	167.9		1031.85	N/A	1053.82		3673.39	N/A	3751.6		4.2693	N/A	4.36019		98.0259	N/A	100.113		0.455712	#VALUE!	0.465414		1407.88	1437.8	1448.21		0.00303243	N/A	0.00301075	0.00302159		0.000323687	N/A	0.000321372	0.000322529		S20C143	Ottawa
MICHIGAN	26	NORTHWEST	20	BENZIE	NORTHWEST BENZIE	19	S26C19	CORN, GRAIN - YIELD, MEASURED IN BU / ACRE		118.3	113.6	116.7		742.507	713.007	732.464		2643.32	2538.31	2607.57		3.07213	2.95008	3.03058		70.5381	67.7357	69.5841		0.327924	0.314896	0.323489		1343.13	1394.81	1395.47		0.00228729	0.00211504	0.00217173	0.00219135		0.000244149	0.000225763	0.000231814	0.000233908		S20C145	Pawnee
MICHIGAN	26	SOUTHWEST	70	BERRIEN	SOUTHWEST BERRIEN	21	S26C21	CORN, GRAIN - YIELD, MEASURED IN BU / ACRE		176.4	N/A	N/A		1107.17	N/A	N/A		3941.52	N/A	N/A		4.58093	N/A	N/A		105.181	N/A	N/A		0.488976	#VALUE!	#VALUE!		1454.45	1430.36	1442.19		0.0031496	N/A	N/A	0.0031496		0.000336193	N/A	N/A	0.000336193		S20C147	Phillips
MICHIGAN	26	SOUTH CENTRAL	80	BRANCH	SOUTH CENTRAL BRANCH	23	S26C23	CORN, GRAIN - YIELD, MEASURED IN BU / ACRE		167.2	172.2	N/A		1049.43	1080.81	N/A		3735.96	3847.68	N/A		4.34201	4.47186	N/A		99.6955	102.677	N/A		0.463474	0.477333	#VALUE!		1448.38	1433.29	1461.06		0.00299784	0.00312	N/A	0.00305892		0.000319994	0.000333033	N/A	0.000326514		S20C149	Pottawatomie
MICHIGAN	26	SOUTH CENTRAL	80	CALHOUN	SOUTH CENTRAL CALHOUN	25	S26C25	CORN, GRAIN - YIELD, MEASURED IN BU / ACRE		158.6	144.4	136.3		995.448	906.322	855.483		3543.8	3226.51	3045.52		4.11868	3.74992	3.53957		94.5676	86.1006	81.2709		0.439635	0.400273	0.37782		1436.53	1421.85	1450.52		0.0028671	0.00263735	0.00244021	0.00264822		0.000306039	0.000281515	0.000260472	0.000282675		S20C15	Butler
MICHIGAN	26	SOUTHWEST	70	CASS	SOUTHWEST CASS	27	S26C27	CORN, GRAIN - YIELD, MEASURED IN BU / ACRE		172	159.3	154.4		1079.55	999.842	969.087		3843.21	3559.44	3449.95		4.46667	4.13686	4.00961		102.558	94.985	92.0633		0.476779	0.441575	0.427992		1453.61	1427.51	1439.38		0.00307281	0.00289796	0.00278565	0.00291881		0.000327996	0.000309332	0.000297345	0.000311558		S20C151	Pratt
MICHIGAN	26	NORTHWEST	20	CHARLEVOIX	NORTHWEST CHARLEVOIX	29	S26C29	CORN, GRAIN - YIELD, MEASURED IN BU / ACRE		115.2	97.6	96.8		723.049	612.584	607.562		2574.06	2180.8	2162.92		2.99163	2.53457	2.5138		68.6897	58.1954	57.7184		0.319331	0.270544	0.268327		1318.52	1392.7	1403.79		0.00226893	0.0018199	0.00179072	0.00195985		0.000242189	0.000194259	0.000191145	0.000209197		S20C153	Rawlins
MICHIGAN	26	NORTHEAST	30	CHEBOYGAN	NORTHEAST CHEBOYGAN	31	S26C31	CORN, GRAIN - YIELD, MEASURED IN BU / ACRE		138.5	109.1	N/A		869.291	684.763	N/A		3094.68	2437.76	N/A		3.5967	2.83322	N/A		82.5827	65.0525	N/A		0.383918	0.302422	#VALUE!		1329.75	1406.08	1416.1		0.0027048	0.00201498	N/A	0.00235989		0.000288714	0.000215082	N/A	0.000251898		S20C155	Reno
MICHIGAN	26	CENTRAL	50	CLARE	CENTRAL CLARE	35	S26C35	CORN, GRAIN - YIELD, MEASURED IN BU / ACRE		136.6	N/A	117.6		857.366	N/A	738.113		3052.22	N/A	2627.68		3.54736	N/A	3.05395		81.4498	N/A	70.1207		0.378651	#VALUE!	0.325984		1384.81	1424.35	1413.4		0.00256162	N/A	0.00216071	0.00236117		0.000273432	N/A	0.000230638	0.000252035		S20C157	Republic
MICHIGAN	26	SOUTH CENTRAL	80	CLINTON	SOUTH CENTRAL CLINTON	37	S26C37	CORN, GRAIN - YIELD, MEASURED IN BU / ACRE		163.4	171.7	164.7		1025.58	1077.67	1033.73		3651.05	3836.51	3680.1		4.24333	4.45888	4.27709		97.4297	102.379	98.2048		0.45294	0.475947	0.456544		1407.75	1420.81	1430.19		0.00301427	0.00313826	0.00299058	0.0030477		0.000321747	0.000334983	0.000319219	0.000325316		S20C159	Rice
MICHIGAN	26	UPPER PENINSULA	10	DELTA	UPPER PENINSULA DELTA	41	S26C41	CORN, GRAIN - YIELD, MEASURED IN BU / ACRE		N/A	130	128.6		N/A	815.941	807.154		N/A	2904.75	2873.47		N/A	3.37597	3.33961		N/A	77.5144	76.6796		#VALUE!	0.360356	0.356475		1335.99	1393.08	1388.67		N/A	0.00242338	0.0024049	0.00241414		N/A	0.000258676	0.000256703	0.000257689		S20C161	Riley
MICHIGAN	26	UPPER PENINSULA	10	DICKINSON	UPPER PENINSULA DICKINSON	43	S26C43	CORN, GRAIN - YIELD, MEASURED IN BU / ACRE		N/A	N/A	113.3		N/A	N/A	711.124		N/A	N/A	2531.6		N/A	N/A	2.94229		N/A	N/A	67.5568		#VALUE!	#VALUE!	0.314064		1343.2	1401.28	1373.48		N/A	N/A	0.00214221	0.00214221		N/A	N/A	0.000228663	0.000228663		S20C163	Rooks
MICHIGAN	26	SOUTH CENTRAL	80	EATON	SOUTH CENTRAL EATON	45	S26C45	CORN, GRAIN - YIELD, MEASURED IN BU / ACRE		176.5	163.2	N/A		1107.8	1024.32	N/A		3943.76	3646.58	N/A		4.58353	4.23814	N/A		105.241	97.3104	N/A		0.489253	0.452386	#VALUE!		1420.81	1413.74	1434.95		0.003226	0.00299782	N/A	0.00311191		0.000344348	0.000319992	N/A	0.00033217		S20C165	Rush
MICHIGAN	26	NORTHWEST	20	EMMET	NORTHWEST EMMET	47	S26C47	CORN, GRAIN - YIELD, MEASURED IN BU / ACRE		132.9	N/A	N/A		834.143	N/A	N/A		2969.55	N/A	N/A		3.45128	N/A	N/A		79.2436	N/A	N/A		0.368395	#VALUE!	#VALUE!		1323.31	1400.64	1410.22		0.00260807	N/A	N/A	0.00260807		0.000278389	N/A	N/A	0.000278389		S20C167	Russell
MICHIGAN	26	SOUTHEAST	90	GENESEE	SOUTHEAST GENESEE	49	S26C49	CORN, GRAIN - YIELD, MEASURED IN BU / ACRE		142.5	165.5	N/A		894.397	1038.76	N/A		3184.05	3697.97	N/A		3.70058	4.29787	N/A		84.9677	98.6818	N/A		0.395006	0.458761	#VALUE!		1402.12	1435.99	1437.16		0.00263928	0.00299296	N/A	0.00281612		0.00028172	0.000319474	N/A	0.000300597		S20C169	Saline
MICHIGAN	26	SOUTHWEST	70	ALLEGAN	SOUTHWEST ALLEGAN	5	S26C5	CORN, GRAIN - YIELD, MEASURED IN BU / ACRE		N/A	156.3	173.3		N/A	981.012	1087.71		N/A	3492.4	3872.26		N/A	4.05895	4.50043		N/A	93.1962	103.333		#VALUE!	0.433259	0.480383		1427.3	1402.57	1427.39		N/A	0.00289394	0.00315291	0.00302342		N/A	0.000308904	0.000336546	0.000322725		S20C17	Chase
MICHIGAN	26	CENTRAL	50	GLADWIN	CENTRAL GLADWIN	51	S26C51	CORN, GRAIN - YIELD, MEASURED IN BU / ACRE		158	151.4	145.6		991.682	950.258	913.854		3530.39	3382.92	3253.32		4.1031	3.9317	3.78108		94.2098	90.2745	86.8161		0.437971	0.419676	0.403599		1395.44	1434.45	1432.94		0.00294036	0.00274091	0.00263869	0.00277332		0.000313859	0.00029257	0.000281658	0.000296029		S20C171	Scott
MICHIGAN	26	NORTHWEST	20	GRAND TRAVERSE	NORTHWEST GRAND TRAVERSE	55	S26C55	CORN, GRAIN - YIELD, MEASURED IN BU / ACRE		86.7	123.7	83		544.17	776.399	520.947		1937.25	2763.98	1854.57		2.25151	3.21236	2.15543		51.6962	73.758	49.49		0.24033	0.342893	0.230074		1331.79	1381.62	1386		0.00169059	0.00232507	0.00155514	0.00185693		0.000180456	0.000248182	0.000165998	0.000198212		S20C173	Sedgwick
MICHIGAN	26	CENTRAL	50	GRATIOT	CENTRAL GRATIOT	57	S26C57	CORN, GRAIN - YIELD, MEASURED IN BU / ACRE		153.5	170.8	160.1		963.438	1072.02	1004.86		3429.84	3816.4	3577.31		3.98624	4.4355	4.15764		91.5266	101.842	95.462		0.425498	0.473453	0.443793		1401.78	1427.7	1428.76		0.0028437	0.00310675	0.00290996	0.00295347		0.000303541	0.000331619	0.000310614	0.000315258		S20C175	Seward
MICHIGAN	26	SOUTH CENTRAL	80	HILLSDALE	SOUTH CENTRAL HILLSDALE	59	S26C59	CORN, GRAIN - YIELD, MEASURED IN BU / ACRE		155	155.9	162.9		972.853	978.502	1022.44		3463.36	3483.47	3639.88		4.02519	4.04857	4.23035		92.421	92.9577	97.1315		0.429655	0.43215	0.451554		1454.81	1442.97	1469.73		0.00276682	0.00280572	0.00287832	0.00281695		0.000295334	0.000299487	0.000307236	0.000300686		S20C177	Shawnee
MICHIGAN	26	EAST CENTRAL	60	HURON	EAST CENTRAL HURON	63	S26C63	CORN, GRAIN - YIELD, MEASURED IN BU / ACRE		172.3	198.8	170.7		1081.44	1247.76	1071.39		3849.91	4442.03	3814.16		4.47446	5.16263	4.43291		102.736	118.537	101.782		0.477611	0.551068	0.473175		1398.4	1440.18	1459.47		0.0031997	0.00358472	0.00303734	0.00327392		0.000341541	0.000382638	0.00032421	0.000349463		S20C179	Sheridan
MICHIGAN	26	SOUTH CENTRAL	80	INGHAM	SOUTH CENTRAL INGHAM	65	S26C65	CORN, GRAIN - YIELD, MEASURED IN BU / ACRE		175.9	171.9	157.2		1104.03	1078.93	986.661		3930.35	3840.97	3512.51		4.56795	4.46407	4.08233		104.883	102.498	93.7328		0.48759	0.476502	0.435754		1421.18	1425.17	1441.92		0.00321419	0.00313231	0.00283117	0.00305922		0.000343088	0.000334347	0.000302204	0.000326546		S20C181	Sherman
MICHIGAN	26	SOUTH CENTRAL	80	IONIA	SOUTH CENTRAL IONIA	67	S26C67	CORN, GRAIN - YIELD, MEASURED IN BU / ACRE		161.4	183.3	169.6		1013.02	1150.48	1064.49		3606.36	4095.7	3789.58		4.19139	4.76012	4.40434		96.2371	109.295	101.127		0.447396	0.508102	0.470126		1411.67	1421.31	1428.76		0.0029691	0.0033491	0.00308263	0.00313361		0.000316927	0.000357489	0.000329045	0.000334487		S20C183	Smith
MICHIGAN	26	NORTHEAST	30	IOSCO	NORTHEAST IOSCO	69	S26C69	CORN, GRAIN - YIELD, MEASURED IN BU / ACRE		128	140	128.9		803.388	878.706	809.037		2860.06	3128.19	2880.17		3.32403	3.63566	3.3474		76.3219	83.4771	76.8585		0.354812	0.388076	0.357307		1397.22	1439.6	1462.79		0.00237903	0.00252546	0.00228837	0.00239762		0.000253942	0.000269572	0.000244264	0.000255926		S20C185	Stafford
MICHIGAN	26	NORTHEAST	30	ALPENA	NORTHEAST ALPENA	7	S26C7	CORN, GRAIN - YIELD, MEASURED IN BU / ACRE		114.1	128.2	88.9		716.145	804.644	557.978		2549.48	2864.53	1986.4		2.96306	3.32922	2.30864		68.0338	76.4411	53.0079		0.316282	0.355367	0.246428		1355.22	1414.52	1438.79		0.00218641	0.00235361	0.00160457	0.0020482		0.00023338	0.000251228	0.000171275	0.000218628		S20C187	Stanton
MICHIGAN	26	CENTRAL	50	ISABELLA	CENTRAL ISABELLA	73	S26C73	CORN, GRAIN - YIELD, MEASURED IN BU / ACRE		148.1	154.7	155.3		929.545	970.97	974.736		3309.18	3456.65	3470.06		3.84601	4.0174	4.03298		88.3068	92.2422	92.5999		0.410529	0.428824	0.430487		1396.99	1426.8	1418.66		0.00275307	0.00281567	0.00284281	0.00280385		0.000293867	0.000300549	0.000303446	0.000299287		S20C189	Stevens
MICHIGAN	26	SOUTH CENTRAL	80	JACKSON	SOUTH CENTRAL JACKSON	75	S26C75	CORN, GRAIN - YIELD, MEASURED IN BU / ACRE		155.6	141.1	123.7		976.619	885.61	776.399		3476.76	3152.77	2763.98		4.04077	3.66422	3.21236		92.7788	84.133	73.758		0.431319	0.391125	0.342893		1445.19	1431.83	1461.1		0.00279602	0.00255912	0.00219859	0.00251791		0.000298451	0.000273164	0.000234681	0.000268766		S20C19	Chautauqua
MICHIGAN	26	SOUTHWEST	70	KALAMAZOO	SOUTHWEST KALAMAZOO	77	S26C77	CORN, GRAIN - YIELD, MEASURED IN BU / ACRE		188.7	143.8	150.9		1184.37	902.557	947.119		4216.36	3213.1	3371.75		4.90035	3.73434	3.91872		112.515	85.7429	89.9764		0.523071	0.398609	0.41829		1434.05	1419.86	1439.35		0.00341714	0.00263008	0.00272256	0.00292326		0.000364751	0.000280739	0.000290611	0.000312033		S20C191	Sumner
MICHIGAN	26	SOUTHWEST	70	KENT	SOUTHWEST KENT	81	S26C81	CORN, GRAIN - YIELD, MEASURED IN BU / ACRE		146.8	170.6	160.9		921.386	1070.77	1009.88		3280.13	3811.93	3595.19		3.81225	4.43031	4.17841		87.5317	101.723	95.939		0.406925	0.472898	0.44601		1418.09	1418.09	1413.44		0.0026883	0.00312414	0.0029562	0.00292288		0.000286953	0.000333475	0.000315549	0.000311993		S20C193	Thomas
MICHIGAN	26	WEST CENTRAL	40	LAKE	WEST CENTRAL LAKE	85	S26C85	CORN, GRAIN - YIELD, MEASURED IN BU / ACRE		125	115	130.8		784.559	721.794	820.962		2793.03	2569.59	2922.63		3.24612	2.98643	3.39674		74.5331	68.5704	77.9914		0.346496	0.318777	0.362574		1375.47	1411.13	1392.84		0.00236001	0.00211634	0.00243872	0.00230502		0.000251911	0.000225902	0.000260313	0.000246042		S20C195	Trego
MICHIGAN	26	SOUTHEAST	90	LAPEER	SOUTHEAST LAPEER	87	S26C87	CORN, GRAIN - YIELD, MEASURED IN BU / ACRE		149.1	174.3	170.7		935.822	1093.99	1071.39		3331.53	3894.6	3814.16		3.87198	4.52639	4.43291		88.9031	103.929	101.782		0.413301	0.483154	0.473175		1394.88	1441.08	1454.64		0.00277585	0.00314097	0.00304743	0.00298808		0.000296298	0.000335272	0.000325287	0.000318953		S20C197	Wabaunsee
MICHIGAN	26	NORTHWEST	20	LEELANAU	NORTHWEST LEELANAU	89	S26C89	CORN, GRAIN - YIELD, MEASURED IN BU / ACRE		N/A	82	56		N/A	514.671	351.482		N/A	1832.23	1251.28		N/A	2.12946	1.45426		N/A	48.8937	33.3908		#VALUE!	0.227302	0.15523		1332.36	1390.82	1402.11		N/A	0.00153108	0.0010372	0.00128414		N/A	0.00016343	0.000110712	0.000137071		S20C199	Wallace
MICHIGAN	26	NORTHWEST	20	ANTRIM	NORTHWEST ANTRIM	9	S26C9	CORN, GRAIN - YIELD, MEASURED IN BU / ACRE		135.4	110.8	122.7		849.834	695.433	770.123		3025.41	2475.74	2741.64		3.5162	2.87736	3.18639		80.7342	66.0661	73.1617		0.375325	0.307134	0.340121		1319.12	1383.41	1402.95		0.00266557	0.00207991	0.00227121	0.00233889		0.000284527	0.000222013	0.000242433	0.000249657		S20C201	Washington
MICHIGAN	26	SOUTHEAST	90	LENAWEE	SOUTHEAST LENAWEE	91	S26C91	CORN, GRAIN - YIELD, MEASURED IN BU / ACRE		174.7	161.1	165.7		1096.5	1011.14	1040.01		3903.54	3599.66	3702.44		4.53678	4.1836	4.30306		104.167	96.0583	98.8011		0.484263	0.446564	0.459316		1462.38	1440.82	1489.33		0.00310233	0.00290363	0.00288926	0.00296507		0.000331147	0.000309938	0.000308404	0.000316496		S20C203	Wichita
MICHIGAN	26	SOUTHEAST	90	LIVINGSTON	SOUTHEAST LIVINGSTON	93	S26C93	CORN, GRAIN - YIELD, MEASURED IN BU / ACRE		171.4	161.1	155.6		1075.79	1011.14	976.619		3829.8	3599.66	3476.76		4.45108	4.1836	4.04077		102.2	96.0583	92.7788		0.475116	0.446564	0.431319		1425.95	1434.19	1445.4		0.00312149	0.00291705	0.00279561	0.00294472		0.000333192	0.000311371	0.000298408	0.000314324		S20C205	Wilson
MICHIGAN	26	SOUTHEAST	90	MACOMB	SOUTHEAST MACOMB	99	S26C99	CORN, GRAIN - YIELD, MEASURED IN BU / ACRE		160.2	154.4	168.6		1005.49	969.087	1058.21		3579.55	3449.95	3767.24		4.16023	4.00961	4.37837		95.5216	92.0633	100.53		0.44407	0.427992	0.467354		1413.63	1444.06	1474.2		0.00294294	0.00277662	0.00297	0.00289652		0.000314134	0.000296381	0.000317022	0.000309179		S20C207	Woodson
MINNESOTA	27	EAST CENTRAL	60	AITKIN	EAST CENTRAL AITKIN	1	S27C1	CORN, GRAIN - YIELD, MEASURED IN BU / ACRE		81.6	N/A	113.5		512.16	N/A	712.379		1823.29	N/A	2536.07		2.11907	N/A	2.94748		48.6552	N/A	67.6761		0.226193	#VALUE!	0.314619		1386.43	1425.9	1346.6		0.00152844	N/A	0.00218883	0.00185863		0.000163148	N/A	0.000233639	0.000198393		S20C209	Wyandotte
MINNESOTA	27	SOUTHWEST	70	MURRAY	SOUTHWEST MURRAY	101	S27C101	CORN, GRAIN - YIELD, MEASURED IN BU / ACRE		158.7	199.5	200.4		996.076	1252.16	1257.8		3546.03	4457.68	4477.79		4.12128	5.18081	5.20419		94.6272	118.955	119.491		0.439912	0.553008	0.555503		1458.82	1509.71	1465.69		0.00282508	0.00343166	0.00355067	0.00326914		0.000301553	0.000366301	0.000379004	0.000348953		S20C21	Cherokee
MINNESOTA	27	SOUTH CENTRAL	80	NICOLLET	SOUTH CENTRAL NICOLLET	103	S27C103	CORN, GRAIN - YIELD, MEASURED IN BU / ACRE		154.3	206.8	209.4		968.459	1297.97	1314.29		3447.72	4620.79	4678.88		4.00701	5.37039	5.43791		92.0037	123.308	124.858		0.427715	0.573244	0.580451		1411.53	1470.07	1434.89		0.00283877	0.00365315	0.00378977	0.00342723		0.000303015	0.000389943	0.000404526	0.000365828		S20C23	Cheyenne
MINNESOTA	27	SOUTHWEST	70	NOBLES	SOUTHWEST NOBLES	105	S27C105	CORN, GRAIN - YIELD, MEASURED IN BU / ACRE		157.2	193.5	187.4		986.661	1214.5	1176.21		3512.51	4323.61	4187.31		4.08233	5.025	4.86659		93.7328	115.377	111.74		0.435754	0.536376	0.519467		1461.11	1516.89	1475.1		0.00279399	0.0033127	0.00329916	0.00313528		0.000298235	0.000353603	0.000352157	0.000334665		S20C25	Clark
MINNESOTA	27	NORTHWEST	10	NORMAN	NORTHWEST NORMAN	107	S27C107	CORN, GRAIN - YIELD, MEASURED IN BU / ACRE		125.2	161.3	167.2		785.814	1012.39	1049.43		2797.5	3604.13	3735.96		3.25132	4.1888	4.34201		74.6523	96.1775	99.6955		0.347051	0.447119	0.463474		1364.02	1415.79	1371.12		0.00238363	0.00295863	0.00316677	0.00283634		0.000254432	0.000315809	0.000338025	0.000302756		S20C27	Clay
MINNESOTA	27	SOUTHEAST	90	OLMSTED	SOUTHEAST OLMSTED	109	S27C109	CORN, GRAIN - YIELD, MEASURED IN BU / ACRE		185	184.9	195.4		1161.15	1160.52	1226.42		4133.68	4131.45	4366.06		4.80426	4.80167	5.07434		110.309	110.249	116.51		0.512815	0.512537	0.541643		1417.57	1451.94	1426.77		0.00338908	0.00330707	0.00355652	0.00341756		0.000361756	0.000353002	0.000379629	0.000364796		S20C29	Cloud
MINNESOTA	27	WEST CENTRAL	40	BIG STONE	WEST CENTRAL BIG STONE	11	S27C11	CORN, GRAIN - YIELD, MEASURED IN BU / ACRE		155	173.7	188.1		972.853	1090.22	1180.6		3463.36	3881.19	4202.95		4.02519	4.51081	4.88477		92.421	103.571	112.157		0.429655	0.481491	0.521408		1442.52	1462.53	1440.69		0.00279039	0.00308425	0.00339057	0.00308841		0.000297851	0.000329218	0.000361915	0.000329661		S20C3	Anderson
MINNESOTA	27	WEST CENTRAL	40	OTTER TAIL	WEST CENTRAL OTTER TAIL	111	S27C111	CORN, GRAIN - YIELD, MEASURED IN BU / ACRE		128.3	172.6	185.8		805.271	1083.32	1166.17		2866.77	3856.62	4151.56		3.33182	4.48225	4.82504		76.5008	102.915	110.786		0.355644	0.478442	0.515032		1395.64	1444.66	1382.53		0.00238731	0.00310263	0.00349001	0.00299331		0.000254825	0.00033118	0.000372529	0.000319511		S20C31	Coffey
MINNESOTA	27	NORTHWEST	10	PENNINGTON	NORTHWEST PENNINGTON	113	S27C113	CORN, GRAIN - YIELD, MEASURED IN BU / ACRE		N/A	130.9	N/A		N/A	821.59	N/A		N/A	2924.86	N/A		N/A	3.39934	N/A		N/A	78.0511	N/A		#VALUE!	0.362851	#VALUE!		1341.01	1389.09	1360.41		N/A	0.00244717	N/A	0.00244717		N/A	0.000261215	N/A	0.000261215		S20C33	Comanche
MINNESOTA	27	EAST CENTRAL	60	PINE	EAST CENTRAL PINE	115	S27C115	CORN, GRAIN - YIELD, MEASURED IN BU / ACRE		97.3	158.3	N/A		610.701	993.565	N/A		2174.09	3537.09	N/A		2.52678	4.11089	N/A		58.0166	94.3887	N/A		0.269713	0.438803	#VALUE!		1379.49	1425.18	1359.88		0.00183168	0.00288447	N/A	0.00235808		0.000195516	0.000307893	N/A	0.000251705		S20C35	Cowley
MINNESOTA	27	SOUTHWEST	70	PIPESTONE	SOUTHWEST PIPESTONE	117	S27C117	CORN, GRAIN - YIELD, MEASURED IN BU / ACRE		145.8	191.9	199.5		915.109	1204.45	1252.16		3257.79	4287.86	4457.68		3.78628	4.98345	5.18081		86.9354	114.423	118.955		0.404153	0.531941	0.553008		1457.08	1520.35	1478.17		0.00259854	0.00327783	0.00350488	0.00312708		0.000277372	0.000349881	0.000374117	0.00033379		S20C37	Crawford
MINNESOTA	27	NORTHWEST	10	POLK	NORTHWEST POLK	119	S27C119	CORN, GRAIN - YIELD, MEASURED IN BU / ACRE		127	160.7	166.2		797.112	1008.63	1043.15		2837.72	3590.72	3713.61		3.29806	4.17322	4.31605		75.7256	95.8197	99.0992		0.35204	0.445456	0.460702		1354.07	1399.38	1367.45		0.00243567	0.00298219	0.00315627	0.00285804		0.000259987	0.000318324	0.000336906	0.000305072		S20C39	Decatur
MINNESOTA	27	WEST CENTRAL	40	POPE	WEST CENTRAL POPE	121	S27C121	CORN, GRAIN - YIELD, MEASURED IN BU / ACRE		157.8	177.9	194.4		990.427	1116.58	1220.15		3525.92	3975.04	4343.72		4.09791	4.61988	5.04837		94.0906	106.076	115.914		0.437417	0.493134	0.538871		1405.54	1457.99	1413.54		0.00291554	0.00316867	0.00357144	0.00321855		0.000311209	0.000338228	0.000381221	0.000343553		S20C41	Dickinson
MINNESOTA	27	NORTHWEST	10	RED LAKE	NORTHWEST RED LAKE	125	S27C125	CORN, GRAIN - YIELD, MEASURED IN BU / ACRE		N/A	N/A	171.4		N/A	N/A	1075.79		N/A	N/A	3829.8		N/A	N/A	4.45108		N/A	N/A	102.2		#VALUE!	#VALUE!	0.475116		1346.68	1393.26	1364.47		N/A	N/A	0.00326213	0.00326213		N/A	N/A	0.000348205	0.000348205		S20C43	Doniphan
MINNESOTA	27	SOUTHWEST	70	REDWOOD	SOUTHWEST REDWOOD	127	S27C127	CORN, GRAIN - YIELD, MEASURED IN BU / ACRE		165.8	197.6	202.8		1040.64	1240.23	1272.87		3704.67	4415.22	4531.41		4.30566	5.13147	5.26651		98.8607	117.822	120.922		0.459593	0.547741	0.562156		1442.24	1483.06	1452.62		0.0029854	0.00346006	0.00362553	0.00335699		0.000318666	0.000369332	0.000386994	0.000358331		S20C45	Douglas
MINNESOTA	27	CENTRAL	50	RENVILLE	CENTRAL RENVILLE	129	S27C129	CORN, GRAIN - YIELD, MEASURED IN BU / ACRE		150.9	190.8	198.8		947.119	1197.55	1247.76		3371.75	4263.28	4442.03		3.91872	4.95488	5.16263		89.9764	113.767	118.537		0.41829	0.528892	0.551068		1426.35	1467.58	1444.11		0.00274738	0.00337623	0.00357496	0.00323285		0.000293259	0.000360384	0.000381597	0.00034508		S20C47	Edwards
MINNESOTA	27	SOUTH CENTRAL	80	BLUE EARTH	SOUTH CENTRAL BLUE EARTH	13	S27C13	CORN, GRAIN - YIELD, MEASURED IN BU / ACRE		158.2	201.4	190.7		992.938	1264.08	1196.92		3534.86	4500.13	4261.05		4.10829	5.23015	4.95229		94.3291	120.088	113.708		0.438526	0.558275	0.528615		1416.8	1479.63	1438.75		0.0028997	0.00353477	0.00344208	0.00329218		0.000309518	0.000377307	0.000367413	0.000351413		S20C49	Elk
MINNESOTA	27	SOUTH CENTRAL	80	RICE	SOUTH CENTRAL RICE	131	S27C131	CORN, GRAIN - YIELD, MEASURED IN BU / ACRE		157.1	201.1	188.3		986.034	1262.2	1181.86		3510.28	4493.43	4207.42		4.07973	5.22236	4.88996		93.6732	119.909	112.277		0.435477	0.557443	0.521962		1410.99	1457.29	1421.15		0.00289139	0.00358361	0.00344085	0.00330528		0.000308632	0.000382521	0.000367281	0.000352811		S20C5	Atchison
MINNESOTA	27	SOUTHWEST	70	ROCK	SOUTHWEST ROCK	133	S27C133	CORN, GRAIN - YIELD, MEASURED IN BU / ACRE		155	198.8	201.2		972.853	1247.76	1262.83		3463.36	4442.03	4495.66		4.02519	5.16263	5.22496		92.421	118.537	119.968		0.429655	0.551068	0.557721		1469.68	1523.63	1484.59		0.00273882	0.00338838	0.00351946	0.00321555		0.000292346	0.000361681	0.000375673	0.000343233		S20C51	Ellis
MINNESOTA	27	NORTHWEST	10	ROSEAU	NORTHWEST ROSEAU	135	S27C135	CORN, GRAIN - YIELD, MEASURED IN BU / ACRE		110.3	122.7	N/A		692.295	770.123	N/A		2464.57	2741.64	N/A		2.86438	3.18639	N/A		65.768	73.1617	N/A		0.305748	0.340121	#VALUE!		1308.84	1375.41	1355.62		0.00218849	0.00231669	N/A	0.00225259		0.000233603	0.000247287	N/A	0.000240445		S20C53	Ellsworth
MINNESOTA	27	NORTHEAST	30	ST. LOUIS	NORTHEAST ST. LOUIS	137	S27C137	CORN, GRAIN - YIELD, MEASURED IN BU / ACRE		N/A	115	155		N/A	721.794	972.853		N/A	2569.59	3463.36		N/A	2.98643	4.02519		N/A	68.5704	92.421		#VALUE!	0.318777	0.429655		1342.64	1378.22	1341.05		N/A	0.00216688	0.00300152	0.0025842		N/A	0.000231296	0.000320387	0.000275842		S20C55	Finney
MINNESOTA	27	CENTRAL	50	SCOTT	CENTRAL SCOTT	139	S27C139	CORN, GRAIN - YIELD, MEASURED IN BU / ACRE		137.9	191.5	195.2		865.525	1201.94	1225.17		3081.27	4278.92	4361.6		3.58112	4.97306	5.06915		82.2249	114.185	116.391		0.382255	0.530832	0.541089		1413.28	1452.36	1416.87		0.00253391	0.00342412	0.00357771	0.00317858		0.000270473	0.000365496	0.00038189	0.000339287		S20C57	Ford
MINNESOTA	27	CENTRAL	50	SHERBURNE	CENTRAL SHERBURNE	141	S27C141	CORN, GRAIN - YIELD, MEASURED IN BU / ACRE		128.8	117.8	166.5		808.409	739.368	1045.03		2877.94	2632.15	3720.32		3.34481	3.05915	4.32384		76.7989	70.24	99.2781		0.35703	0.326538	0.461533		1403.22	1446.37	1394.3		0.00238366	0.00211505	0.00310108	0.00253327		0.000254436	0.000225764	0.000331014	0.000270405		S20C59	Franklin
MINNESOTA	27	CENTRAL	50	SIBLEY	CENTRAL SIBLEY	143	S27C143	CORN, GRAIN - YIELD, MEASURED IN BU / ACRE		135.7	185.9	201.4		851.717	1166.8	1264.08		3032.11	4153.79	4500.13		3.52399	4.82764	5.23015		80.9131	110.846	120.088		0.376156	0.515309	0.558275		1408.24	1467.57	1426.42		0.00250241	0.00328954	0.00366663	0.00315286		0.000267111	0.000351131	0.000391382	0.000336541		S20C61	Geary
MINNESOTA	27	CENTRAL	50	STEARNS	CENTRAL STEARNS	145	S27C145	CORN, GRAIN - YIELD, MEASURED IN BU / ACRE		133.9	171.9	186		840.419	1078.93	1167.42		2991.89	3840.97	4156.03		3.47725	4.46407	4.83023		79.8399	102.498	110.905		0.371167	0.476502	0.515587		1400.32	1456.72	1403.13		0.00248318	0.00306447	0.00344247	0.00299671		0.000265059	0.000327106	0.000367455	0.000319873		S20C63	Gove
MINNESOTA	27	SOUTH CENTRAL	80	STEELE	SOUTH CENTRAL STEELE	147	S27C147	CORN, GRAIN - YIELD, MEASURED IN BU / ACRE		168.5	201.4	201.4		1057.59	1264.08	1264.08		3765	4500.13	4500.13		4.37577	5.23015	5.23015		100.471	120.088	120.088		0.467077	0.558275	0.558275		1420.03	1473.64	1434.07		0.00308147	0.00354914	0.00364707	0.00342589		0.000328921	0.000378841	0.000389294	0.000365685		S20C65	Graham
MINNESOTA	27	WEST CENTRAL	40	STEVENS	WEST CENTRAL STEVENS	149	S27C149	CORN, GRAIN - YIELD, MEASURED IN BU / ACRE		164.3	179.9	205.2		1031.22	1129.14	1287.93		3671.16	4019.73	4585.04		4.2667	4.67182	5.32884		97.9663	107.268	122.354		0.455435	0.498678	0.568808		1421.93	1461.3	1426.58		0.00300064	0.00319703	0.00373539	0.00331102		0.000320293	0.000341256	0.000398722	0.000353424		S20C67	Grant
MINNESOTA	27	SOUTH CENTRAL	80	BROWN	SOUTH CENTRAL BROWN	15	S27C15	CORN, GRAIN - YIELD, MEASURED IN BU / ACRE		168.2	189	191.2		1055.7	1186.25	1200.06		3758.3	4223.06	4272.22		4.36798	4.90814	4.96527		100.292	112.694	114.006		0.466245	0.523902	0.530001		1428.01	1481.73	1440.63		0.00305879	0.00331244	0.0034466	0.00327261		0.0003265	0.000353575	0.000367895	0.000349323		S20C69	Gray
MINNESOTA	27	WEST CENTRAL	40	SWIFT	WEST CENTRAL SWIFT	151	S27C151	CORN, GRAIN - YIELD, MEASURED IN BU / ACRE		157.8	181.8	199.9		990.427	1141.06	1254.67		3525.92	4062.18	4466.61		4.09791	4.72116	5.1912		94.0906	108.401	119.193		0.437417	0.503944	0.554117		1422.39	1460.9	1432.02		0.002881	0.00323168	0.00362509	0.00324592		0.000307523	0.000344955	0.000386948	0.000346475		S20C7	Barber
MINNESOTA	27	CENTRAL	50	TODD	CENTRAL TODD	153	S27C153	CORN, GRAIN - YIELD, MEASURED IN BU / ACRE		100.4	160.6	167.5		630.158	1008	1051.31		2243.36	3588.48	3742.66		2.60729	4.17062	4.34981		59.865	95.7601	99.8743		0.278306	0.445178	0.464305		1389.57	1455.83	1371.98		0.00187633	0.00286477	0.00317046	0.00263719		0.000200282	0.00030579	0.00033842	0.000281497		S20C71	Greeley
MINNESOTA	27	WEST CENTRAL	40	TRAVERSE	WEST CENTRAL TRAVERSE	155	S27C155	CORN, GRAIN - YIELD, MEASURED IN BU / ACRE		146.3	175.9	194.7		918.248	1104.03	1222.03		3268.96	3930.35	4350.42		3.79926	4.56795	5.05616		87.2335	104.883	116.093		0.405539	0.48759	0.539703		1435.24	1461.4	1433.85		0.00264713	0.00312573	0.00352628	0.00309971		0.000282559	0.000333646	0.000376401	0.000330868		S20C73	Greenwood
MINNESOTA	27	SOUTHEAST	90	WABASHA	SOUTHEAST WABASHA	157	S27C157	CORN, GRAIN - YIELD, MEASURED IN BU / ACRE		178.3	188.5	193.5		1119.09	1183.11	1214.5		3983.98	4211.89	4323.61		4.63027	4.89515	5.025		106.314	112.396	115.377		0.494242	0.522516	0.536376		1403.33	1441.7	1425.17		0.00329949	0.0033954	0.00352589	0.00340693		0.000352193	0.000362431	0.00037636	0.000363661		S20C75	Hamilton
MINNESOTA	27	CENTRAL	50	WADENA	CENTRAL WADENA	159	S27C159	CORN, GRAIN - YIELD, MEASURED IN BU / ACRE		126	136.2	148.3		790.835	854.855	930.801		2815.37	3043.29	3313.65		3.27209	3.53698	3.8512		75.1294	81.2113	88.4261		0.349268	0.377542	0.411083		1396.99	1447.24	1366.87		0.00234224	0.00244395	0.00281753	0.00253457		0.000250015	0.000260871	0.000300748	0.000270544		S20C77	Harper
MINNESOTA	27	SOUTH CENTRAL	80	WASECA	SOUTH CENTRAL WASECA	161	S27C161	CORN, GRAIN - YIELD, MEASURED IN BU / ACRE		160.2	199.2	204.6		1005.49	1250.27	1284.17		3579.55	4450.97	4571.63		4.16023	5.17302	5.31326		95.5216	118.776	121.996		0.44407	0.552177	0.567145		1414.11	1475.85	1434.97		0.00294194	0.00350511	0.00370269	0.00338325		0.000314028	0.000374141	0.000395231	0.000361133		S20C79	Harvey
MINNESOTA	27	EAST CENTRAL	60	WASHINGTON	EAST CENTRAL WASHINGTON	163	S27C163	CORN, GRAIN - YIELD, MEASURED IN BU / ACRE		155.7	192.6	189.2		977.247	1208.85	1187.51		3479	4303.5	4227.53		4.04337	5.00163	4.91333		92.8384	114.841	112.813		0.431596	0.533882	0.524457		1394.15	1434.74	1400.43		0.00290024	0.00348609	0.00350845	0.00329826		0.000309576	0.00037211	0.000374497	0.000352061		S20C81	Haskell
MINNESOTA	27	SOUTH CENTRAL	80	WATONWAN	SOUTH CENTRAL WATONWAN	165	S27C165	CORN, GRAIN - YIELD, MEASURED IN BU / ACRE		186.3	206.1	187.4		1169.31	1293.58	1176.21		4162.73	4605.15	4187.31		4.83802	5.35221	4.86659		111.084	122.89	111.74		0.516418	0.571303	0.519467		1438.39	1487.8	1445.4		0.0033635	0.0035974	0.00336695	0.00344262		0.000359025	0.000383992	0.000359393	0.00036747		S20C83	Hodgeman
MINNESOTA	27	WEST CENTRAL	40	WILKIN	WEST CENTRAL WILKIN	167	S27C167	CORN, GRAIN - YIELD, MEASURED IN BU / ACRE		136.2	168.4	183.9		854.855	1056.96	1154.24		3043.29	3762.77	4109.11		3.53698	4.37318	4.7757		81.2113	100.411	109.653		0.377542	0.4668	0.509765		1400.09	1448.64	1418.9		0.00252625	0.00301882	0.00336577	0.00297028		0.000269656	0.000322233	0.000359268	0.000317052		S20C85	Jackson
MINNESOTA	27	SOUTHEAST	90	WINONA	SOUTHEAST WINONA	169	S27C169	CORN, GRAIN - YIELD, MEASURED IN BU / ACRE		175.6	186.5	199.3		1102.15	1170.56	1250.9		3923.65	4167.2	4453.21		4.56015	4.84322	5.17562		104.704	111.203	118.836		0.486758	0.516973	0.552454		1414.74	1444.55	1436.4		0.00322332	0.00335275	0.00360319	0.00339309		0.000344062	0.000357878	0.00038461	0.000362183		S20C87	Jefferson
MINNESOTA	27	EAST CENTRAL	60	CARLTON	EAST CENTRAL CARLTON	17	S27C17	CORN, GRAIN - YIELD, MEASURED IN BU / ACRE		N/A	N/A	126.7		N/A	N/A	795.229		N/A	N/A	2831.01		N/A	N/A	3.29027		N/A	N/A	75.5467		#VALUE!	#VALUE!	0.351209		1377.12	1410.45	1349.81		N/A	N/A	0.00243758	0.00243758		N/A	N/A	0.000260191	0.000260191		S20C89	Jewell
MINNESOTA	27	CENTRAL	50	WRIGHT	CENTRAL WRIGHT	171	S27C171	CORN, GRAIN - YIELD, MEASURED IN BU / ACRE		129.4	183.5	183.1		812.175	1151.73	1149.22		2891.34	4100.17	4091.23		3.36039	4.76531	4.75492		77.1567	109.415	109.176		0.358693	0.508657	0.507548		1399.76	1443.02	1406.57		0.00240069	0.00330232	0.00338051	0.00302784		0.000256253	0.000352495	0.000360841	0.000323196		S20C9	Barton
MINNESOTA	27	WEST CENTRAL	40	YELLOW MEDICINE	WEST CENTRAL YELLOW MEDICINE	173	S27C173	CORN, GRAIN - YIELD, MEASURED IN BU / ACRE		153.6	187.3	200		964.066	1175.58	1255.29		3432.07	4185.08	4468.85		3.98884	4.86399	5.1938		91.5863	111.68	119.253		0.425775	0.51919	0.554394		1448.45	1477.11	1459.59		0.00275387	0.00329291	0.00355839	0.00320172		0.000293952	0.00035149	0.000379829	0.000341757		S20C91	Johnson
MINNESOTA	27	CENTRAL	50	CARVER	CENTRAL CARVER	19	S27C19	CORN, GRAIN - YIELD, MEASURED IN BU / ACRE		123.4	200.2	193.5		774.517	1256.55	1214.5		2757.28	4473.32	4323.61		3.20457	5.19899	5.025		73.5791	119.372	115.377		0.342061	0.554949	0.536376		1403.43	1453.96	1415.25		0.00228339	0.00357575	0.00355061	0.00313658		0.000243732	0.000381681	0.000378998	0.000334804		S20C93	Kearny
MINNESOTA	27	NORTH CENTRAL	20	CASS	NORTH CENTRAL CASS	21	S27C21	CORN, GRAIN - YIELD, MEASURED IN BU / ACRE		N/A	N/A	150.3		N/A	N/A	943.354		N/A	N/A	3358.34		N/A	N/A	3.90314		N/A	N/A	89.6186		#VALUE!	#VALUE!	0.416627		1380.59	1422.34	1347.7		N/A	N/A	0.00289615	0.00289615		N/A	N/A	0.000309139	0.000309139		S20C95	Kingman
MINNESOTA	27	WEST CENTRAL	40	CHIPPEWA	WEST CENTRAL CHIPPEWA	23	S27C23	CORN, GRAIN - YIELD, MEASURED IN BU / ACRE		164.4	193.5	199.6		1031.85	1214.5	1252.78		3673.39	4323.61	4459.91		4.2693	5.025	5.18341		98.0259	115.377	119.014		0.455712	0.536376	0.553285		1431.31	1463.17	1443.24		0.00298279	0.00343432	0.00359151	0.00333621		0.000318388	0.000366585	0.000383363	0.000356112		S20C97	Kiowa
MINNESOTA	27	EAST CENTRAL	60	CHISAGO	EAST CENTRAL CHISAGO	25	S27C25	CORN, GRAIN - YIELD, MEASURED IN BU / ACRE		113.7	173.1	144.6		713.635	1086.46	907.578		2540.54	3867.79	3230.98		2.95267	4.49523	3.75512		67.7953	103.213	86.2199		0.315173	0.479828	0.400827		1387.39	1434.49	1383.42		0.00212822	0.00313368	0.00271437	0.00265876		0.00022717	0.000334494	0.000289736	0.0002838		S20C99	Labette
MINNESOTA	27	NORTHWEST	10	CLAY	NORTHWEST CLAY	27	S27C27	CORN, GRAIN - YIELD, MEASURED IN BU / ACRE		131.4	156.5	181.7		824.728	982.268	1140.43		2936.03	3496.87	4059.95		3.41233	4.06415	4.71857		78.3492	93.3154	108.341		0.364237	0.433813	0.503667		1379.7	1423.27	1394.8		0.00247324	0.0028555	0.00338297	0.0029039		0.000263997	0.000304801	0.000361103	0.000309967		S21C1	Adair
MINNESOTA	27	EAST CENTRAL	60	ANOKA	EAST CENTRAL ANOKA	3	S27C3	CORN, GRAIN - YIELD, MEASURED IN BU / ACRE		109	132.1	166.7		684.135	829.122	1046.29		2435.52	2951.67	3724.78		2.83062	3.4305	4.32903		64.9929	78.7666	99.3973		0.302145	0.366177	0.462088		1404.91	1442.87	1397.51		0.00201481	0.00237756	0.00309767	0.00249668		0.000215063	0.000253784	0.000330651	0.000266499		S21C101	Henderson
MINNESOTA	27	SOUTHWEST	70	COTTONWOOD	SOUTHWEST COTTONWOOD	33	S27C33	CORN, GRAIN - YIELD, MEASURED IN BU / ACRE		175.7	199.5	200.3		1102.78	1252.16	1257.18		3925.88	4457.68	4475.55		4.56275	5.18081	5.20159		104.764	118.955	119.432		0.487035	0.553008	0.555226		1451.87	1495.94	1456.86		0.00314267	0.00346325	0.00357041	0.00339211		0.000335454	0.000369673	0.000381111	0.000362079		S21C103	Henry
MINNESOTA	27	EAST CENTRAL	60	CROW WING	EAST CENTRAL CROW WING	35	S27C35	CORN, GRAIN - YIELD, MEASURED IN BU / ACRE		N/A	114.9	129.5		N/A	721.167	812.803		N/A	2567.35	2893.58		N/A	2.98384	3.36298		N/A	68.5108	77.2163		#VALUE!	0.318499	0.35897		1393.06	1438.36	1354.36		N/A	0.00207447	0.00248308	0.00227878		N/A	0.000221432	0.000265048	0.00024324		S21C105	Hickman
MINNESOTA	27	SOUTHEAST	90	DAKOTA	SOUTHEAST DAKOTA	37	S27C37	CORN, GRAIN - YIELD, MEASURED IN BU / ACRE		168.5	199.5	195.9		1057.59	1252.16	1229.56		3765	4457.68	4377.24		4.37577	5.18081	5.08732		100.471	118.955	116.808		0.467077	0.553008	0.543029		1397.28	1440.85	1409.68		0.00313164	0.00359566	0.00360885	0.00344538		0.000334276	0.000383807	0.000385214	0.000367766		S21C107	Hopkins
MINNESOTA	27	SOUTHEAST	90	DODGE	SOUTHEAST DODGE	39	S27C39	CORN, GRAIN - YIELD, MEASURED IN BU / ACRE		185.3	204	203		1163.03	1280.4	1274.12		4140.39	4558.22	4535.88		4.81205	5.29767	5.2717		110.488	121.638	121.042		0.513646	0.565482	0.56271		1420.64	1464.44	1422.66		0.00338724	0.00361754	0.00370553	0.0035701		0.00036156	0.000386142	0.000395534	0.000381079		S21C109	Jackson
MINNESOTA	27	WEST CENTRAL	40	DOUGLAS	WEST CENTRAL DOUGLAS	41	S27C41	CORN, GRAIN - YIELD, MEASURED IN BU / ACRE		137	177.8	188.7		859.877	1115.96	1184.37		3061.16	3972.81	4216.36		3.55775	4.61729	4.90035		81.6883	106.016	112.515		0.37976	0.492856	0.523071		1395.95	1449.36	1394.54		0.00254862	0.00318574	0.00351395	0.00308277		0.000272044	0.000340051	0.000375085	0.00032906		S21C11	Bath
MINNESOTA	27	SOUTH CENTRAL	80	FARIBAULT	SOUTH CENTRAL FARIBAULT	43	S27C43	CORN, GRAIN - YIELD, MEASURED IN BU / ACRE		164.4	207.4	208.5		1031.85	1301.74	1308.64		3673.39	4634.19	4658.77		4.2693	5.38597	5.41453		98.0259	123.665	124.321		0.455712	0.574907	0.577956		1427.88	1498.95	1444.17		0.00298996	0.00359316	0.00374924	0.00344412		0.000319153	0.00038354	0.000400199	0.000367631		S21C111	Jefferson
MINNESOTA	27	SOUTHEAST	90	FILLMORE	SOUTHEAST FILLMORE	45	S27C45	CORN, GRAIN - YIELD, MEASURED IN BU / ACRE		176.1	192	198.2		1105.29	1205.08	1244		3934.82	4290.09	4428.63		4.57314	4.98605	5.14705		105.002	114.483	118.18		0.488144	0.532218	0.549405		1424.01	1464.27	1431.84		0.00321145	0.00340514	0.00359471	0.00340377		0.000342795	0.00036347	0.000383705	0.000363324		S21C113	Jessamine
MINNESOTA	27	SOUTH CENTRAL	80	FREEBORN	SOUTH CENTRAL FREEBORN	47	S27C47	CORN, GRAIN - YIELD, MEASURED IN BU / ACRE		167.3	201.8	193.7		1050.05	1266.59	1215.75		3738.19	4509.07	4328.08		4.34461	5.24054	5.03019		99.7551	120.326	115.496		0.463751	0.559384	0.536931		1431.59	1491.9	1432.71		0.00303482	0.00351266	0.00351096	0.00335281		0.000323941	0.000374947	0.000374766	0.000357885		S21C115	Johnson
MINNESOTA	27	SOUTHEAST	90	GOODHUE	SOUTHEAST GOODHUE	49	S27C49	CORN, GRAIN - YIELD, MEASURED IN BU / ACRE		182	202.4	192.7		1142.32	1270.36	1209.48		4066.65	4522.47	4305.73		4.72636	5.25612	5.00422		108.52	120.684	114.9		0.504499	0.561047	0.534159		1402.68	1445.2	1418.82		0.00336952	0.00363695	0.00352703	0.00351117		0.000359668	0.000388214	0.000376481	0.000374788		S21C117	Kenton
MINNESOTA	27	NORTHWEST	10	BECKER	NORTHWEST BECKER	5	S27C5	CORN, GRAIN - YIELD, MEASURED IN BU / ACRE		116.2	N/A	165.6		729.326	N/A	1039.38		2596.4	N/A	3700.21		3.0176	N/A	4.30046		69.286	N/A	98.7414		0.322103	#VALUE!	0.459038		1380.3	1421.46	1369.08		0.00218619	N/A	0.00314113	0.00266366		0.000233357	N/A	0.00033529	0.000284323		S21C119	Knott
MINNESOTA	27	WEST CENTRAL	40	GRANT	WEST CENTRAL GRANT	51	S27C51	CORN, GRAIN - YIELD, MEASURED IN BU / ACRE		144.9	176	197.8		909.461	1104.66	1241.49		3237.68	3932.59	4419.69		3.76291	4.57054	5.13667		86.3988	104.943	117.941		0.401659	0.487867	0.548296		1410.36	1458.17	1417.78		0.00266805	0.00313444	0.00362303	0.00314184		0.000284792	0.000334575	0.000386728	0.000335365		S21C121	Knox
MINNESOTA	27	EAST CENTRAL	60	HENNEPIN	EAST CENTRAL HENNEPIN	53	S27C53	CORN, GRAIN - YIELD, MEASURED IN BU / ACRE		138.4	198.5	186.6		868.664	1245.88	1171.19		3092.44	4435.33	4169.43		3.59411	5.15484	4.84581		82.523	118.359	111.263		0.383641	0.550236	0.51725		1411.64	1445.28	1411.41		0.00254605	0.00356668	0.00343331	0.00318201		0.00027177	0.000380713	0.000366477	0.000339653		S21C123	Larue
MINNESOTA	27	SOUTHEAST	90	HOUSTON	SOUTHEAST HOUSTON	55	S27C55	CORN, GRAIN - YIELD, MEASURED IN BU / ACRE		169.4	185.3	190.2		1063.23	1163.03	1193.78		3785.11	4140.39	4249.87		4.39915	4.81205	4.9393		101.007	110.488	113.41		0.469572	0.513646	0.527229		1430.8	1459.86	1442.62		0.00307461	0.00329624	0.00342384	0.0032649		0.000328188	0.000351846	0.000365466	0.0003485		S21C125	Laurel
MINNESOTA	27	NORTH CENTRAL	20	HUBBARD	NORTH CENTRAL HUBBARD	57	S27C57	CORN, GRAIN - YIELD, MEASURED IN BU / ACRE		N/A	154.7	180.4		N/A	970.97	1132.28		N/A	3456.65	4030.9		N/A	4.0174	4.68481		N/A	92.2422	107.566		#VALUE!	0.428824	0.500064		1379.04	1418.54	1351.44		N/A	0.00283207	0.00346653	0.0031493		N/A	0.000302299	0.000370023	0.000336161		S21C127	Lawrence
MINNESOTA	27	EAST CENTRAL	60	ISANTI	EAST CENTRAL ISANTI	59	S27C59	CORN, GRAIN - YIELD, MEASURED IN BU / ACRE		98.2	157.7	N/A		616.349	989.799	N/A		2194.2	3523.69	N/A		2.55015	4.09531	N/A		58.5532	94.031	N/A		0.272208	0.43714	#VALUE!		1393.98	1442.16	1383.89		0.00182941	0.00283971	N/A	0.00233456		0.000195274	0.000303115	N/A	0.000249194		S21C129	Lee
MINNESOTA	27	SOUTHWEST	70	JACKSON	SOUTHWEST JACKSON	63	S27C63	CORN, GRAIN - YIELD, MEASURED IN BU / ACRE		167.7	200.9	194.1		1052.56	1260.94	1218.26		3747.13	4488.96	4337.02		4.355	5.21717	5.04058		99.9936	119.79	115.735		0.464859	0.556889	0.53804		1451.04	1500.72	1464.48		0.0030013	0.00347644	0.00344189	0.00330654		0.000320363	0.000371081	0.000367393	0.000352946		S21C13	Bell
MINNESOTA	27	EAST CENTRAL	60	KANABEC	EAST CENTRAL KANABEC	65	S27C65	CORN, GRAIN - YIELD, MEASURED IN BU / ACRE		118.2	N/A	165.4		741.879	N/A	1038.13		2641.09	N/A	3695.74		3.06953	N/A	4.29527		70.4785	N/A	98.6222		0.327647	#VALUE!	0.458484		1391.68	1440.11	1364.41		0.00220563	N/A	0.00314808	0.00267686		0.000235433	N/A	0.000336031	0.000285732		S21C131	Leslie
MINNESOTA	27	CENTRAL	50	KANDIYOHI	CENTRAL KANDIYOHI	67	S27C67	CORN, GRAIN - YIELD, MEASURED IN BU / ACRE		150.3	185.5	196.4		943.354	1164.29	1232.7		3358.34	4144.86	4388.41		3.90314	4.81725	5.10031		89.6186	110.607	117.106		0.416627	0.514201	0.544415		1415.15	1453.15	1427.51		0.00275811	0.00331504	0.00357287	0.00321534		0.000294405	0.000353852	0.000381374	0.00034321		S21C133	Letcher
MINNESOTA	27	NORTHWEST	10	KITTSON	NORTHWEST KITTSON	69	S27C69	CORN, GRAIN - YIELD, MEASURED IN BU / ACRE		N/A	N/A	144.3		N/A	N/A	905.695		N/A	N/A	3224.27		N/A	N/A	3.74733		N/A	N/A	86.041		#VALUE!	#VALUE!	0.399995		1314.2	1382.02	1371.6		N/A	N/A	0.00273208	0.00273208		N/A	N/A	0.000291627	0.000291627		S21C135	Lewis
MINNESOTA	27	NORTH CENTRAL	20	BELTRAMI	NORTH CENTRAL BELTRAMI	7	S27C7	CORN, GRAIN - YIELD, MEASURED IN BU / ACRE		N/A	N/A	150.3		N/A	N/A	943.354		N/A	N/A	3358.34		N/A	N/A	3.90314		N/A	N/A	89.6186		#VALUE!	#VALUE!	0.416627		1334.65	1369.44	1333.77		N/A	N/A	0.0029264	0.0029264		N/A	N/A	0.000312368	0.000312368		S21C137	Lincoln
MINNESOTA	27	WEST CENTRAL	40	LAC QUI PARLE	WEST CENTRAL LAC QUI PARLE	73	S27C73	CORN, GRAIN - YIELD, MEASURED IN BU / ACRE		167.3	175.2	196.4		1050.05	1099.64	1232.7		3738.19	3914.71	4388.41		4.34461	4.54977	5.10031		99.7551	104.466	117.106		0.463751	0.485649	0.544415		1442.83	1466.63	1451.59		0.00301117	0.00310219	0.0035136	0.00320899		0.000321417	0.000331133	0.000375047	0.000342533		S21C139	Livingston
MINNESOTA	27	SOUTH CENTRAL	80	LE SUEUR	SOUTH CENTRAL LE SUEUR	79	S27C79	CORN, GRAIN - YIELD, MEASURED IN BU / ACRE		148.1	201.2	196.2		929.545	1262.83	1231.44		3309.18	4495.66	4383.94		3.84601	5.22496	5.09512		88.3068	119.968	116.987		0.410529	0.557721	0.543861		1410.16	1462.92	1428.88		0.00272736	0.0035716	0.00356581	0.00328825		0.000291122	0.000381238	0.00038062	0.000350993		S21C141	Logan
MINNESOTA	27	SOUTHWEST	70	LINCOLN	SOUTHWEST LINCOLN	81	S27C81	CORN, GRAIN - YIELD, MEASURED IN BU / ACRE		154.1	180.7	203.6		967.204	1134.16	1277.89		3443.25	4037.6	4549.29		4.00182	4.6926	5.28729		91.8844	107.745	121.4		0.427161	0.500895	0.564373		1460.05	1497.53	1466.22		0.00274088	0.00313356	0.00360607	0.00316017		0.000292566	0.000334481	0.000384917	0.000337321		S21C143	Lyon
MINNESOTA	27	SOUTHWEST	70	LYON	SOUTHWEST LYON	83	S27C83	CORN, GRAIN - YIELD, MEASURED IN BU / ACRE		152.4	193.3	203.5		956.534	1213.24	1277.26		3405.26	4319.14	4547.05		3.95767	5.01981	5.28469		90.8707	115.258	121.34		0.422448	0.535822	0.564096		1455.21	1489.33	1463.57		0.00271966	0.00337051	0.00361082	0.00323366		0.000290301	0.000359774	0.000385425	0.000345166		S21C145	McCracken
MINNESOTA	27	CENTRAL	50	MCLEOD	CENTRAL MCLEOD	85	S27C85	CORN, GRAIN - YIELD, MEASURED IN BU / ACRE		128.6	192	187.3		807.154	1205.08	1175.58		2873.47	4290.09	4185.08		3.33961	4.98605	4.86399		76.6796	114.483	111.68		0.356475	0.532218	0.51919		1402.44	1460.22	1425.69		0.00238129	0.00341459	0.00341168	0.00306918		0.000254182	0.000364478	0.000364168	0.000327609		S21C147	McCreary
MINNESOTA	27	NORTHWEST	10	MAHNOMEN	NORTHWEST MAHNOMEN	87	S27C87	CORN, GRAIN - YIELD, MEASURED IN BU / ACRE		122.4	146.6	165.6		768.24	920.131	1039.38		2734.93	3275.67	3700.21		3.1786	3.80705	4.30046		72.9828	87.4124	98.7414		0.339289	0.406371	0.459038		1359.7	1409.34	1360.43		0.00233772	0.0027013	0.00316111	0.00273338		0.000249532	0.000288341	0.000337422	0.000291765		S21C149	McLean
MINNESOTA	27	NORTHWEST	10	MARSHALL	NORTHWEST MARSHALL	89	S27C89	CORN, GRAIN - YIELD, MEASURED IN BU / ACRE		119.2	141.2	141.2		748.155	886.238	886.238		2663.43	3155.01	3155.01		3.0955	3.66682	3.66682		71.0748	84.1926	84.1926		0.330419	0.391402	0.391402		1335.03	1385.9	1369.81		0.00231868	0.00264581	0.00267688	0.00254712		0.000247499	0.000282417	0.000285735	0.000271884		S21C15	Boone
MINNESOTA	27	CENTRAL	50	BENTON	CENTRAL BENTON	9	S27C9	CORN, GRAIN - YIELD, MEASURED IN BU / ACRE		90.3	167.3	169.3		566.765	1050.05	1062.61		2017.68	3738.19	3782.88		2.345	4.34461	4.39655		53.8427	99.7551	100.948		0.250309	0.463751	0.469295		1387.28	1452.81	1384.08		0.00169036	0.00299049	0.00317651	0.00261912		0.000180431	0.000319209	0.000339066	0.000279569		S21C151	Madison
MINNESOTA	27	SOUTH CENTRAL	80	MARTIN	SOUTH CENTRAL MARTIN	91	S27C91	CORN, GRAIN - YIELD, MEASURED IN BU / ACRE		168.4	203.4	207.6		1056.96	1276.63	1303		3762.77	4544.82	4638.66		4.37318	5.28209	5.39116		100.411	121.28	123.785		0.4668	0.563819	0.575461		1445.4	1500.03	1456.84		0.00302558	0.00352132	0.00370059	0.00341583		0.000322955	0.000375872	0.000395006	0.000364611		S21C153	Magoffin
MINNESOTA	27	CENTRAL	50	MEEKER	CENTRAL MEEKER	93	S27C93	CORN, GRAIN - YIELD, MEASURED IN BU / ACRE		145.4	185.7	183.3		912.599	1165.54	1150.48		3248.85	4149.32	4095.7		3.77589	4.82244	4.76012		86.6969	110.726	109.295		0.403045	0.514755	0.508102		1408.31	1453.7	1421.51		0.00268115	0.00331736	0.00334863	0.00311571		0.00028619	0.0003541	0.000357438	0.000332576		S21C155	Marion
MINNESOTA	27	EAST CENTRAL	60	MILLE LACS	EAST CENTRAL MILLE LACS	95	S27C95	CORN, GRAIN - YIELD, MEASURED IN BU / ACRE		113.7	171.4	173.4		713.635	1075.79	1088.34		2540.54	3829.8	3874.49		2.95267	4.45108	4.50302		67.7953	102.2	103.392		0.315173	0.475116	0.48066		1384.18	1438.37	1363.91		0.00213316	0.00309453	0.00330155	0.00284308		0.000227697	0.000330315	0.000352413	0.000303475		S21C157	Marshall
MINNESOTA	27	CENTRAL	50	MORRISON	CENTRAL MORRISON	97	S27C97	CORN, GRAIN - YIELD, MEASURED IN BU / ACRE		117.3	171.8	163		736.23	1078.3	1023.06		2620.98	3838.74	3642.11		3.04616	4.46147	4.23295		69.9419	102.438	97.1912		0.325152	0.476225	0.451831		1387.16	1456.17	1368.97		0.00219597	0.00306384	0.00309207	0.00278396		0.000234401	0.000327039	0.000330052	0.000297164		S21C159	Martin
MINNESOTA	27	SOUTHEAST	90	MOWER	SOUTHEAST MOWER	99	S27C99	CORN, GRAIN - YIELD, MEASURED IN BU / ACRE		175.9	198.7	197.7		1104.03	1247.13	1240.86		3930.35	4439.8	4417.46		4.56795	5.16004	5.13407		104.883	118.478	117.882		0.48759	0.550791	0.548019		1421.37	1472.47	1418.56		0.00321376	0.00350434	0.00361921	0.00344577		0.000343042	0.000374059	0.00038632	0.000367807		S21C161	Mason
MISSISSIPPI	28	EAST CENTRAL	60	NOXUBEE	EAST CENTRAL NOXUBEE	103	S28C103	CORN, GRAIN - YIELD, MEASURED IN BU / ACRE		187.8	151.7	149.3		1178.72	952.141	937.077		4196.25	3389.62	3335.99		4.87698	3.9395	3.87717		111.979	90.4534	89.0223		0.520576	0.420508	0.413855		1752.13	1660.76	1783.94		0.00278346	0.0023721	0.00217337	0.00244298		0.00029711	0.000253202	0.000231989	0.000260767		S21C163	Meade
MISSISSIPPI	28	NORTH CENTRAL	20	PANOLA	NORTH CENTRAL PANOLA	107	S28C107	CORN, GRAIN - YIELD, MEASURED IN BU / ACRE		158.8	172.4	146		996.704	1082.06	916.365		3548.26	3852.15	3262.26		4.12388	4.47705	3.79147		94.6868	102.796	87.0547		0.440189	0.477888	0.404708		1695.63	1637.13	1741.54		0.00243206	0.0027347	0.00217708	0.00244795		0.000259602	0.000291906	0.000232385	0.000261298		S21C165	Menifee
MISSISSIPPI	28	UPPER DELTA	10	BOLIVAR	UPPER DELTA BOLIVAR	11	S28C11	CORN, GRAIN - YIELD, MEASURED IN BU / ACRE		178.2	177.4	179.3		1118.47	1113.45	1125.37		3981.74	3963.87	4006.32		4.62767	4.6069	4.65624		106.254	105.777	106.91		0.493965	0.491748	0.497014		1719.05	1679.44	1755.33		0.00269199	0.00274312	0.00265263	0.00269591		0.000287348	0.000292805	0.000283146	0.000287766		S21C167	Mercer
MISSISSIPPI	28	NORTHEAST	30	PONTOTOC	NORTHEAST PONTOTOC	115	S28C115	CORN, GRAIN - YIELD, MEASURED IN BU / ACRE		N/A	N/A	87.6		N/A	N/A	549.819		N/A	N/A	1957.36		N/A	N/A	2.27488		N/A	N/A	52.2328		#VALUE!	#VALUE!	0.242825		1717.64	1633.06	1753.37		N/A	N/A	0.00129743	0.00129743		N/A	N/A	0.00013849	0.00013849		S21C169	Metcalfe
MISSISSIPPI	28	UPPER DELTA	10	QUITMAN	UPPER DELTA QUITMAN	119	S28C119	CORN, GRAIN - YIELD, MEASURED IN BU / ACRE		199.7	170.3	156.4		1253.41	1068.88	981.64		4462.14	3805.22	3494.64		5.18601	4.42252	4.06155		119.074	101.544	93.2558		0.553563	0.472067	0.433536		1701.56	1658.83	1747.22		0.0030478	0.00266605	0.00232458	0.00267947		0.000325326	0.000284578	0.000248129	0.000286011		S21C17	Bourbon
MISSISSIPPI	28	CENTRAL	50	RANKIN	CENTRAL RANKIN	121	S28C121	CORN, GRAIN - YIELD, MEASURED IN BU / ACRE		N/A	N/A	117.2		N/A	N/A	735.602		N/A	N/A	2618.74		N/A	N/A	3.04357		N/A	N/A	69.8822		#VALUE!	#VALUE!	0.324875		1763.19	1691.65	1772.2		N/A	N/A	0.00171739	0.00171739		N/A	N/A	0.000183317	0.000183317		S21C171	Monroe
MISSISSIPPI	28	LOWER DELTA	40	SHARKEY	LOWER DELTA SHARKEY	125	S28C125	CORN, GRAIN - YIELD, MEASURED IN BU / ACRE		201.7	201.5	190.6		1265.96	1264.71	1196.3		4506.83	4502.36	4258.81		5.23795	5.23275	4.94969		120.267	120.147	113.648		0.559106	0.558552	0.528338		1758.48	1701.89	1788.62		0.00297868	0.00307467	0.00276732	0.00294022		0.000317949	0.000328195	0.000295388	0.000313844		S21C173	Montgomery
MISSISSIPPI	28	NORTH CENTRAL	20	CALHOUN	NORTH CENTRAL CALHOUN	13	S28C13	CORN, GRAIN - YIELD, MEASURED IN BU / ACRE		176.6	161.3	130.8		1108.42	1012.39	820.962		3945.99	3604.13	2922.63		4.58612	4.1888	3.39674		105.3	96.1775	77.9914		0.48953	0.447119	0.362574		1724.58	1641.85	1762.87		0.00265927	0.00255127	0.00192683	0.00237912		0.000283855	0.000272326	0.000205672	0.000253951		S21C175	Morgan
MISSISSIPPI	28	LOWER DELTA	40	SUNFLOWER	LOWER DELTA SUNFLOWER	133	S28C133	CORN, GRAIN - YIELD, MEASURED IN BU / ACRE		186.2	171.2	185.6		1168.68	1074.53	1164.91		4160.5	3825.33	4147.09		4.83543	4.44589	4.81984		111.024	102.081	110.667		0.516141	0.474561	0.514478		1734.84	1681.44	1771.32		0.00278725	0.0026441	0.00272105	0.00271746		0.000297515	0.000282235	0.000290449	0.000290066		S21C177	Muhlenberg
MISSISSIPPI	28	UPPER DELTA	10	TALLAHATCHIE	UPPER DELTA TALLAHATCHIE	135	S28C135	CORN, GRAIN - YIELD, MEASURED IN BU / ACRE		193.9	163.2	170.3		1217.01	1024.32	1068.88		4332.55	3646.58	3805.22		5.03539	4.23814	4.42252		115.616	97.3104	101.544		0.537485	0.452386	0.472067		1711.16	1654.02	1763.86		0.00294267	0.00256233	0.0025073	0.00267077		0.000314106	0.000273507	0.000267633	0.000285082		S21C179	Nelson
MISSISSIPPI	28	NORTH CENTRAL	20	TATE	NORTH CENTRAL TATE	137	S28C137	CORN, GRAIN - YIELD, MEASURED IN BU / ACRE		160.5	132.4	121.9		1007.37	831.005	765.102		3586.25	2958.38	2723.76		4.16802	3.43829	3.16562		95.7005	78.9455	72.6847		0.444901	0.367009	0.337903		1682.89	1640.07	1736.67		0.00247671	0.00209643	0.00182281	0.00213198		0.000264367	0.000223776	0.00019457	0.000227571		S21C181	Nicholas
MISSISSIPPI	28	NORTHEAST	30	TIPPAH	NORTHEAST TIPPAH	139	S28C139	CORN, GRAIN - YIELD, MEASURED IN BU / ACRE		169	N/A	144.4		1060.72	N/A	906.322		3776.18	N/A	3226.51		4.38876	N/A	3.74992		100.769	N/A	86.1006		0.468463	#VALUE!	0.400273		1686.47	1625.15	1733.13		0.00260233	N/A	0.00216367	0.002383		0.000277777	N/A	0.000230954	0.000254365		S21C183	Ohio
MISSISSIPPI	28	NORTHEAST	30	TISHOMINGO	NORTHEAST TISHOMINGO	141	S28C141	CORN, GRAIN - YIELD, MEASURED IN BU / ACRE		145.7	N/A	N/A		914.482	N/A	N/A		3255.56	N/A	N/A		3.78368	N/A	N/A		86.8758	N/A	N/A		0.403876	#VALUE!	#VALUE!		1683.2	1607.28	1738.31		0.00224791	N/A	N/A	0.00224791		0.000239945	N/A	N/A	0.000239945		S21C185	Oldham
MISSISSIPPI	28	UPPER DELTA	10	TUNICA	UPPER DELTA TUNICA	143	S28C143	CORN, GRAIN - YIELD, MEASURED IN BU / ACRE		193.1	167.2	161.3		1211.99	1049.43	1012.39		4314.67	3735.96	3604.13		5.01461	4.34201	4.1888		115.139	99.6955	96.1775		0.535268	0.463474	0.447119		1683.13	1656.7	1737.35		0.00297934	0.00262088	0.00241103	0.00267042		0.000318019	0.000279757	0.000257357	0.000285044		S21C187	Owen
MISSISSIPPI	28	NORTHEAST	30	UNION	NORTHEAST UNION	145	S28C145	CORN, GRAIN - YIELD, MEASURED IN BU / ACRE		167.1	N/A	156.4		1048.8	N/A	981.64		3733.72	N/A	3494.64		4.33942	N/A	4.06155		99.6358	N/A	93.2558		0.463196	#VALUE!	0.433536		1704.27	1630.25	1744.67		0.0025462	N/A	0.00232798	0.00243709		0.000271786	N/A	0.000248492	0.000260139		S21C189	Owsley
MISSISSIPPI	28	SOUTH CENTRAL	80	WALTHALL	SOUTH CENTRAL WALTHALL	147	S28C147	CORN, GRAIN - YIELD, MEASURED IN BU / ACRE		N/A	N/A	121.8		N/A	N/A	764.474		N/A	N/A	2721.53		N/A	N/A	3.16302		N/A	N/A	72.625		#VALUE!	#VALUE!	0.337626		1762.26	1702	1770.59		N/A	N/A	0.00178642	0.00178642		N/A	N/A	0.000190686	0.000190686		S21C19	Boyd
MISSISSIPPI	28	SOUTHWEST	70	WARREN	SOUTHWEST WARREN	149	S28C149	CORN, GRAIN - YIELD, MEASURED IN BU / ACRE		182.3	172.5	154.6		1144.2	1082.69	970.342		4073.35	3854.38	3454.42		4.73415	4.47965	4.01481		108.699	102.856	92.1825		0.50533	0.478165	0.428547		1771.82	1705.33	1793.65		0.00267191	0.00262685	0.00223834	0.00251237		0.000285204	0.000280394	0.000238924	0.000268174		S21C191	Pendleton
MISSISSIPPI	28	CENTRAL	50	CARROLL	CENTRAL CARROLL	15	S28C15	CORN, GRAIN - YIELD, MEASURED IN BU / ACRE		153	184.8	156.8		960.3	1159.89	984.151		3418.67	4129.22	3503.58		3.97326	4.79907	4.07194		91.2285	110.19	93.4943		0.424112	0.51226	0.434645		1731	1659.25	1777.38		0.00229535	0.00289231	0.00229098	0.00249288		0.00024501	0.00030873	0.000244543	0.000266094		S21C193	Perry
MISSISSIPPI	28	LOWER DELTA	40	WASHINGTON	LOWER DELTA WASHINGTON	151	S28C151	CORN, GRAIN - YIELD, MEASURED IN BU / ACRE		206.8	192.8	176.2		1297.97	1210.1	1105.91		4620.79	4307.97	3937.05		5.37039	5.00682	4.57574		123.308	114.96	105.062		0.573244	0.534436	0.488421		1746.52	1694.4	1780.58		0.00307491	0.00295492	0.0025698	0.00286654		0.00032822	0.000315413	0.000274305	0.000305979		S21C195	Pike
MISSISSIPPI	28	CENTRAL	50	WEBSTER	CENTRAL WEBSTER	155	S28C155	CORN, GRAIN - YIELD, MEASURED IN BU / ACRE		150	139	111.5		941.471	872.429	699.827		3351.64	3105.85	2491.38		3.89535	3.60969	2.89554		89.4397	82.8808	66.4835		0.415796	0.385304	0.309075		1728.78	1646.07	1767.08		0.00225324	0.00219291	0.0016386	0.00202825		0.000240514	0.000234075	0.000174907	0.000216499		S21C197	Powell
MISSISSIPPI	28	LOWER DELTA	40	YAZOO	LOWER DELTA YAZOO	163	S28C163	CORN, GRAIN - YIELD, MEASURED IN BU / ACRE		193.8	184.5	158.8		1216.38	1158.01	996.704		4330.31	4122.51	3548.26		5.03279	4.79128	4.12388		115.556	110.011	94.6868		0.537208	0.511429	0.440189		1763.48	1690.98	1787.85		0.0028539	0.00283343	0.00230661	0.00266465		0.000304629	0.000302445	0.000246211	0.000284429		S21C199	Pulaski
MISSISSIPPI	28	EAST CENTRAL	60	CHICKASAW	EAST CENTRAL CHICKASAW	17	S28C17	CORN, GRAIN - YIELD, MEASURED IN BU / ACRE		164.8	135.5	114.1		1034.36	850.462	716.145		3682.33	3027.64	2549.48		4.27969	3.5188	2.96306		98.2644	80.7939	68.0338		0.456821	0.375602	0.316282		1729.16	1642.5	1765.61		0.00247501	0.00214234	0.00167821	0.00209852		0.000264187	0.000228677	0.000179135	0.000223999		S21C201	Robertson
MISSISSIPPI	28	SOUTHWEST	70	CLAIBORNE	SOUTHWEST CLAIBORNE	21	S28C21	CORN, GRAIN - YIELD, MEASURED IN BU / ACRE		164.1	N/A	N/A		1029.97	N/A	N/A		3666.69	N/A	N/A		4.26151	N/A	N/A		97.847	N/A	N/A		0.45488	#VALUE!	#VALUE!		1775.36	1708.35	1785.14		0.00240036	N/A	N/A	0.00240036		0.000256219	N/A	N/A	0.000256219		S21C203	Rockcastle
MISSISSIPPI	28	EAST CENTRAL	60	CLAY	EAST CENTRAL CLAY	25	S28C25	CORN, GRAIN - YIELD, MEASURED IN BU / ACRE		N/A	N/A	116.9		N/A	N/A	733.719		N/A	N/A	2612.04		N/A	N/A	3.03577		N/A	N/A	69.7034		#VALUE!	#VALUE!	0.324043		1740.32	1650.09	1775.65		N/A	N/A	0.00170967	0.00170967		N/A	N/A	0.000182493	0.000182493		S21C205	Rowan
MISSISSIPPI	28	UPPER DELTA	10	COAHOMA	UPPER DELTA COAHOMA	27	S28C27	CORN, GRAIN - YIELD, MEASURED IN BU / ACRE		186.3	175.1	178		1169.31	1099.01	1117.21		4162.73	3912.48	3977.27		4.83802	4.54717	4.62248		111.084	104.406	106.135		0.516418	0.485372	0.493411		1698.91	1667.19	1743.9		0.00284772	0.00272745	0.00265066	0.00274194		0.00030397	0.000291132	0.000282935	0.000292679		S21C207	Russell
MISSISSIPPI	28	NORTHEAST	30	ALCORN	NORTHEAST ALCORN	3	S28C3	CORN, GRAIN - YIELD, MEASURED IN BU / ACRE		154.5	114.5	145.2		969.715	718.656	911.344		3452.18	2558.42	3244.38		4.01221	2.97345	3.7707		92.1229	68.2723	86.5776		0.428269	0.317391	0.40249		1676.88	1614.47	1733.6		0.00239266	0.00184175	0.00217507	0.00213649		0.000255397	0.000196591	0.00023217	0.000228053		S21C209	Scott
MISSISSIPPI	28	NORTH CENTRAL	20	DE SOTO	NORTH CENTRAL DE SOTO	33	S28C33	CORN, GRAIN - YIELD, MEASURED IN BU / ACRE		N/A	148.5	N/A		N/A	932.056	N/A		N/A	3318.12	N/A		N/A	3.85639	N/A		N/A	88.5453	N/A		#VALUE!	0.411638	#VALUE!		1670.39	1638.58	1724.8		N/A	0.0023535	N/A	0.0023535		N/A	0.000251216	N/A	0.000251216		S21C21	Boyle
MISSISSIPPI	28	NORTH CENTRAL	20	GRENADA	NORTH CENTRAL GRENADA	43	S28C43	CORN, GRAIN - YIELD, MEASURED IN BU / ACRE		N/A	142.1	160		N/A	891.887	1004.24		N/A	3175.12	3575.08		N/A	3.69019	4.15504		N/A	84.7292	95.4024		#VALUE!	0.393897	0.443515		1725.14	1648.05	1770.1		N/A	0.00223913	0.00234735	0.00229324		N/A	0.000239008	0.000250559	0.000244784		S21C211	Shelby
MISSISSIPPI	28	SOUTHWEST	70	HINDS	SOUTHWEST HINDS	49	S28C49	CORN, GRAIN - YIELD, MEASURED IN BU / ACRE		156.9	146.7	133.7		984.778	920.758	839.164		3505.81	3277.9	2987.42		4.07453	3.80965	3.47205		93.5539	87.472	79.7206		0.434922	0.406648	0.370612		1773.34	1700.68	1779.85		0.00229766	0.00224007	0.00195076	0.00216283		0.000245256	0.000239109	0.000208227	0.000230864		S21C213	Simpson
MISSISSIPPI	28	CENTRAL	50	HOLMES	CENTRAL HOLMES	51	S28C51	CORN, GRAIN - YIELD, MEASURED IN BU / ACRE		197.8	179.6	174.6		1241.49	1127.25	1095.87		4419.69	4013.03	3901.3		5.13667	4.66403	4.53419		117.941	107.089	104.108		0.548296	0.497846	0.483986		1744.16	1673.39	1782.66		0.00294507	0.00278717	0.00254349	0.00275858		0.000314361	0.000297507	0.000271497	0.000294455		S21C215	Spencer
MISSISSIPPI	28	LOWER DELTA	40	HUMPHREYS	LOWER DELTA HUMPHREYS	53	S28C53	CORN, GRAIN - YIELD, MEASURED IN BU / ACRE		200.5	185.1	176		1258.43	1161.77	1104.66		4480.02	4135.92	3932.59		5.20678	4.80686	4.57054		119.551	110.369	104.943		0.55578	0.513092	0.487867		1755.47	1695.42	1788.14		0.00296603	0.0028352	0.00255603	0.00278576		0.000316599	0.000302634	0.000272835	0.000297356		S21C217	Taylor
MISSISSIPPI	28	LOWER DELTA	40	ISSAQUENA	LOWER DELTA ISSAQUENA	55	S28C55	CORN, GRAIN - YIELD, MEASURED IN BU / ACRE		192.3	191.7	165.5		1206.97	1203.2	1038.76		4296.8	4283.39	3697.97		4.99384	4.97826	4.29787		114.662	114.304	98.6818		0.53305	0.531387	0.458761		1757.19	1702.68	1791.58		0.00284194	0.00292378	0.00239893	0.00272155		0.000303354	0.000312088	0.000256065	0.000290502		S21C219	Todd
MISSISSIPPI	28	NORTHEAST	30	ITAWAMBA	NORTHEAST ITAWAMBA	57	S28C57	CORN, GRAIN - YIELD, MEASURED IN BU / ACRE		141	93.8	71.7		884.982	588.733	450.023		3150.54	2095.89	1602.08		3.66163	2.43589	1.86198		84.0733	55.9296	42.7522		0.390848	0.260011	0.19875		1713.5	1624.52	1764.45		0.00213693	0.00149945	0.00105527	0.00156388		0.000228099	0.000160054	0.000112642	0.000166932		S21C221	Trigg
MISSISSIPPI	28	NORTH CENTRAL	20	LAFAYETTE	NORTH CENTRAL LAFAYETTE	71	S28C71	CORN, GRAIN - YIELD, MEASURED IN BU / ACRE		N/A	N/A	115.8		N/A	N/A	726.815		N/A	N/A	2587.46		N/A	N/A	3.00721		N/A	N/A	69.0475		#VALUE!	#VALUE!	0.320994		1698	1632.6	1733.4		N/A	N/A	0.00173486	0.00173486		N/A	N/A	0.000185182	0.000185182		S21C223	Trimble
MISSISSIPPI	28	NORTHEAST	30	LEE	NORTHEAST LEE	81	S28C81	CORN, GRAIN - YIELD, MEASURED IN BU / ACRE		141	100.4	116.3		884.982	630.158	729.954		3150.54	2243.36	2598.63		3.66163	2.60729	3.02019		84.0733	59.865	69.3456		0.390848	0.278306	0.32238		1718.1	1628.6	1758.47		0.00213121	0.00160094	0.00171751	0.00181655		0.000227488	0.000170887	0.00018333	0.000193902		S21C225	Union
MISSISSIPPI	28	LOWER DELTA	40	LEFLORE	LOWER DELTA LEFLORE	83	S28C83	CORN, GRAIN - YIELD, MEASURED IN BU / ACRE		200.2	196.7	193.7		1256.55	1234.58	1215.75		4473.32	4395.11	4328.08		5.19899	5.1081	5.03019		119.372	117.285	115.496		0.554949	0.545247	0.536931		1735.49	1675.03	1785.89		0.00299569	0.00304956	0.00281663	0.00295396		0.000319765	0.000325515	0.000300652	0.00031531		S21C227	Warren
MISSISSIPPI	28	EAST CENTRAL	60	LOWNDES	EAST CENTRAL LOWNDES	87	S28C87	CORN, GRAIN - YIELD, MEASURED IN BU / ACRE		172.3	170.1	146.7		1081.44	1067.63	920.758		3849.91	3800.75	3277.9		4.47446	4.41732	3.80965		102.736	101.425	87.472		0.477611	0.471512	0.406648		1748.76	1656.29	1788.18		0.00255865	0.002667	0.00213046	0.00245204		0.000273114	0.00028468	0.000227409	0.000261734		S21C229	Washington
MISSISSIPPI	28	CENTRAL	50	MADISON	CENTRAL MADISON	89	S28C89	CORN, GRAIN - YIELD, MEASURED IN BU / ACRE		158.1	N/A	127.4		992.31	N/A	799.622		3532.62	N/A	2846.66		4.1057	N/A	3.30845		94.2695	N/A	75.9641		0.438249	#VALUE!	0.353149		1762.43	1680.11	1778.56		0.00232957	N/A	0.00186018	0.00209488		0.000248662	N/A	0.000198559	0.00022361		S21C23	Bracken
MISSISSIPPI	28	NORTH CENTRAL	20	BENTON	NORTH CENTRAL BENTON	9	S28C9	CORN, GRAIN - YIELD, MEASURED IN BU / ACRE		151.2	142.8	138.6		949.002	896.28	869.919		3378.45	3190.76	3096.91		3.92651	3.70837	3.5993		90.1552	85.1466	82.6423		0.419122	0.395837	0.384195		1680.72	1625.24	1735		0.00233621	0.00228174	0.00207453	0.00223082		0.00024937	0.000243556	0.000221438	0.000238122		S21C231	Wayne
MISSISSIPPI	28	NORTH CENTRAL	20	MARSHALL	NORTH CENTRAL MARSHALL	93	S28C93	CORN, GRAIN - YIELD, MEASURED IN BU / ACRE		150	132	N/A		941.471	828.494	N/A		3351.64	2949.44	N/A		3.89535	3.42791	N/A		89.4397	78.7069	N/A		0.415796	0.3659	#VALUE!		1681	1630.8	1731.21		0.00231728	0.00210198	N/A	0.00220963		0.00024735	0.000224368	N/A	0.000235859		S21C233	Webster
MISSISSIPPI	28	EAST CENTRAL	60	MONROE	EAST CENTRAL MONROE	95	S28C95	CORN, GRAIN - YIELD, MEASURED IN BU / ACRE		154.2	128.5	119.2		967.832	806.527	748.155		3445.48	2871.23	2663.43		4.00442	3.33702	3.0955		91.944	76.62	71.0748		0.427438	0.356198	0.330419		1729.75	1639.37	1777.31		0.00231503	0.00203555	0.00174168	0.00203075		0.00024711	0.000217278	0.00018591	0.000216766		S21C235	Whitley
MISSISSIPPI	28	CENTRAL	50	MONTGOMERY	CENTRAL MONTGOMERY	97	S28C97	CORN, GRAIN - YIELD, MEASURED IN BU / ACRE		164.3	140	143.2		1031.22	878.706	898.791		3671.16	3128.19	3199.69		4.2667	3.63566	3.71876		97.9663	83.4771	85.3851		0.455435	0.388076	0.396946		1730.5	1651.26	1769.72		0.00246559	0.00220175	0.00210133	0.00225622		0.000263181	0.000235018	0.000224299	0.000240833		S21C237	Wolfe
MISSOURI	29	NORTH CENTRAL	20	ADAIR	NORTH CENTRAL ADAIR	1	S29C1	CORN, GRAIN - YIELD, MEASURED IN BU / ACRE		179.5	128.5	170.1		1126.63	806.527	1067.63		4010.79	2871.23	3800.75		4.66143	3.33702	4.41732		107.03	76.62	101.425		0.497569	0.356198	0.471512		1525.25	1556.58	1567.87		0.00305618	0.00214381	0.00281741	0.00267246		0.000326221	0.000228834	0.000300734	0.000285263		S21C239	Woodford
MISSOURI	29	WEST	40	JOHNSON	WEST JOHNSON	101	S29C101	CORN, GRAIN - YIELD, MEASURED IN BU / ACRE		185.9	138.2	160.3		1166.8	867.408	1006.12		4153.79	3087.97	3581.78		4.82764	3.58891	4.16283		110.846	82.4038	95.5812		0.515309	0.383086	0.444347		1597.39	1576.91	1652.14		0.0030222	0.00227592	0.00251966	0.00260593		0.000322595	0.000242935	0.000268952	0.000278161		S21C25	Breathitt
MISSOURI	29	NORTHEAST	30	KNOX	NORTHEAST KNOX	103	S29C103	CORN, GRAIN - YIELD, MEASURED IN BU / ACRE		194.5	N/A	166.4		1220.77	N/A	1044.4		4345.95	N/A	3718.08		5.05097	N/A	4.32124		115.973	N/A	99.2185		0.539148	#VALUE!	0.461256		1520.79	1558.99	1574.07		0.00332128	N/A	0.00274527	0.00303327		0.000354519	N/A	0.000293034	0.000323776		S21C27	Breckinridge
MISSOURI	29	CENTRAL	50	LACLEDE	CENTRAL LACLEDE	105	S29C105	CORN, GRAIN - YIELD, MEASURED IN BU / ACRE		126.7	100	158.6		795.229	627.647	995.448		2831.01	2234.42	3543.8		3.29027	2.5969	4.11868		75.5467	59.6265	94.5676		0.351209	0.277197	0.439635		1637.39	1585.2	1660.26		0.00200946	0.00163822	0.00248074	0.00204281		0.000214493	0.000174866	0.000264799	0.000218052		S21C29	Bullitt
MISSOURI	29	WEST	40	LAFAYETTE	WEST LAFAYETTE	107	S29C107	CORN, GRAIN - YIELD, MEASURED IN BU / ACRE		209.7	156.4	186.7		1316.18	981.64	1171.82		4685.59	3494.64	4171.67		5.4457	4.06155	4.84841		125.037	93.2558	111.323		0.581282	0.433536	0.517527		1584.8	1568.64	1645.22		0.0034362	0.00258922	0.00294697	0.0029908		0.000366786	0.000276377	0.000314564	0.000319242		S21C3	Allen
MISSOURI	29	SOUTHWEST	70	LAWRENCE	SOUTHWEST LAWRENCE	109	S29C109	CORN, GRAIN - YIELD, MEASURED IN BU / ACRE		144.6	142.9	121.6		907.578	896.908	763.219		3230.98	3192.99	2717.06		3.75512	3.71097	3.15783		86.2199	85.2062	72.5058		0.400827	0.396115	0.337072		1675.57	1630.38	1696.01		0.0022411	0.00227614	0.00186192	0.00212638		0.000239218	0.000242958	0.000198744	0.000226974		S21C31	Butler
MISSOURI	29	SOUTHWEST	70	BARTON	SOUTHWEST BARTON	11	S29C11	CORN, GRAIN - YIELD, MEASURED IN BU / ACRE		178.9	148.7	155.7		1122.86	933.311	977.247		3997.38	3322.59	3479		4.64585	3.86159	4.04337		106.672	88.6646	92.8384		0.495906	0.412192	0.431596		1671.77	1622.69	1698.05		0.002779	0.00237975	0.00238119	0.00251331		0.000296635	0.000254018	0.000254171	0.000268275		S21C33	Caldwell
MISSOURI	29	NORTHEAST	30	LEWIS	NORTHEAST LEWIS	111	S29C111	CORN, GRAIN - YIELD, MEASURED IN BU / ACRE		183	118.5	163.6		1148.59	743.762	1026.83		4089	2647.79	3655.52		4.75232	3.07733	4.24853		109.116	70.6574	97.5489		0.507271	0.328479	0.453494		1517.48	1549.6	1579.26		0.00313172	0.00198588	0.0026902	0.0026026		0.000334285	0.000211976	0.000287156	0.000277806		S21C35	Calloway
MISSOURI	29	EAST	60	LINCOLN	EAST LINCOLN	113	S29C113	CORN, GRAIN - YIELD, MEASURED IN BU / ACRE		N/A	N/A	155.8		N/A	N/A	977.874		N/A	N/A	3481.23		N/A	N/A	4.04597		N/A	N/A	92.898		#VALUE!	#VALUE!	0.431873		1562.89	1556.57	1605.27		N/A	N/A	0.00252043	0.00252043		N/A	N/A	0.000269035	0.000269035		S21C37	Campbell
MISSOURI	29	NORTH CENTRAL	20	LINN	NORTH CENTRAL LINN	115	S29C115	CORN, GRAIN - YIELD, MEASURED IN BU / ACRE		N/A	N/A	160.2		N/A	N/A	1005.49		N/A	N/A	3579.55		N/A	N/A	4.16023		N/A	N/A	95.5216		#VALUE!	#VALUE!	0.44407		1534.87	1558.46	1586.84		N/A	N/A	0.00262171	0.00262171		N/A	N/A	0.000279845	0.000279845		S21C39	Carlisle
MISSOURI	29	NORTH CENTRAL	20	LIVINGSTON	NORTH CENTRAL LIVINGSTON	117	S29C117	CORN, GRAIN - YIELD, MEASURED IN BU / ACRE		N/A	140.3	167.5		N/A	880.589	1051.31		N/A	3134.9	3742.66		N/A	3.64345	4.34981		N/A	83.6559	99.8743		#VALUE!	0.388907	0.464305		1545.2	1557.87	1604.33		N/A	0.00233874	0.00271129	0.00252501		N/A	0.000249641	0.000289407	0.000269524		S21C41	Carroll
MISSOURI	29	SOUTH CENTRAL	80	MADISON	SOUTH CENTRAL MADISON	123	S29C123	CORN, GRAIN - YIELD, MEASURED IN BU / ACRE		N/A	N/A	105		N/A	N/A	659.029		N/A	N/A	2346.14		N/A	N/A	2.72674		N/A	N/A	62.6078		#VALUE!	#VALUE!	0.291057		1620.94	1571.07	1622.79		N/A	N/A	0.00168028	0.00168028		N/A	N/A	0.000179356	0.000179356		S21C43	Carter
MISSOURI	29	CENTRAL	50	MARIES	CENTRAL MARIES	125	S29C125	CORN, GRAIN - YIELD, MEASURED IN BU / ACRE		166.3	N/A	141.6		1043.78	N/A	888.748		3715.85	N/A	3163.94		4.31864	N/A	3.67721		99.1588	N/A	84.4311		0.460979	#VALUE!	0.392511		1603.73	1568.04	1636.98		0.00269287	N/A	0.00224634	0.00246961		0.000287442	N/A	0.000239778	0.00026361		S21C45	Casey
MISSOURI	29	NORTHEAST	30	MARION	NORTHEAST MARION	127	S29C127	CORN, GRAIN - YIELD, MEASURED IN BU / ACRE		181.4	N/A	188.4		1138.55	N/A	1182.49		4053.24	N/A	4209.65		4.71077	N/A	4.89256		108.162	N/A	112.336		0.502835	#VALUE!	0.522239		1528.27	1557.18	1593.62		0.00308242	N/A	0.00307009	0.00307626		0.000329023	N/A	0.000327706	0.000328364		S21C47	Christian
MISSOURI	29	CENTRAL	50	MILLER	CENTRAL MILLER	131	S29C131	CORN, GRAIN - YIELD, MEASURED IN BU / ACRE		175.4	95.8	130.6		1100.89	601.286	819.707		3919.18	2140.58	2918.16		4.55496	2.48783	3.39155		104.585	57.1222	77.8722		0.486204	0.265555	0.362019		1603.23	1564.24	1643.52		0.00284111	0.00159044	0.00206359	0.00216505		0.000303265	0.000169766	0.000220271	0.000231101		S21C49	Clark
MISSOURI	29	SOUTHEAST	90	MISSISSIPPI	SOUTHEAST MISSISSIPPI	133	S29C133	CORN, GRAIN - YIELD, MEASURED IN BU / ACRE		196.4	194.8	143.6		1232.7	1222.66	901.301		4388.41	4352.66	3208.63		5.10031	5.05876	3.72915		117.106	116.152	85.6236		0.544415	0.53998	0.398055		1629.55	1605.03	1652.72		0.00312989	0.00315182	0.00225637	0.00284602		0.000334089	0.00033643	0.000240848	0.000303789		S21C5	Anderson
MISSOURI	29	NORTHEAST	30	MONROE	NORTHEAST MONROE	137	S29C137	CORN, GRAIN - YIELD, MEASURED IN BU / ACRE		187.2	140.5	164		1174.96	881.844	1029.34		4182.84	3139.37	3664.45		4.86139	3.64864	4.25891		111.621	83.7752	97.7874		0.518913	0.389462	0.454603		1550.95	1560.43	1597.05		0.00313446	0.00233823	0.00266674	0.00271314		0.000334577	0.000249586	0.000284652	0.000289605		S21C51	Clay
MISSOURI	29	CENTRAL	50	MORGAN	CENTRAL MORGAN	141	S29C141	CORN, GRAIN - YIELD, MEASURED IN BU / ACRE		147.3	136.9	155.3		924.524	859.249	974.736		3291.31	3058.93	3470.06		3.82523	3.55515	4.03298		87.8298	81.6286	92.5999		0.408311	0.379483	0.430487		1597.64	1568.19	1641.29		0.0023943	0.00226704	0.0024572	0.00237285		0.000255572	0.000241988	0.000262286	0.000253282		S21C53	Clinton
MISSOURI	29	SOUTHEAST	90	NEW MADRID	SOUTHEAST NEW MADRID	143	S29C143	CORN, GRAIN - YIELD, MEASURED IN BU / ACRE		197.6	N/A	168.1		1240.23	N/A	1055.07		4415.22	N/A	3756.07		5.13147	N/A	4.36539		117.822	N/A	100.232		0.547741	#VALUE!	0.465968		1640.7	1617.9	1669		0.00312761	N/A	0.00261557	0.00287159		0.000333846	N/A	0.00027919	0.000306518		S21C55	Crittenden
MISSOURI	29	SOUTHWEST	70	NEWTON	SOUTHWEST NEWTON	145	S29C145	CORN, GRAIN - YIELD, MEASURED IN BU / ACRE		N/A	N/A	144.8		N/A	N/A	908.833		N/A	N/A	3235.45		N/A	N/A	3.76031		N/A	N/A	86.3391		#VALUE!	#VALUE!	0.401381		1683.23	1637.39	1709.37		N/A	N/A	0.00219982	0.00219982		N/A	N/A	0.000234812	0.000234812		S21C57	Cumberland
MISSOURI	29	NORTHWEST	10	NODAWAY	NORTHWEST NODAWAY	147	S29C147	CORN, GRAIN - YIELD, MEASURED IN BU / ACRE		194.3	137.5	167		1219.52	863.015	1048.17		4341.49	3072.33	3731.49		5.04577	3.57074	4.33682		115.854	81.9864	99.5762		0.538594	0.381146	0.462919		1565.82	1564.72	1585.56		0.00322245	0.00228203	0.0027352	0.00274656		0.000343969	0.000243587	0.000291959	0.000293172		S21C59	Daviess
MISSOURI	29	CENTRAL	50	BENTON	CENTRAL BENTON	15	S29C15	CORN, GRAIN - YIELD, MEASURED IN BU / ACRE		N/A	N/A	166.8		N/A	N/A	1046.92		N/A	N/A	3727.02		N/A	N/A	4.33163		N/A	N/A	99.457		#VALUE!	#VALUE!	0.462365		1608.71	1563.53	1647.88		N/A	N/A	0.00262861	0.00262861		N/A	N/A	0.000280582	0.000280582		S21C61	Edmonson
MISSOURI	29	CENTRAL	50	OSAGE	CENTRAL OSAGE	151	S29C151	CORN, GRAIN - YIELD, MEASURED IN BU / ACRE		182.5	135.1	184.2		1145.46	847.951	1156.13		4077.82	3018.71	4115.81		4.73934	3.50841	4.78349		108.818	80.5554	109.832		0.505885	0.374493	0.510597		1587.28	1558.76	1633.48		0.00298583	0.00225077	0.0029284	0.00272167		0.000318712	0.000240251	0.000312582	0.000290515		S21C63	Elliott
MISSOURI	29	SOUTHEAST	90	PEMISCOT	SOUTHEAST PEMISCOT	155	S29C155	CORN, GRAIN - YIELD, MEASURED IN BU / ACRE		179.2	N/A	159.7		1124.74	N/A	1002.35		4004.09	N/A	3568.37		4.65364	N/A	4.14725		106.851	N/A	95.2235		0.496737	#VALUE!	0.442684		1649.11	1620.6	1687.02		0.00282191	N/A	0.00245833	0.00264012		0.000301215	N/A	0.000262406	0.000281811		S21C65	Estill
MISSOURI	29	EAST	60	PERRY	EAST PERRY	157	S29C157	CORN, GRAIN - YIELD, MEASURED IN BU / ACRE		169.8	160.9	N/A		1065.74	1009.88	N/A		3794.05	3595.19	N/A		4.40953	4.17841	N/A		101.246	95.939	N/A		0.470681	0.44601	#VALUE!		1617.46	1569.69	1615.97		0.00272621	0.00266193	N/A	0.00269407		0.000291	0.000284139	N/A	0.000287569		S21C67	Fayette
MISSOURI	29	CENTRAL	50	PETTIS	CENTRAL PETTIS	159	S29C159	CORN, GRAIN - YIELD, MEASURED IN BU / ACRE		187.5	107.5	166.5		1176.84	674.721	1045.03		4189.54	2402.01	3720.32		4.86919	2.79167	4.32384		111.8	64.0985	99.2781		0.519745	0.297987	0.461533		1586.7	1569.82	1646.37		0.00306875	0.00177834	0.00262628	0.00249112		0.000327563	0.000189822	0.000280334	0.000265906		S21C69	Fleming
MISSOURI	29	NORTHEAST	30	PIKE	NORTHEAST PIKE	163	S29C163	CORN, GRAIN - YIELD, MEASURED IN BU / ACRE		192.9	96.3	163		1210.73	604.424	1023.06		4310.2	2151.75	3642.11		5.00942	2.50081	4.23295		115.019	57.4203	97.1912		0.534713	0.266941	0.451831		1548.44	1551.18	1600.56		0.00323514	0.0016122	0.00264467	0.00249733		0.000345324	0.000172089	0.000282296	0.000266569		S21C7	Ballard
MISSOURI	29	NORTHWEST	10	PLATTE	NORTHWEST PLATTE	165	S29C165	CORN, GRAIN - YIELD, MEASURED IN BU / ACRE		N/A	135.7	160.1		N/A	851.717	1004.86		N/A	3032.11	3577.31		N/A	3.52399	4.15764		N/A	80.9131	95.462		#VALUE!	0.376156	0.443793		1598.51	1579.09	1639.64		N/A	0.00223166	0.0025357	0.00238368		N/A	0.000238211	0.000270665	0.000254438		S21C71	Floyd
MISSOURI	29	CENTRAL	50	POLK	CENTRAL POLK	167	S29C167	CORN, GRAIN - YIELD, MEASURED IN BU / ACRE		167.8	112.9	163		1053.19	708.614	1023.06		3749.36	2522.66	3642.11		4.3576	2.9319	4.23295		100.053	67.3183	97.1912		0.465137	0.312955	0.451831		1651.87	1587.31	1677.2		0.00263798	0.00184709	0.00252382	0.00233629		0.000281582	0.000197161	0.000269396	0.00024938		S21C73	Franklin
MISSOURI	29	SOUTH CENTRAL	80	BOLLINGER	SOUTH CENTRAL BOLLINGER	17	S29C17	CORN, GRAIN - YIELD, MEASURED IN BU / ACRE		N/A	146.2	N/A		N/A	917.62	N/A		N/A	3266.73	N/A		N/A	3.79667	N/A		N/A	87.1739	N/A		#VALUE!	0.405262	#VALUE!		1631.81	1581.95	1644.82		N/A	0.00239999	N/A	0.00239999		N/A	0.000256179	N/A	0.000256179		S21C75	Fulton
MISSOURI	29	NORTH CENTRAL	20	PUTNAM	NORTH CENTRAL PUTNAM	171	S29C171	CORN, GRAIN - YIELD, MEASURED IN BU / ACRE		N/A	141.4	N/A		N/A	887.493	N/A		N/A	3159.48	N/A		N/A	3.67202	N/A		N/A	84.3118	N/A		#VALUE!	0.391957	#VALUE!		1523.92	1554.82	1557.21		N/A	0.0023617	N/A	0.0023617		N/A	0.000252091	N/A	0.000252091		S21C77	Gallatin
MISSOURI	29	NORTHEAST	30	RALLS	NORTHEAST RALLS	173	S29C173	CORN, GRAIN - YIELD, MEASURED IN BU / ACRE		N/A	111.4	174.1		N/A	699.199	1092.73		N/A	2489.15	3890.13		N/A	2.89295	4.5212		N/A	66.4239	103.81		#VALUE!	0.308798	0.4826		1544.18	1556.11	1599.54		N/A	0.00185909	0.00282656	0.00234283		N/A	0.000198442	0.000301712	0.000250077		S21C79	Garrard
MISSOURI	29	NORTH CENTRAL	20	RANDOLPH	NORTH CENTRAL RANDOLPH	175	S29C175	CORN, GRAIN - YIELD, MEASURED IN BU / ACRE		171.9	148.5	176.9		1078.93	932.056	1110.31		3840.97	3318.12	3952.7		4.46407	3.85639	4.59391		102.498	88.5453	105.479		0.476502	0.411638	0.490362		1556.89	1559.92	1603.4		0.0028673	0.00247217	0.00286511	0.00273486		0.00030606	0.000263884	0.000305826	0.000291923		S21C81	Grant
MISSOURI	29	NORTHWEST	10	RAY	NORTHWEST RAY	177	S29C177	CORN, GRAIN - YIELD, MEASURED IN BU / ACRE		191.3	N/A	N/A		1200.69	N/A	N/A		4274.45	N/A	N/A		4.96787	N/A	N/A		114.065	N/A	N/A		0.530278	#VALUE!	#VALUE!		1574.57	1567.15	1630.55		0.00315506	N/A	N/A	0.00315506		0.000336776	N/A	N/A	0.000336776		S21C83	Graves
MISSOURI	29	EAST	60	ST CHARLES	EAST ST CHARLES	183	S29C183	CORN, GRAIN - YIELD, MEASURED IN BU / ACRE		179.3	142.2	169		1125.37	892.514	1060.72		4006.32	3177.35	3776.18		4.65624	3.69279	4.38876		106.91	84.7888	100.769		0.497014	0.394174	0.468463		1580.02	1552.29	1601.19		0.00294695	0.00237893	0.00274094	0.00268894		0.000314562	0.000253931	0.000292572	0.000287022		S21C85	Grayson
MISSOURI	29	WEST	40	ST CLAIR	WEST ST CLAIR	185	S29C185	CORN, GRAIN - YIELD, MEASURED IN BU / ACRE		157.4	N/A	N/A		987.917	N/A	N/A		3516.98	N/A	N/A		4.08752	N/A	N/A		93.8521	N/A	N/A		0.436308	#VALUE!	#VALUE!		1634.92	1575.62	1663.81		0.00250013	N/A	N/A	0.00250013		0.000266868	N/A	N/A	0.000266868		S21C87	Green
MISSOURI	29	EAST	60	STE GENEVIEVE	EAST STE GENEVIEVE	186	S29C186	CORN, GRAIN - YIELD, MEASURED IN BU / ACRE		191.5	147.2	149.4		1201.94	923.897	937.705		4278.92	3289.07	3338.23		4.97306	3.82264	3.87977		114.185	87.7702	89.082		0.530832	0.408034	0.414132		1621.65	1567.69	1610.96		0.00306667	0.00243839	0.00240836	0.0026378		0.000327341	0.000260277	0.000257072	0.000281563		S21C89	Greenup
MISSOURI	29	EAST	60	ST FRANCOIS	EAST ST FRANCOIS	187	S29C187	CORN, GRAIN - YIELD, MEASURED IN BU / ACRE		164.7	140	142.1		1033.73	878.706	891.887		3680.1	3128.19	3175.12		4.27709	3.63566	3.69019		98.2048	83.4771	84.7292		0.456544	0.388076	0.393897		1620.29	1571.42	1615.99		0.00263971	0.00231361	0.00228355	0.00241229		0.000281767	0.000246959	0.00024375	0.000257492		S21C9	Barren
MISSOURI	29	EAST	60	ST LOUIS	EAST ST LOUIS	189	S29C189	CORN, GRAIN - YIELD, MEASURED IN BU / ACRE		183.7	150.7	154.3		1152.99	945.864	968.459		4104.64	3367.28	3447.72		4.7705	3.91353	4.00701		109.534	89.8571	92.0037		0.509211	0.417736	0.427715		1582.47	1544.47	1595.74		0.00301459	0.0025339	0.00251107	0.00268652		0.000321782	0.000270472	0.000268036	0.000286763		S21C91	Hancock
MISSOURI	29	CENTRAL	50	BOONE	CENTRAL BOONE	19	S29C19	CORN, GRAIN - YIELD, MEASURED IN BU / ACRE		187.8	125	N/A		1178.72	784.559	N/A		4196.25	2793.03	N/A		4.87698	3.24612	N/A		111.979	74.5331	N/A		0.520576	0.346496	#VALUE!		1564.09	1561.63	1619.75		0.00311809	0.00207868	N/A	0.00259838		0.00033283	0.000221881	N/A	0.000277356		S21C93	Hardin
MISSOURI	29	CENTRAL	50	SALINE	CENTRAL SALINE	195	S29C195	CORN, GRAIN - YIELD, MEASURED IN BU / ACRE		207.2	163.5	185.9		1300.48	1026.2	1166.8		4629.73	3653.28	4153.79		5.38077	4.24593	4.82764		123.546	97.4893	110.846		0.574352	0.453217	0.515309		1580.83	1563.54	1635.12		0.00340377	0.00271559	0.00295247	0.00302394		0.000363323	0.000289866	0.000315151	0.00032278		S21C95	Harlan
MISSOURI	29	NORTHEAST	30	SCOTLAND	NORTHEAST SCOTLAND	199	S29C199	CORN, GRAIN - YIELD, MEASURED IN BU / ACRE		179.6	N/A	N/A		1127.25	N/A	N/A		4013.03	N/A	N/A		4.66403	N/A	N/A		107.089	N/A	N/A		0.497846	#VALUE!	#VALUE!		1507.39	1554.73	1561.98		0.00309411	N/A	N/A	0.00309411		0.00033027	N/A	N/A	0.00033027		S21C97	Harrison
MISSOURI	29	SOUTHEAST	90	SCOTT	SOUTHEAST SCOTT	201	S29C201	CORN, GRAIN - YIELD, MEASURED IN BU / ACRE		N/A	177.3	N/A		N/A	1112.82	N/A		N/A	3961.63	N/A		N/A	4.6043	N/A		N/A	105.718	N/A		#VALUE!	0.49147	#VALUE!		1631.07	1590.89	1650.88		N/A	0.00289417	N/A	0.00289417		N/A	0.000308928	N/A	0.000308928		S21C99	Hart
MISSOURI	29	NORTHEAST	30	SHELBY	NORTHEAST SHELBY	205	S29C205	CORN, GRAIN - YIELD, MEASURED IN BU / ACRE		184	N/A	175		1154.87	N/A	1098.38		4111.34	N/A	3910.24		4.77829	N/A	4.54457		109.713	N/A	104.346		0.510043	#VALUE!	0.485095		1536.24	1562.52	1590.89		0.00311038	N/A	0.00285662	0.0029835		0.000332007	N/A	0.00030492	0.000318464		S22C1	Acadia
MISSOURI	29	SOUTHEAST	90	STODDARD	SOUTHEAST STODDARD	207	S29C207	CORN, GRAIN - YIELD, MEASURED IN BU / ACRE		190.2	N/A	147.1		1193.78	N/A	923.269		4249.87	N/A	3286.84		4.9393	N/A	3.82004		113.41	N/A	87.7105		0.527229	#VALUE!	0.407757		1647.92	1609.44	1668.57		0.00299729	N/A	0.00228941	0.00264335		0.000319936	N/A	0.000244375	0.000282155		S22C101	St. Mary
MISSOURI	29	NORTHWEST	10	BUCHANAN	NORTHWEST BUCHANAN	21	S29C21	CORN, GRAIN - YIELD, MEASURED IN BU / ACRE		N/A	141.2	158.6		N/A	886.238	995.448		N/A	3155.01	3543.8		N/A	3.66682	4.11868		N/A	84.1926	94.5676		#VALUE!	0.391402	0.439635		1587.88	1573.97	1622.66		N/A	0.00232966	0.00253823	0.00243395		N/A	0.000248672	0.000270934	0.000259803		S22C103	St. Tammany
MISSOURI	29	NORTH CENTRAL	20	SULLIVAN	NORTH CENTRAL SULLIVAN	211	S29C211	CORN, GRAIN - YIELD, MEASURED IN BU / ACRE		162.7	120.9	N/A		1021.18	758.825	N/A		3635.41	2701.42	N/A		4.22515	3.13965	N/A		97.0123	72.0884	N/A		0.451	0.335131	#VALUE!		1529.45	1555.47	1569.69		0.00276253	0.00201846	N/A	0.00239049		0.000294877	0.000215453	N/A	0.000255165		S22C105	Tangipahoa
MISSOURI	29	WEST	40	VERNON	WEST VERNON	217	S29C217	CORN, GRAIN - YIELD, MEASURED IN BU / ACRE		N/A	122.5	147.5		N/A	768.868	925.779		N/A	2737.17	3295.77		N/A	3.1812	3.83043		N/A	73.0424	87.9491		#VALUE!	0.339566	0.408866		1659.07	1605.34	1680.57		N/A	0.00198164	0.00227924	0.00213044		N/A	0.000211523	0.00024329	0.000227406		S22C107	Tensas
MISSOURI	29	EAST	60	WARREN	EAST WARREN	219	S29C219	CORN, GRAIN - YIELD, MEASURED IN BU / ACRE		187.6	N/A	154		1177.47	N/A	966.577		4191.78	N/A	3441.01		4.87178	N/A	3.99922		111.859	N/A	91.8248		0.520022	#VALUE!	0.426883		1572.31	1555.65	1608.42		0.00309849	N/A	0.00248643	0.00279246		0.000330737	N/A	0.000265405	0.000298071		S22C109	Terrebonne
MISSOURI	29	SOUTH CENTRAL	80	WAYNE	SOUTH CENTRAL WAYNE	223	S29C223	CORN, GRAIN - YIELD, MEASURED IN BU / ACRE		N/A	120	N/A		N/A	753.177	N/A		N/A	2681.31	N/A		N/A	3.11628	N/A		N/A	71.5518	N/A		#VALUE!	0.332636	#VALUE!		1641.53	1582.03	1644.38		N/A	0.0019698	N/A	0.0019698		N/A	0.000210259	N/A	0.000210259		S22C11	Beauregard
MISSOURI	29	SOUTH CENTRAL	80	WEBSTER	SOUTH CENTRAL WEBSTER	225	S29C225	CORN, GRAIN - YIELD, MEASURED IN BU / ACRE		122.2	106.9	157.4		766.985	670.955	987.917		2730.47	2388.6	3516.98		3.17341	2.77608	4.08752		72.8636	63.7407	93.8521		0.338735	0.296324	0.436308		1663.32	1605.69	1670.09		0.00190788	0.0017289	0.00244748	0.00202809		0.00020365	0.000184546	0.000261248	0.000216481		S22C111	Union
MISSOURI	29	NORTHWEST	10	WORTH	NORTHWEST WORTH	227	S29C227	CORN, GRAIN - YIELD, MEASURED IN BU / ACRE		190.4	126.2	159.3		1195.04	792.091	999.842		4254.34	2819.84	3559.44		4.9445	3.27729	4.13686		113.529	75.2486	94.985		0.527783	0.349823	0.441575		1548.71	1559.88	1564.42		0.00319265	0.00210099	0.00264434	0.00264599		0.000340789	0.000224263	0.000282261	0.000282438		S22C113	Vermilion
MISSOURI	29	SOUTHEAST	90	BUTLER	SOUTHEAST BUTLER	23	S29C23	CORN, GRAIN - YIELD, MEASURED IN BU / ACRE		174.2	N/A	N/A		1093.36	N/A	N/A		3892.37	N/A	N/A		4.5238	N/A	N/A		103.869	N/A	N/A		0.482877	#VALUE!	#VALUE!		1652.94	1610.22	1668.44		0.00273682	N/A	N/A	0.00273682		0.000292132	N/A	N/A	0.000292132		S22C115	Vernon
MISSOURI	29	NORTHWEST	10	CALDWELL	NORTHWEST CALDWELL	25	S29C25	CORN, GRAIN - YIELD, MEASURED IN BU / ACRE		184.7	132.8	179.6		1159.26	833.515	1127.25		4126.98	2967.31	4013.03		4.79647	3.44868	4.66403		110.13	79.184	107.089		0.511983	0.368118	0.497846		1562.52	1561.37	1619.46		0.0030697	0.00220875	0.00287999	0.00271948		0.000327665	0.000235766	0.000307415	0.000290282		S22C117	Washington
MISSOURI	29	CENTRAL	50	CALLAWAY	CENTRAL CALLAWAY	27	S29C27	CORN, GRAIN - YIELD, MEASURED IN BU / ACRE		183.9	N/A	N/A		1154.24	N/A	N/A		4109.11	N/A	N/A		4.7757	N/A	N/A		109.653	N/A	N/A		0.509765	#VALUE!	#VALUE!		1567.16	1559.57	1624.59		0.00304736	N/A	N/A	0.00304736		0.00032528	N/A	N/A	0.00032528		S22C119	Webster
MISSOURI	29	NORTHWEST	10	ANDREW	NORTHWEST ANDREW	3	S29C3	CORN, GRAIN - YIELD, MEASURED IN BU / ACRE		171.9	N/A	152		1078.93	N/A	954.024		3840.97	N/A	3396.32		4.46407	N/A	3.94729		102.498	N/A	90.6322		0.476502	#VALUE!	0.42134		1574.43	1567.13	1596.69		0.00283536	N/A	0.00247217	0.00265376		0.00030265	N/A	0.000263883	0.000283267		S22C121	West Baton Rouge
MISSOURI	29	SOUTHEAST	90	CAPE GIRARDEAU	SOUTHEAST CAPE GIRARDEAU	31	S29C31	CORN, GRAIN - YIELD, MEASURED IN BU / ACRE		157.6	158.7	128.4		989.172	996.076	805.899		3521.45	3546.03	2869		4.09271	4.12128	3.33442		93.9713	94.6272	76.5604		0.436863	0.439912	0.355921		1622.71	1577.61	1636.5		0.00252215	0.00261236	0.00203753	0.00239068		0.000269218	0.000278847	0.000217489	0.000255185		S22C123	West Carroll
MISSOURI	29	NORTH CENTRAL	20	CARROLL	NORTH CENTRAL CARROLL	33	S29C33	CORN, GRAIN - YIELD, MEASURED IN BU / ACRE		N/A	132.7	161.4		N/A	832.888	1013.02		N/A	2965.08	3606.36		N/A	3.44608	4.19139		N/A	79.1243	96.2371		#VALUE!	0.367841	0.447396		1564.96	1561.25	1625.04		N/A	0.00220726	0.00257926	0.00239326		N/A	0.000235606	0.000275314	0.00025546		S22C125	West Feliciana
MISSOURI	29	WEST	40	CASS	WEST CASS	37	S29C37	CORN, GRAIN - YIELD, MEASURED IN BU / ACRE		179.1	140.7	159.8		1124.12	883.099	1002.98		4001.85	3143.83	3570.61		4.65105	3.65384	4.14984		106.791	83.8945	95.2831		0.49646	0.390016	0.442961		1617.84	1594.56	1660.8		0.00287485	0.00229144	0.0024987	0.002555		0.000306866	0.000244592	0.000266715	0.000272724		S22C127	Winn
MISSOURI	29	WEST	40	CEDAR	WEST CEDAR	39	S29C39	CORN, GRAIN - YIELD, MEASURED IN BU / ACRE		N/A	98.2	N/A		N/A	616.349	N/A		N/A	2194.2	N/A		N/A	2.55015	N/A		N/A	58.5532	N/A		#VALUE!	0.272208	#VALUE!		1653.54	1594.85	1679.47		N/A	0.00159899	N/A	0.00159899		N/A	0.000170679	N/A	0.000170679		S22C13	Bienville
MISSOURI	29	NORTH CENTRAL	20	CHARITON	NORTH CENTRAL CHARITON	41	S29C41	CORN, GRAIN - YIELD, MEASURED IN BU / ACRE		187.8	139.5	N/A		1178.72	875.568	N/A		4196.25	3117.02	N/A		4.87698	3.62267	N/A		111.979	83.1789	N/A		0.520576	0.38669	#VALUE!		1555.8	1559.17	1609.93		0.00313471	0.00232346	N/A	0.00272908		0.000334603	0.00024801	N/A	0.000291307		S22C15	Bossier
MISSOURI	29	SOUTHWEST	70	CHRISTIAN	SOUTHWEST CHRISTIAN	43	S29C43	CORN, GRAIN - YIELD, MEASURED IN BU / ACRE		138.6	N/A	120.9		869.919	N/A	758.825		3096.91	N/A	2701.42		3.5993	N/A	3.13965		82.6423	N/A	72.0884		0.384195	#VALUE!	0.335131		1668.28	1615.57	1676.18		0.00215749	N/A	0.0018731	0.0020153		0.000230294	N/A	0.000199938	0.000215116		S22C17	Caddo
MISSOURI	29	NORTHWEST	10	CLAY	NORTHWEST CLAY	47	S29C47	CORN, GRAIN - YIELD, MEASURED IN BU / ACRE		182.8	122.5	165		1147.34	768.868	1035.62		4084.53	2737.17	3686.8		4.74713	3.1812	4.28488		108.997	73.0424	98.3837		0.506716	0.339566	0.457375		1588.76	1572.42	1634.08		0.00298795	0.00202312	0.0026222	0.00254442		0.000318938	0.000215951	0.000279898	0.000271596		S22C19	Calcasieu
MISSOURI	29	NORTHWEST	10	CLINTON	NORTHWEST CLINTON	49	S29C49	CORN, GRAIN - YIELD, MEASURED IN BU / ACRE		183.6	127.1	156.7		1152.36	797.739	983.523		4102.4	2839.95	3501.34		4.76791	3.30066	4.06934		109.474	75.7853	93.4347		0.508934	0.352317	0.434368		1580.11	1569.21	1621.38		0.00301745	0.00210339	0.0025098	0.00254355		0.000322088	0.000224519	0.0002679	0.000271502		S22C21	Caldwell
MISSOURI	29	NORTHWEST	10	ATCHISON	NORTHWEST ATCHISON	5	S29C5	CORN, GRAIN - YIELD, MEASURED IN BU / ACRE		192.2	N/A	169.3		1206.34	N/A	1062.61		4294.56	N/A	3782.88		4.99124	N/A	4.39655		114.602	N/A	100.948		0.532773	#VALUE!	0.469295		1587.47	1563.58	1602.12		0.00314415	N/A	0.00274421	0.00294418		0.000335611	N/A	0.000292921	0.000314266		S22C23	Cameron
MISSOURI	29	CENTRAL	50	COLE	CENTRAL COLE	51	S29C51	CORN, GRAIN - YIELD, MEASURED IN BU / ACRE		178.3	123.1	152		1119.09	772.634	954.024		3983.98	2750.58	3396.32		4.63027	3.19678	3.94729		106.314	73.4002	90.6322		0.494242	0.34123	0.42134		1590.95	1565.34	1641.66		0.00291038	0.00204223	0.00240445	0.00245235		0.000310659	0.000217991	0.000256655	0.000261768		S22C25	Catahoula
MISSOURI	29	CENTRAL	50	COOPER	CENTRAL COOPER	53	S29C53	CORN, GRAIN - YIELD, MEASURED IN BU / ACRE		N/A	N/A	173.8		N/A	N/A	1090.85		N/A	N/A	3883.43		N/A	N/A	4.51341		N/A	N/A	103.631		#VALUE!	#VALUE!	0.481769		1577.9	1567.1	1635.93		N/A	N/A	0.00275893	0.00275893		N/A	N/A	0.000294492	0.000294492		S22C27	Claiborne
MISSOURI	29	SOUTHWEST	70	DADE	SOUTHWEST DADE	57	S29C57	CORN, GRAIN - YIELD, MEASURED IN BU / ACRE		167.3	118.5	136.7		1050.05	743.762	857.994		3738.19	2647.79	3054.46		4.34461	3.07733	3.54996		99.7551	70.6574	81.5094		0.463751	0.328479	0.378928		1663.62	1611.65	1684.26		0.00261154	0.00190943	0.00210773	0.00220956		0.00027876	0.000203815	0.000224982	0.000235852		S22C29	Concordia
MISSOURI	29	CENTRAL	50	DALLAS	CENTRAL DALLAS	59	S29C59	CORN, GRAIN - YIELD, MEASURED IN BU / ACRE		145	N/A	N/A		910.088	N/A	N/A		3239.91	N/A	N/A		3.7655	N/A	N/A		86.4584	N/A	N/A		0.401936	#VALUE!	#VALUE!		1643.13	1581.11	1670.94		0.00229166	N/A	N/A	0.00229166		0.000244616	N/A	N/A	0.000244616		S22C3	Allen
MISSOURI	29	NORTHWEST	10	DAVIESS	NORTHWEST DAVIESS	61	S29C61	CORN, GRAIN - YIELD, MEASURED IN BU / ACRE		176.9	N/A	161		1110.31	N/A	1010.51		3952.7	N/A	3597.42		4.59391	N/A	4.18101		105.479	N/A	95.9986		0.490362	#VALUE!	0.446287		1553.1	1557.7	1596.62		0.0029579	N/A	0.00261866	0.00278828		0.000315731	N/A	0.00027952	0.000297625		S22C31	De Soto
MISSOURI	29	SOUTHEAST	90	DUNKLIN	SOUTHEAST DUNKLIN	69	S29C69	CORN, GRAIN - YIELD, MEASURED IN BU / ACRE		N/A	179	153.8		N/A	1123.49	965.321		N/A	3999.62	3436.54		N/A	4.64845	3.99403		N/A	106.731	91.7055		#VALUE!	0.496183	0.426329		1656.01	1623.7	1688.85		N/A	0.00286287	0.00236494	0.00261391		N/A	0.000305588	0.000252438	0.000279013		S22C33	East Baton Rouge
MISSOURI	29	NORTHEAST	30	AUDRAIN	NORTHEAST AUDRAIN	7	S29C7	CORN, GRAIN - YIELD, MEASURED IN BU / ACRE		185.5	109.4	171.8		1164.29	686.646	1078.3		4144.86	2444.46	3838.74		4.81725	2.84101	4.46147		110.607	65.2314	102.438		0.514201	0.303254	0.476225		1558.65	1559.15	1613.09		0.00309065	0.00182215	0.00276579	0.00255953		0.000329901	0.000194499	0.000295225	0.000273209		S22C35	East Carroll
MISSOURI	29	EAST	60	FRANKLIN	EAST FRANKLIN	71	S29C71	CORN, GRAIN - YIELD, MEASURED IN BU / ACRE		173	138.6	N/A		1085.83	869.919	N/A		3865.55	3096.91	N/A		4.49264	3.5993	N/A		103.154	82.6423	N/A		0.479551	0.384195	#VALUE!		1595.19	1558.12	1617.71		0.00281636	0.00231003	N/A	0.0025632		0.000300623	0.000246576	N/A	0.0002736		S22C37	East Feliciana
MISSOURI	29	EAST	60	GASCONADE	EAST GASCONADE	73	S29C73	CORN, GRAIN - YIELD, MEASURED IN BU / ACRE		159.7	87.7	126.3		1002.35	550.447	792.718		3568.37	1959.59	2822.08		4.14725	2.27748	3.27988		95.2235	52.2924	75.3082		0.442684	0.243102	0.3501		1592.73	1564.54	1625.7		0.00260386	0.00145569	0.00201752	0.00202569		0.00027794	0.000155382	0.000215353	0.000216225		S22C39	Evangeline
MISSOURI	29	SOUTHWEST	70	GREENE	SOUTHWEST GREENE	77	S29C77	CORN, GRAIN - YIELD, MEASURED IN BU / ACRE		132.6	138.6	144.7		832.26	869.919	908.205		2962.85	3096.91	3233.21		3.44349	3.5993	3.75771		79.0647	82.6423	86.2795		0.367563	0.384195	0.401104		1664.66	1610.81	1677.67		0.00206858	0.00223447	0.00223984	0.00218096		0.000220804	0.000238511	0.000239084	0.000232799		S22C41	Franklin
MISSOURI	29	WEST	40	HENRY	WEST HENRY	83	S29C83	CORN, GRAIN - YIELD, MEASURED IN BU / ACRE		162.1	N/A	148.4		1017.42	N/A	931.428		3622	N/A	3315.88		4.20957	N/A	3.8538		96.6545	N/A	88.4857		0.449336	#VALUE!	0.41136		1610.5	1572.91	1656.86		0.00261383	N/A	0.00232596	0.0024699		0.000279004	N/A	0.000248277	0.000263641		S22C43	Grant
MISSOURI	29	CENTRAL	50	HICKORY	CENTRAL HICKORY	85	S29C85	CORN, GRAIN - YIELD, MEASURED IN BU / ACRE		167.3	N/A	N/A		1050.05	N/A	N/A		3738.19	N/A	N/A		4.34461	N/A	N/A		99.7551	N/A	N/A		0.463751	#VALUE!	#VALUE!		1636.73	1572.62	1662.01		0.00265445	N/A	N/A	0.00265445		0.00028334	N/A	N/A	0.00028334		S22C45	Iberia
MISSOURI	29	NORTHWEST	10	HOLT	NORTHWEST HOLT	87	S29C87	CORN, GRAIN - YIELD, MEASURED IN BU / ACRE		201	N/A	170.7		1261.57	N/A	1071.39		4491.19	N/A	3814.16		5.21977	N/A	4.43291		119.849	N/A	101.782		0.557166	#VALUE!	0.473175		1586.05	1569.01	1605.84		0.00329105	N/A	0.00276049	0.00302577		0.000351292	N/A	0.000294659	0.000322975		S22C47	Iberville
MISSOURI	29	SOUTHWEST	70	BARRY	SOUTHWEST BARRY	9	S29C9	CORN, GRAIN - YIELD, MEASURED IN BU / ACRE		143.5	140.4	N/A		900.674	881.217	N/A		3206.4	3137.13	N/A		3.72655	3.64605	N/A		85.564	83.7156	N/A		0.397778	0.389185	#VALUE!		1679.28	1633.08	1690.8		0.00221914	0.00223262	N/A	0.00222588		0.000236874	0.000238313	N/A	0.000237594		S22C49	Jackson
MISSOURI	29	SOUTH CENTRAL	80	HOWELL	SOUTH CENTRAL HOWELL	91	S29C91	CORN, GRAIN - YIELD, MEASURED IN BU / ACRE		170.9	N/A	N/A		1072.65	N/A	N/A		3818.63	N/A	N/A		4.4381	N/A	N/A		101.902	N/A	N/A		0.47373	#VALUE!	#VALUE!		1660.53	1615.3	1670.72		0.0026727	N/A	N/A	0.0026727		0.000285288	N/A	N/A	0.000285288		S22C5	Ascension
MISSOURI	29	WEST	40	JACKSON	WEST JACKSON	95	S29C95	CORN, GRAIN - YIELD, MEASURED IN BU / ACRE		N/A	N/A	161.8		N/A	N/A	1015.53		N/A	N/A	3615.3		N/A	N/A	4.20178		N/A	N/A	96.4756		#VALUE!	#VALUE!	0.448505		1594.6	1579.91	1641.51		N/A	N/A	0.00255971	0.00255971		N/A	N/A	0.000273227	0.000273227		S22C51	Jefferson
MISSOURI	29	SOUTHWEST	70	JASPER	SOUTHWEST JASPER	97	S29C97	CORN, GRAIN - YIELD, MEASURED IN BU / ACRE		N/A	130.8	N/A		N/A	820.962	N/A		N/A	2922.63	N/A		N/A	3.39674	N/A		N/A	77.9914	N/A		#VALUE!	0.362574	#VALUE!		1672.2	1629.77	1704.37		N/A	0.00208419	N/A	0.00208419		N/A	0.000222469	N/A	0.000222469		S22C53	Jefferson Davis
MISSOURI	29	EAST	60	JEFFERSON	EAST JEFFERSON	99	S29C99	CORN, GRAIN - YIELD, MEASURED IN BU / ACRE		126.8	135	128.5		795.857	847.324	806.527		2833.25	3016.47	2871.23		3.29287	3.50581	3.33702		75.6064	80.4957	76.62		0.351486	0.374216	0.356198		1605.81	1558.71	1609.83		0.0020506	0.00224918	0.0020729	0.00212422		0.000218884	0.000240081	0.000221265	0.000226743		S22C55	Lafayette
MONTANA	30	NORTHEAST	30	VALLEY	NORTHEAST VALLEY	105	S30C105	CORN, GRAIN - YIELD, MEASURED IN BU / ACRE		N/A	97	120		N/A	608.818	753.177		N/A	2167.39	2681.31		N/A	2.51899	3.11628		N/A	57.8377	71.5518		#VALUE!	0.268881	0.332636		1380.05	1442.76	1435.05		N/A	0.00174595	0.00217155	0.00195875		N/A	0.000186366	0.000231794	0.00020908		S22C57	Lafourche
MONTANA	30	SOUTHEAST	90	CARTER	SOUTHEAST CARTER	11	S30C11	CORN, GRAIN - YIELD, MEASURED IN BU / ACRE		44.6	46.7	N/A		279.931	293.111	N/A		996.553	1043.48	N/A		1.15822	1.21275	N/A		26.5934	27.8456	N/A		0.12363	0.129451	#VALUE!		1512.86	1568.82	1600.46		0.000765581	0.000773034	N/A	0.000769308		8.17193e-05	8.25149e-05	N/A	8.21171e-05		S22C59	LaSalle
MONTANA	30	SOUTH CENTRAL	80	YELLOWSTONE	SOUTH CENTRAL YELLOWSTONE	111	S30C111	CORN, GRAIN - YIELD, MEASURED IN BU / ACRE		124.4	164.6	119.3		780.793	1033.11	748.783		2779.62	3677.86	2665.67		3.23054	4.2745	3.0981		74.1753	98.1452	71.1344		0.344833	0.456266	0.330696		1473.39	1488.89	1516.07		0.00219259	0.00287093	0.00204351	0.00236901		0.000234041	0.000306447	0.000218127	0.000252872		S22C61	Lincoln
MONTANA	30	NORTH CENTRAL	20	CHOUTEAU	NORTH CENTRAL CHOUTEAU	15	S30C15	CORN, GRAIN - YIELD, MEASURED IN BU / ACRE		92.6	N/A	N/A		581.201	N/A	N/A		2069.08	N/A	N/A		2.40473	N/A	N/A		55.2141	N/A	N/A		0.256684	#VALUE!	#VALUE!		1404.93	1414.73	1452.04		0.00171164	N/A	N/A	0.00171164		0.000182703	N/A	N/A	0.000182703		S22C63	Livingston
MONTANA	30	SOUTHEAST	90	CUSTER	SOUTHEAST CUSTER	17	S30C17	CORN, GRAIN - YIELD, MEASURED IN BU / ACRE		143.9	N/A	N/A		903.184	N/A	N/A		3215.34	N/A	N/A		3.73694	N/A	N/A		85.8025	N/A	N/A		0.398887	#VALUE!	#VALUE!		1465.72	1508.59	1550.22		0.00254956	N/A	N/A	0.00254956		0.000272144	N/A	N/A	0.000272144		S22C65	Madison
MONTANA	30	NORTHEAST	30	DANIELS	NORTHEAST DANIELS	19	S30C19	CORN, GRAIN - YIELD, MEASURED IN BU / ACRE		68.4	76.3	N/A		429.311	478.895	N/A		1528.35	1704.87	N/A		1.77628	1.98143	N/A		40.7845	45.495	N/A		0.189603	0.211501	#VALUE!		1348.99	1427.61	1405.85		0.00131675	0.00138794	N/A	0.00135234		0.000140552	0.000148151	N/A	0.000144351		S22C67	Morehouse
MONTANA	30	NORTHEAST	30	DAWSON	NORTHEAST DAWSON	21	S30C21	CORN, GRAIN - YIELD, MEASURED IN BU / ACRE		N/A	N/A	61.7		N/A	N/A	387.258		N/A	N/A	1378.64		N/A	N/A	1.60229		N/A	N/A	36.7895		#VALUE!	#VALUE!	0.171031		1430.98	1500.7	1509.71		N/A	N/A	0.00106132	0.00106132		N/A	N/A	0.000113287	0.000113287		S22C69	Natchitoches
MONTANA	30	SOUTHEAST	90	FALLON	SOUTHEAST FALLON	25	S30C25	CORN, GRAIN - YIELD, MEASURED IN BU / ACRE		N/A	55.7	47.3		N/A	349.599	296.877		N/A	1244.57	1056.88		N/A	1.44647	1.22833		N/A	33.2119	28.2033		#VALUE!	0.154399	0.131114		1471.27	1541.25	1566.47		N/A	0.000938506	0.000784141	0.000861324		N/A	0.000100178	8.37004e-05	9.1939e-05		S22C7	Assumption
MONTANA	30	NORTHEAST	30	GARFIELD	NORTHEAST GARFIELD	33	S30C33	CORN, GRAIN - YIELD, MEASURED IN BU / ACRE		55	N/A	70		345.206	N/A	439.353		1228.93	N/A	1564.1		1.42829	N/A	1.81783		32.7946	N/A	41.7385		0.152458	#VALUE!	0.194038		1434.52	1474.16	1497.92		0.00099566	N/A	0.00121357	0.00110461		0.000106278	N/A	0.000129538	0.000117908		S22C71	Orleans
MONTANA	30	NORTH CENTRAL	20	BLAINE	NORTH CENTRAL BLAINE	5	S30C5	CORN, GRAIN - YIELD, MEASURED IN BU / ACRE		N/A	107.5	N/A		N/A	674.721	N/A		N/A	2402.01	N/A		N/A	2.79167	N/A		N/A	64.0985	N/A		#VALUE!	0.297987	#VALUE!		1396.84	1419.12	1445.51		N/A	0.00196718	N/A	0.00196718		N/A	0.00020998	N/A	0.00020998		S22C73	Ouachita
MONTANA	30	NORTHEAST	30	MCCONE	NORTHEAST MCCONE	55	S30C55	CORN, GRAIN - YIELD, MEASURED IN BU / ACRE		92	N/A	N/A		577.435	N/A	N/A		2055.67	N/A	N/A		2.38915	N/A	N/A		54.8564	N/A	N/A		0.255021	#VALUE!	#VALUE!		1406.06	1474.68	1472.82		0.00169918	N/A	N/A	0.00169918		0.000181373	N/A	N/A	0.000181373		S22C75	Plaquemines
MONTANA	30	NORTHEAST	30	RICHLAND	NORTHEAST RICHLAND	83	S30C83	CORN, GRAIN - YIELD, MEASURED IN BU / ACRE		116.5	132.5	112		731.209	831.632	702.965		2603.1	2960.61	2502.55		3.02539	3.44089	2.90853		69.4648	79.0051	66.7817		0.322935	0.367286	0.310461		1423.39	1500.17	1469.74		0.00212548	0.00229367	0.00197894	0.0021327		0.000226877	0.00024483	0.000211235	0.000227647		S22C77	Pointe Coupee
MONTANA	30	SOUTH CENTRAL	80	CARBON	SOUTH CENTRAL CARBON	9	S30C9	CORN, GRAIN - YIELD, MEASURED IN BU / ACRE		163.6	N/A	166.9		1026.83	N/A	1047.54		3655.52	N/A	3729.25		4.24853	N/A	4.33422		97.5489	N/A	99.5166		0.453494	#VALUE!	0.462642		1498.33	1505.89	1505.48		0.00283551	N/A	0.00287896	0.00285724		0.000302667	N/A	0.000307305	0.000304986		S22C79	Rapides
MONTANA	30	NORTHEAST	30	SHERIDAN	NORTHEAST SHERIDAN	91	S30C91	CORN, GRAIN - YIELD, MEASURED IN BU / ACRE		70.8	N/A	100		444.374	N/A	627.647		1581.97	N/A	2234.42		1.8386	N/A	2.5969		42.2155	N/A	59.6265		0.196256	#VALUE!	0.277197		1394.89	1462.34	1434.37		0.0013181	N/A	0.00181048	0.00156429		0.000140696	N/A	0.000193254	0.000166975		S22C81	Red River
MONTANA	30	SOUTH CENTRAL	80	STILLWATER	SOUTH CENTRAL STILLWATER	95	S30C95	CORN, GRAIN - YIELD, MEASURED IN BU / ACRE		175	N/A	N/A		1098.38	N/A	N/A		3910.24	N/A	N/A		4.54457	N/A	N/A		104.346	N/A	N/A		0.485095	#VALUE!	#VALUE!		1468.42	1458.2	1480.07		0.00309487	N/A	N/A	0.00309487		0.000330352	N/A	N/A	0.000330352		S22C83	Richland
NEBRASKA	31	SOUTH	80	ADAMS	SOUTH ADAMS	1	S31C1	CORN, GRAIN - YIELD, MEASURED IN BU / ACRE		183.3	208.8	186.6		1150.48	1310.53	1171.19		4095.7	4665.48	4169.43		4.76012	5.42232	4.84581		109.295	124.5	111.263		0.508102	0.578787	0.51725		1687.1	1646.88	1652.19		0.00282148	0.00329248	0.00293296	0.00301564		0.000301169	0.000351445	0.000313069	0.000321894		S22C85	Sabine
NEBRASKA	31	SOUTHWEST	70	KEITH	SOUTHWEST KEITH	101	S31C101	CORN, GRAIN - YIELD, MEASURED IN BU / ACRE		167.9	158.3	161.7		1053.82	993.565	1014.91		3751.6	3537.09	3613.06		4.36019	4.11089	4.19919		100.113	94.3887	96.416		0.465414	0.438803	0.448228		1713.04	1665.48	1728.39		0.0025453	0.00246829	0.00242954	0.00248104		0.000271689	0.000263469	0.000259332	0.00026483		S22C87	St. Bernard
NEBRASKA	31	NORTH	20	KEYA PAHA	NORTH KEYA PAHA	103	S31C103	CORN, GRAIN - YIELD, MEASURED IN BU / ACRE		156.4	190.1	180.8		981.64	1193.16	1134.79		3494.64	4247.64	4039.84		4.06155	4.9367	4.69519		93.2558	113.35	107.805		0.433536	0.526952	0.501172		1583.72	1575.88	1643.28		0.00256456	0.00313267	0.00285721	0.00285148		0.000273745	0.000334386	0.000304983	0.000304371		S22C89	St. Charles
NEBRASKA	31	NORTHWEST	10	KIMBALL	NORTHWEST KIMBALL	105	S31C105	CORN, GRAIN - YIELD, MEASURED IN BU / ACRE		N/A	116.4	82.7		N/A	730.581	519.064		N/A	2600.87	1847.87		N/A	3.02279	2.14764		N/A	69.4052	49.3111		#VALUE!	0.322657	0.229242		1722.13	1678.96	1733.64		N/A	0.00180039	0.0012388	0.0015196		N/A	0.000192177	0.000132232	0.000162204		S22C9	Avoyelles
NEBRASKA	31	NORTHEAST	30	KNOX	NORTHEAST KNOX	107	S31C107	CORN, GRAIN - YIELD, MEASURED IN BU / ACRE		183.4	189.2	172.6		1151.1	1187.51	1083.32		4097.93	4227.53	3856.62		4.76271	4.91333	4.48225		109.355	112.813	102.915		0.508379	0.524457	0.478442		1550.35	1549.49	1570.27		0.00307202	0.00317094	0.00285444	0.00303247		0.000327913	0.000338471	0.000304688	0.00032369		S22C91	St. Helena
NEBRASKA	31	EAST	60	LANCASTER	EAST LANCASTER	109	S31C109	CORN, GRAIN - YIELD, MEASURED IN BU / ACRE		155.7	157.2	163.2		977.247	986.661	1024.32		3479	3512.51	3646.58		4.04337	4.08233	4.23814		92.8384	93.7328	97.3104		0.431596	0.435754	0.452386		1617.1	1584.93	1618.97		0.00250038	0.00257571	0.0026178	0.00256463		0.000266895	0.000274936	0.000279428	0.000273753		S22C93	St. James
NEBRASKA	31	NORTHEAST	30	BOONE	NORTHEAST BOONE	11	S31C11	CORN, GRAIN - YIELD, MEASURED IN BU / ACRE		193.6	190.6	199.6		1215.12	1196.3	1252.78		4325.84	4258.81	4459.91		5.0276	4.94969	5.18341		115.437	113.648	119.014		0.536654	0.528338	0.553285		1598.92	1591.62	1600.83		0.00314437	0.00310984	0.00323795	0.00316406		0.000335635	0.00033195	0.000345624	0.000337736		S22C95	St. John the Baptist
NEBRASKA	31	SOUTHWEST	70	LINCOLN	SOUTHWEST LINCOLN	111	S31C111	CORN, GRAIN - YIELD, MEASURED IN BU / ACRE		178.7	185	168.1		1121.61	1161.15	1055.07		3992.92	4133.68	3756.07		4.64066	4.80426	4.36539		106.553	110.309	100.232		0.495351	0.512815	0.465968		1710.61	1674.72	1715.02		0.00271287	0.0028687	0.00254539	0.00270898		0.000289576	0.000306209	0.000271698	0.000289161		S22C97	St. Landry
NEBRASKA	31	NORTH	20	LOGAN	NORTH LOGAN	113	S31C113	CORN, GRAIN - YIELD, MEASURED IN BU / ACRE		154.7	179.7	177.5		970.97	1127.88	1114.07		3456.65	4015.26	3966.1		4.0174	4.66663	4.6095		92.2422	107.149	105.837		0.428824	0.498123	0.492025		1690.37	1650.41	1693.29		0.00237664	0.00282756	0.00272221	0.00264214		0.000253686	0.000301818	0.000290573	0.000282026		S22C99	St. Martin
NEBRASKA	31	NORTH	20	LOUP	NORTH LOUP	115	S31C115	CORN, GRAIN - YIELD, MEASURED IN BU / ACRE		N/A	174.4	N/A		N/A	1094.62	N/A		N/A	3896.83	N/A		N/A	4.52899	N/A		N/A	103.989	N/A		#VALUE!	0.483432	#VALUE!		1637.06	1624.58	1660.42		N/A	0.00278779	N/A	0.00278779		N/A	0.000297573	N/A	0.000297573		S23C1	Androscoggin
NEBRASKA	31	NORTH	20	MCPHERSON	NORTH MCPHERSON	117	S31C117	CORN, GRAIN - YIELD, MEASURED IN BU / ACRE		N/A	N/A	158.1		N/A	N/A	992.31		N/A	N/A	3532.62		N/A	N/A	4.1057		N/A	N/A	94.2695		#VALUE!	#VALUE!	0.438249		1699.55	1660.39	1707.57		N/A	N/A	0.00240441	0.00240441		N/A	N/A	0.00025665	0.00025665		S23C11	Kennebec
NEBRASKA	31	NORTHEAST	30	MADISON	NORTHEAST MADISON	119	S31C119	CORN, GRAIN - YIELD, MEASURED IN BU / ACRE		182.8	195.2	199.5		1147.34	1225.17	1252.16		4084.53	4361.6	4457.68		4.74713	5.06915	5.18081		108.997	116.391	118.955		0.506716	0.541089	0.553008		1577.68	1573.05	1579.93		0.00300893	0.0032225	0.00327914	0.00317019		0.000321178	0.000343974	0.000350021	0.000338391		S23C13	Knox
NEBRASKA	31	EAST	60	MERRICK	EAST MERRICK	121	S31C121	CORN, GRAIN - YIELD, MEASURED IN BU / ACRE		183.4	191	166.1		1151.1	1198.81	1042.52		4097.93	4267.75	3711.38		4.76271	4.96008	4.31345		109.355	113.887	99.0396		0.508379	0.529446	0.460424		1626.75	1594.78	1609.07		0.00292775	0.0031102	0.00268071	0.00290622		0.000312512	0.000331987	0.000286143	0.000310214		S23C15	Lincoln
NEBRASKA	31	NORTHWEST	10	MORRILL	NORTHWEST MORRILL	123	S31C123	CORN, GRAIN - YIELD, MEASURED IN BU / ACRE		176.4	168	181.5		1107.17	1054.45	1139.18		3941.52	3753.83	4055.48		4.58093	4.36279	4.71337		105.181	100.172	108.222		0.488976	0.465691	0.503113		1689.05	1644.91	1718.18		0.00271213	0.0026523	0.00274323	0.00270256		0.000289497	0.00028311	0.000292817	0.000288475		S23C17	Oxford
NEBRASKA	31	EAST	60	NANCE	EAST NANCE	125	S31C125	CORN, GRAIN - YIELD, MEASURED IN BU / ACRE		178.1	185.6	182.7		1117.84	1164.91	1146.71		3979.51	4147.09	4082.29		4.62508	4.81984	4.74453		106.195	110.667	108.938		0.493688	0.514478	0.506439		1616.44	1594.46	1605.23		0.00286127	0.00302287	0.00295567	0.00294661		0.000305417	0.000322666	0.000315493	0.000314525		S23C19	Penobscot
NEBRASKA	31	SOUTHEAST	90	NEMAHA	SOUTHEAST NEMAHA	127	S31C127	CORN, GRAIN - YIELD, MEASURED IN BU / ACRE		177.2	169.8	148.7		1112.19	1065.74	933.311		3959.4	3794.05	3322.59		4.6017	4.40953	3.86159		105.658	101.246	88.6646		0.491193	0.470681	0.412192		1601.01	1563.58	1614.71		0.00287425	0.00282015	0.00239151	0.0026953		0.000306802	0.000301028	0.000255273	0.000287701		S23C21	Piscataquis
NEBRASKA	31	SOUTHEAST	90	NUCKOLLS	SOUTHEAST NUCKOLLS	129	S31C129	CORN, GRAIN - YIELD, MEASURED IN BU / ACRE		175.3	166.5	169.6		1100.27	1045.03	1064.49		3916.94	3720.32	3789.58		4.55236	4.32384	4.40434		104.525	99.2781	101.127		0.485926	0.461533	0.470126		1695.15	1651.73	1662.54		0.00268552	0.00261776	0.00264916	0.00265082		0.000286657	0.000279424	0.000282776	0.000282952		S23C23	Sagadahoc
NEBRASKA	31	NORTHWEST	10	BOX BUTTE	NORTHWEST BOX BUTTE	13	S31C13	CORN, GRAIN - YIELD, MEASURED IN BU / ACRE		160	147.3	163.4		1004.24	924.524	1025.58		3575.08	3291.31	3651.05		4.15504	3.82523	4.24333		95.4024	87.8298	97.4297		0.443515	0.408311	0.45294		1668.5	1638.83	1707.65		0.00249028	0.00233412	0.0024849	0.00243643		0.000265817	0.000249148	0.000265242	0.000260069		S23C25	Somerset
NEBRASKA	31	SOUTHEAST	90	OTOE	SOUTHEAST OTOE	131	S31C131	CORN, GRAIN - YIELD, MEASURED IN BU / ACRE		158.8	156.7	164.3		996.704	983.523	1031.22		3548.26	3501.34	3671.16		4.12388	4.06934	4.2667		94.6868	93.4347	97.9663		0.440189	0.434368	0.455435		1602.56	1571.65	1614.93		0.0025733	0.00258922	0.00264204	0.00260152		0.000274679	0.000276377	0.000282015	0.00027769		S23C27	Waldo
NEBRASKA	31	SOUTHEAST	90	PAWNEE	SOUTHEAST PAWNEE	133	S31C133	CORN, GRAIN - YIELD, MEASURED IN BU / ACRE		150.3	151.6	141.6		943.354	951.513	888.748		3358.34	3387.39	3163.94		3.90314	3.9369	3.67721		89.6186	90.3937	84.4311		0.416627	0.420231	0.392511		1619.94	1582.71	1635.05		0.00240943	0.00248744	0.00224899	0.00238195		0.000257187	0.000265513	0.000240061	0.000254254		S23C29	Washington
NEBRASKA	31	SOUTHWEST	70	PERKINS	SOUTHWEST PERKINS	135	S31C135	CORN, GRAIN - YIELD, MEASURED IN BU / ACRE		150.8	144.6	141.4		946.492	907.578	887.493		3369.51	3230.98	3159.48		3.91612	3.75512	3.67202		89.9167	86.2199	84.3118		0.418013	0.400827	0.391957		1720.35	1690.9	1745.87		0.00227635	0.00222078	0.00210326	0.00220013		0.000242981	0.000237049	0.000224505	0.000234845		S23C3	Aroostook
NEBRASKA	31	SOUTH	80	PHELPS	SOUTH PHELPS	137	S31C137	CORN, GRAIN - YIELD, MEASURED IN BU / ACRE		222.7	224	205.5		1397.77	1405.93	1289.81		4976.06	5005.11	4591.74		5.78329	5.81705	5.33663		132.788	133.563	122.532		0.617318	0.620921	0.56964		1705.72	1669.76	1688.07		0.00339053	0.00348377	0.00316138	0.00334522		0.00036191	0.000371863	0.00033745	0.000357075		S23C31	York
NEBRASKA	31	NORTHEAST	30	PIERCE	NORTHEAST PIERCE	139	S31C139	CORN, GRAIN - YIELD, MEASURED IN BU / ACRE		176.9	190.3	191.1		1110.31	1194.41	1199.43		3952.7	4252.11	4269.98		4.59391	4.9419	4.96267		105.479	113.469	113.946		0.490362	0.527506	0.529724		1560.82	1564.66	1567.58		0.00294327	0.00315845	0.00316582	0.00308918		0.000314169	0.000337138	0.000337924	0.000329744		S23C5	Cumberland
NEBRASKA	31	EAST	60	PLATTE	EAST PLATTE	141	S31C141	CORN, GRAIN - YIELD, MEASURED IN BU / ACRE		195.4	203	193.2		1226.42	1274.12	1212.61		4366.06	4535.88	4316.91		5.07434	5.2717	5.01721		116.51	121.042	115.198		0.541643	0.56271	0.535545		1590.69	1578.93	1596.45		0.00319002	0.00333878	0.00314273	0.00322385		0.000340508	0.000356387	0.00033546	0.000344118		S23C7	Franklin
NEBRASKA	31	EAST	60	POLK	EAST POLK	143	S31C143	CORN, GRAIN - YIELD, MEASURED IN BU / ACRE		190.1	203.1	187.9		1193.16	1274.75	1179.35		4247.64	4538.11	4198.48		4.9367	5.2743	4.87957		113.35	121.101	112.038		0.526952	0.562987	0.520853		1614.98	1586.88	1612.34		0.00305682	0.00332369	0.00302639	0.00313564		0.00032629	0.000354776	0.000323042	0.000334703		S23C9	Hancock
NEBRASKA	31	SOUTHWEST	70	RED WILLOW	SOUTHWEST RED WILLOW	145	S31C145	CORN, GRAIN - YIELD, MEASURED IN BU / ACRE		122.5	145.5	141.8		768.868	913.227	890.004		2737.17	3251.09	3168.41		3.1812	3.77849	3.6824		73.0424	86.7565	84.5503		0.339566	0.403322	0.393065		1739.99	1700.29	1730.81		0.00182829	0.00222226	0.00212756	0.00205937		0.000195154	0.000237208	0.000227099	0.00021982		S24C1	Allegany
NEBRASKA	31	SOUTHEAST	90	RICHARDSON	SOUTHEAST RICHARDSON	147	S31C147	CORN, GRAIN - YIELD, MEASURED IN BU / ACRE		181.1	160	156.9		1136.67	1004.24	984.778		4046.54	3575.08	3505.81		4.70298	4.15504	4.07453		107.984	95.4024	93.5539		0.502004	0.443515	0.434922		1603.22	1567.07	1619.49		0.00293346	0.00265147	0.00251594	0.00270029		0.000313122	0.000283022	0.000268555	0.000288233		S24C11	Caroline
NEBRASKA	31	NORTH	20	ROCK	NORTH ROCK	149	S31C149	CORN, GRAIN - YIELD, MEASURED IN BU / ACRE		176	N/A	196.3		1104.66	N/A	1232.07		3932.59	N/A	4386.17		4.57054	N/A	5.09771		104.943	N/A	117.047		0.487867	#VALUE!	0.544138		1610.5	1602.9	1648.13		0.00283796	N/A	0.00309303	0.0029655		0.000302929	N/A	0.000330155	0.000316542		S24C13	Carroll
NEBRASKA	31	NORTH	20	BOYD	NORTH BOYD	15	S31C15	CORN, GRAIN - YIELD, MEASURED IN BU / ACRE		N/A	149.3	N/A		N/A	937.077	N/A		N/A	3335.99	N/A		N/A	3.87717	N/A		N/A	89.0223	N/A		#VALUE!	0.413855	#VALUE!		1563.24	1558.43	1614.81		N/A	0.00248787	N/A	0.00248787		N/A	0.000265559	N/A	0.000265559		S24C15	Cecil
NEBRASKA	31	SOUTHEAST	90	SALINE	SOUTHEAST SALINE	151	S31C151	CORN, GRAIN - YIELD, MEASURED IN BU / ACRE		176.9	160.8	171.5		1110.31	1009.26	1076.41		3952.7	3592.95	3832.04		4.59391	4.17581	4.45368		105.479	95.8794	102.259		0.490362	0.445733	0.475393		1650.44	1610.88	1632.23		0.00278345	0.00259226	0.00272859	0.00270143		0.00029711	0.000276701	0.000291254	0.000288355		S24C17	Charles
NEBRASKA	31	EAST	60	SARPY	EAST SARPY	153	S31C153	CORN, GRAIN - YIELD, MEASURED IN BU / ACRE		197.5	N/A	191.1		1239.6	N/A	1199.43		4412.99	N/A	4269.98		5.12888	N/A	4.96267		117.762	N/A	113.946		0.547464	#VALUE!	0.529724		1576.23	1560.13	1591.78		0.00325389	N/A	0.00311769	0.00318579		0.000347325	N/A	0.000332787	0.000340056		S24C19	Dorchester
NEBRASKA	31	EAST	60	SAUNDERS	EAST SAUNDERS	155	S31C155	CORN, GRAIN - YIELD, MEASURED IN BU / ACRE		185.6	186.3	179.4		1164.91	1169.31	1126		4147.09	4162.73	4008.56		4.81984	4.83802	4.65884		110.667	111.084	106.97		0.514478	0.516418	0.497292		1588.35	1568.17	1590.38		0.0030345	0.00308514	0.00292939	0.00301634		0.000323907	0.000329313	0.000312687	0.000321969		S24C21	Frederick
NEBRASKA	31	NORTHWEST	10	SCOTTS BLUFF	NORTHWEST SCOTTS BLUFF	157	S31C157	CORN, GRAIN - YIELD, MEASURED IN BU / ACRE		177.5	165.3	161.6		1114.07	1037.5	1014.28		3966.1	3693.5	3610.83		4.6095	4.29267	4.19659		105.837	98.5626	96.3564		0.492025	0.458207	0.44795		1673.16	1653.17	1719.18		0.00275496	0.00259663	0.00244104	0.00259755		0.000294069	0.000277169	0.000260561	0.000277266		S24C23	Garrett
NEBRASKA	31	EAST	60	SEWARD	EAST SEWARD	159	S31C159	CORN, GRAIN - YIELD, MEASURED IN BU / ACRE		194.2	176.3	183.6		1218.89	1106.54	1152.36		4339.25	3939.29	4102.4		5.04318	4.57833	4.76791		115.795	105.121	109.474		0.538317	0.488698	0.508934		1631.52	1591.27	1626.06		0.00309109	0.00287716	0.00293218	0.00296681		0.000329948	0.000307112	0.000312986	0.000316682		S24C25	Harford
NEBRASKA	31	NORTHWEST	10	SHERIDAN	NORTHWEST SHERIDAN	161	S31C161	CORN, GRAIN - YIELD, MEASURED IN BU / ACRE		168.7	154.5	144.7		1058.84	969.715	908.205		3769.47	3452.18	3233.21		4.38097	4.01221	3.75771		100.59	92.1229	86.2795		0.467631	0.428269	0.401104		1649.8	1625.21	1692.52		0.00265545	0.00246873	0.00222019	0.00244812		0.000283447	0.000263516	0.000236986	0.000261317		S24C27	Howard
NEBRASKA	31	CENTRAL	50	SHERMAN	CENTRAL SHERMAN	163	S31C163	CORN, GRAIN - YIELD, MEASURED IN BU / ACRE		154.9	172	194.5		972.225	1079.55	1220.77		3461.12	3843.21	4345.95		4.0226	4.46667	5.05097		92.3614	102.558	115.973		0.429378	0.476779	0.539148		1662.07	1620.74	1646.33		0.00242023	0.00275594	0.00306802	0.00274806		0.000258339	0.000294174	0.000327485	0.000293333		S24C29	Kent
NEBRASKA	31	NORTHWEST	10	SIOUX	NORTHWEST SIOUX	165	S31C165	CORN, GRAIN - YIELD, MEASURED IN BU / ACRE		178	150.3	N/A		1117.21	943.354	N/A		3977.27	3358.34	N/A		4.62248	3.90314	N/A		106.135	89.6186	N/A		0.493411	0.416627	#VALUE!		1657.27	1654.54	1721.19		0.00278921	0.00235905	N/A	0.00257413		0.000297725	0.000251808	N/A	0.000274767		S24C3	Anne Arundel
NEBRASKA	31	NORTHEAST	30	STANTON	NORTHEAST STANTON	167	S31C167	CORN, GRAIN - YIELD, MEASURED IN BU / ACRE		178.6	194.7	190.6		1120.98	1222.03	1196.3		3990.68	4350.42	4258.81		4.63806	5.05616	4.94969		106.493	116.093	113.648		0.495074	0.539703	0.528338		1565.26	1562.06	1576.16		0.00296313	0.00323686	0.00314035	0.00311344		0.000316289	0.000345507	0.000335206	0.000332334		S24C31	Montgomery
NEBRASKA	31	SOUTHEAST	90	THAYER	SOUTHEAST THAYER	169	S31C169	CORN, GRAIN - YIELD, MEASURED IN BU / ACRE		196.6	185.4	179.8		1233.95	1163.66	1128.51		4392.88	4142.62	4017.49		5.1055	4.81465	4.66922		117.226	110.547	107.208		0.544969	0.513923	0.4984		1676.66	1640.85	1653.89		0.00304504	0.00293424	0.00282318	0.00293415		0.000325033	0.000313206	0.00030135	0.000313196		S24C33	Prince George's
NEBRASKA	31	NORTH	20	BROWN	NORTH BROWN	17	S31C17	CORN, GRAIN - YIELD, MEASURED IN BU / ACRE		193.2	N/A	212.9		1212.61	N/A	1336.26		4316.91	N/A	4757.09		5.01721	N/A	5.5288		115.198	N/A	126.945		0.535545	#VALUE!	0.590153		1619.9	1606.09	1659.42		0.00309723	N/A	0.00333177	0.0032145		0.000330604	N/A	0.000355638	0.000343121		S24C35	Queen Anne's
NEBRASKA	31	NORTH	20	THOMAS	NORTH THOMAS	171	S31C171	CORN, GRAIN - YIELD, MEASURED IN BU / ACRE		N/A	183.8	N/A		N/A	1153.62	N/A		N/A	4106.87	N/A		N/A	4.7731	N/A		N/A	109.593	N/A		#VALUE!	0.509488	#VALUE!		1668.9	1636.62	1684.46		N/A	0.00291644	N/A	0.00291644		N/A	0.000311305	N/A	0.000311305		S24C37	St. Mary's
NEBRASKA	31	NORTHEAST	30	THURSTON	NORTHEAST THURSTON	173	S31C173	CORN, GRAIN - YIELD, MEASURED IN BU / ACRE		181.3	N/A	191.1		1137.92	N/A	1199.43		4051.01	N/A	4269.98		4.70818	N/A	4.96267		108.103	N/A	113.946		0.502558	#VALUE!	0.529724		1534.19	1540.76	1556.69		0.00306884	N/A	0.00318797	0.0031284		0.000327572	N/A	0.000340288	0.00033393		S24C39	Somerset
NEBRASKA	31	CENTRAL	50	VALLEY	CENTRAL VALLEY	175	S31C175	CORN, GRAIN - YIELD, MEASURED IN BU / ACRE		169	187.8	182.3		1060.72	1178.72	1144.2		3776.18	4196.25	4073.35		4.38876	4.87698	4.73415		100.769	111.979	108.699		0.468463	0.520576	0.50533		1636.42	1616.36	1635.86		0.00268193	0.00301726	0.00289398	0.00286439		0.000286273	0.000322067	0.000308908	0.000305749		S24C41	Talbot
NEBRASKA	31	EAST	60	WASHINGTON	EAST WASHINGTON	177	S31C177	CORN, GRAIN - YIELD, MEASURED IN BU / ACRE		159.4	187.6	183		1000.47	1177.47	1148.59		3561.67	4191.78	4089		4.13946	4.87178	4.75232		95.0446	111.859	109.116		0.441852	0.520022	0.507271		1560.56	1554.79	1569.96		0.00265255	0.0031334	0.00302704	0.00293766		0.000283137	0.000334464	0.000323111	0.000313571		S24C43	Washington
NEBRASKA	31	NORTHEAST	30	WAYNE	NORTHEAST WAYNE	179	S31C179	CORN, GRAIN - YIELD, MEASURED IN BU / ACRE		188.5	203.1	194		1183.11	1274.75	1217.64		4211.89	4538.11	4334.78		4.89515	5.2743	5.03798		112.396	121.101	115.675		0.522516	0.562987	0.537762		1545.93	1554.69	1563.24		0.00316648	0.00339251	0.00322278	0.00326059		0.000337995	0.000362122	0.000344005	0.000348041		S24C45	Wicomico
NEBRASKA	31	SOUTH	80	WEBSTER	SOUTH WEBSTER	181	S31C181	CORN, GRAIN - YIELD, MEASURED IN BU / ACRE		140.9	159.7	157.7		884.355	1002.35	989.799		3148.3	3568.37	3523.69		3.65903	4.14725	4.09531		84.0137	95.2235	94.031		0.390571	0.442684	0.43714		1708.2	1662.77	1672.42		0.00214204	0.00249418	0.00244873	0.00236165		0.000228645	0.000266233	0.000261382	0.000252086		S24C47	Worcester
NEBRASKA	31	NORTH	20	WHEELER	NORTH WHEELER	183	S31C183	CORN, GRAIN - YIELD, MEASURED IN BU / ACRE		197.6	N/A	N/A		1240.23	N/A	N/A		4415.22	N/A	N/A		5.13147	N/A	N/A		117.822	N/A	N/A		0.547741	#VALUE!	#VALUE!		1598.63	1604.42	1622.23		0.00320992	N/A	N/A	0.00320992		0.000342632	N/A	N/A	0.000342632		S24C5	Baltimore
NEBRASKA	31	EAST	60	YORK	EAST YORK	185	S31C185	CORN, GRAIN - YIELD, MEASURED IN BU / ACRE		197.7	214.8	197.6		1240.86	1348.19	1240.23		4417.46	4799.54	4415.22		5.13407	5.57814	5.13147		117.882	128.078	117.822		0.548019	0.595419	0.547741		1639.96	1601.67	1626.39		0.00313061	0.0034827	0.00315513	0.00325615		0.000334166	0.000371749	0.000336784	0.000347566		S24C510	Baltimore
NEBRASKA	31	CENTRAL	50	BUFFALO	CENTRAL BUFFALO	19	S31C19	CORN, GRAIN - YIELD, MEASURED IN BU / ACRE		190.8	202	199.5		1197.55	1267.85	1252.16		4263.28	4513.54	4457.68		4.95488	5.24574	5.18081		113.767	120.445	118.955		0.528892	0.559938	0.553008		1682.96	1640.72	1664.49		0.00294415	0.00319722	0.00311255	0.00308464		0.000314263	0.000341276	0.000332239	0.000329259		S24C9	Calvert
NEBRASKA	31	NORTHEAST	30	BURT	NORTHEAST BURT	21	S31C21	CORN, GRAIN - YIELD, MEASURED IN BU / ACRE		171.5	193.2	182.3		1076.41	1212.61	1144.2		3832.04	4316.91	4073.35		4.45368	5.01721	4.73415		102.259	115.198	108.699		0.475393	0.535545	0.50533		1539.57	1550.52	1559.79		0.00289281	0.00323582	0.00303512	0.00305458		0.000308783	0.000345397	0.000323973	0.000326051		S25C1	Barnstable
NEBRASKA	31	EAST	60	BUTLER	EAST BUTLER	23	S31C23	CORN, GRAIN - YIELD, MEASURED IN BU / ACRE		182.6	193.4	185.9		1146.08	1213.87	1166.8		4080.06	4321.38	4153.79		4.74194	5.0224	4.82764		108.878	115.318	110.846		0.506162	0.536099	0.515309		1605.17	1582.55	1603.21		0.00295417	0.00317361	0.00301123	0.00304634		0.000315332	0.000338757	0.000321423	0.000325171		S25C11	Franklin
NEBRASKA	31	EAST	60	CASS	EAST CASS	25	S31C25	CORN, GRAIN - YIELD, MEASURED IN BU / ACRE		170.2	182	181.3		1068.26	1142.32	1137.92		3802.99	4066.65	4051.01		4.41992	4.72636	4.70818		101.484	108.52	108.103		0.471789	0.504499	0.502558		1591.93	1565.49	1604.04		0.00277645	0.00301909	0.0029352	0.00291025		0.000296363	0.000322262	0.000313308	0.000310644		S25C13	Hampden
NEBRASKA	31	NORTHEAST	30	CEDAR	NORTHEAST CEDAR	27	S31C27	CORN, GRAIN - YIELD, MEASURED IN BU / ACRE		184.8	195.8	183.5		1159.89	1228.93	1151.73		4129.22	4375	4100.17		4.79907	5.08473	4.76531		110.19	116.749	109.415		0.51226	0.542752	0.508657		1538.17	1548.5	1555.8		0.00311999	0.00328365	0.00306293	0.00315552		0.000333032	0.000350502	0.000326942	0.000336825		S25C15	Hampshire
NEBRASKA	31	SOUTHWEST	70	CHASE	SOUTHWEST CHASE	29	S31C29	CORN, GRAIN - YIELD, MEASURED IN BU / ACRE		186.3	178.4	173.7		1169.31	1119.72	1090.22		4162.73	3986.21	3881.19		4.83802	4.63287	4.51081		111.084	106.374	103.571		0.516418	0.49452	0.481491		1740.83	1708.3	1756.91		0.00277915	0.00271198	0.00256747	0.0026862		0.000296651	0.000289481	0.000274056	0.000286729		S25C17	Middlesex
NEBRASKA	31	NORTHEAST	30	ANTELOPE	NORTHEAST ANTELOPE	3	S31C3	CORN, GRAIN - YIELD, MEASURED IN BU / ACRE		185.9	198.6	203		1166.8	1246.51	1274.12		4153.79	4437.57	4535.88		4.82764	5.15744	5.2717		110.846	118.418	121.042		0.515309	0.550513	0.56271		1567.41	1579.09	1583.79		0.00308001	0.00326608	0.00332854	0.00322488		0.000328765	0.000348627	0.000355293	0.000344228		S25C19	Nantucket
NEBRASKA	31	NORTH	20	CHERRY	NORTH CHERRY	31	S31C31	CORN, GRAIN - YIELD, MEASURED IN BU / ACRE		N/A	174.9	183.8		N/A	1097.75	1153.62		N/A	3908.01	4106.87		N/A	4.54198	4.7731		N/A	104.287	109.593		#VALUE!	0.484818	0.509488		1628.39	1611.34	1674.07		N/A	0.00281876	0.0028512	0.00283498		N/A	0.000300879	0.000304341	0.00030261		S25C21	Norfolk
NEBRASKA	31	NORTHWEST	10	CHEYENNE	NORTHWEST CHEYENNE	33	S31C33	CORN, GRAIN - YIELD, MEASURED IN BU / ACRE		139.7	N/A	N/A		876.823	N/A	N/A		3121.49	N/A	N/A		3.62787	N/A	N/A		83.2982	N/A	N/A		0.387244	#VALUE!	#VALUE!		1716.02	1678.06	1737.06		0.00211412	N/A	N/A	0.00211412		0.000225664	N/A	N/A	0.000225664		S25C23	Plymouth
NEBRASKA	31	SOUTHEAST	90	CLAY	SOUTHEAST CLAY	35	S31C35	CORN, GRAIN - YIELD, MEASURED IN BU / ACRE		203	202.1	174.2		1274.12	1268.47	1093.36		4535.88	4515.77	3892.37		5.2717	5.24833	4.5238		121.042	120.505	103.869		0.56271	0.560215	0.482877		1675.68	1635.74	1641.09		0.00314601	0.00320854	0.00275658	0.00303704		0.00033581	0.000342484	0.000294242	0.000324179		S25C25	Suffolk
NEBRASKA	31	EAST	60	COLFAX	EAST COLFAX	37	S31C37	CORN, GRAIN - YIELD, MEASURED IN BU / ACRE		202	204.8	181.2		1267.85	1285.42	1137.3		4513.54	4576.1	4048.78		5.24574	5.31845	4.70558		120.445	122.115	108.043		0.559938	0.5677	0.502281		1577.29	1572.42	1586.05		0.00332579	0.00338233	0.00296686	0.00322499		0.000355	0.000361036	0.000316687	0.000344241		S25C27	Worcester
NEBRASKA	31	NORTHEAST	30	CUMING	NORTHEAST CUMING	39	S31C39	CORN, GRAIN - YIELD, MEASURED IN BU / ACRE		181.1	200.1	197.8		1136.67	1255.92	1241.49		4046.54	4471.08	4419.69		4.70298	5.19639	5.13667		107.984	119.313	117.941		0.502004	0.554671	0.548296		1551.22	1552.62	1568.04		0.0030318	0.00334686	0.00327585	0.00321817		0.000323619	0.000357249	0.00034967	0.000343512		S25C3	Berkshire
NEBRASKA	31	CENTRAL	50	CUSTER	CENTRAL CUSTER	41	S31C41	CORN, GRAIN - YIELD, MEASURED IN BU / ACRE		176.6	188.2	183.4		1108.42	1181.23	1151.1		3945.99	4205.19	4097.93		4.58612	4.88736	4.76271		105.3	112.217	109.355		0.48953	0.521685	0.508379		1675.03	1638.84	1674.71		0.00273794	0.00298221	0.0028439	0.00285468		0.000292251	0.000318326	0.000303563	0.000304713		S25C5	Bristol
NEBRASKA	31	NORTHEAST	30	DAKOTA	NORTHEAST DAKOTA	43	S31C43	CORN, GRAIN - YIELD, MEASURED IN BU / ACRE		186.8	N/A	182.4		1172.44	N/A	1144.83		4173.9	N/A	4075.59		4.85101	N/A	4.73674		111.382	N/A	108.759		0.517804	#VALUE!	0.505607		1520.26	1534.86	1545.74		0.00319091	N/A	0.00306439	0.00312765		0.000340602	N/A	0.000327097	0.00033385		S25C7	Dukes
NEBRASKA	31	NORTHWEST	10	DAWES	NORTHWEST DAWES	45	S31C45	CORN, GRAIN - YIELD, MEASURED IN BU / ACRE		108.2	173.5	N/A		679.114	1088.97	N/A		2417.65	3876.73	N/A		2.80984	4.50562	N/A		64.5158	103.452	N/A		0.299927	0.480937	#VALUE!		1630.69	1625.31	1698.29		0.0017231	0.00277216	N/A	0.00224763		0.000183927	0.000295905	N/A	0.000239916		S25C9	Essex
NEBRASKA	31	CENTRAL	50	DAWSON	CENTRAL DAWSON	47	S31C47	CORN, GRAIN - YIELD, MEASURED IN BU / ACRE		205.4	212	206.9		1289.19	1330.61	1298.6		4589.51	4736.98	4623.02		5.33403	5.50543	5.37298		122.473	126.408	123.367		0.569363	0.587658	0.573521		1699.44	1653.66	1686.3		0.0031387	0.00332924	0.00318626	0.00321806		0.00033503	0.000355368	0.000340106	0.000343501		S26C1	Alcona
NEBRASKA	31	NORTHEAST	30	DIXON	NORTHEAST DIXON	51	S31C51	CORN, GRAIN - YIELD, MEASURED IN BU / ACRE		181	189.9	182.3		1136.04	1191.9	1144.2		4044.31	4243.17	4073.35		4.70039	4.93151	4.73415		107.924	113.231	108.699		0.501727	0.526397	0.50533		1525.05	1545.65	1551.66		0.00308212	0.00319057	0.00305102	0.0031079		0.00032899	0.000340567	0.000325671	0.000331743		S26C101	Manistee
NEBRASKA	31	EAST	60	DODGE	EAST DODGE	53	S31C53	CORN, GRAIN - YIELD, MEASURED IN BU / ACRE		177.5	194.8	174.8		1114.07	1222.66	1097.13		3966.1	4352.66	3905.77		4.6095	5.05876	4.53938		105.837	116.152	104.227		0.492025	0.53998	0.48454		1567.27	1561.89	1572.65		0.0029411	0.00323887	0.00288645	0.00302214		0.000313937	0.000345722	0.000308104	0.000322588		S26C103	Marquette
NEBRASKA	31	EAST	60	DOUGLAS	EAST DOUGLAS	55	S31C55	CORN, GRAIN - YIELD, MEASURED IN BU / ACRE		182.9	N/A	183.9		1147.97	N/A	1154.24		4086.76	N/A	4109.11		4.74973	N/A	4.7757		109.057	N/A	109.653		0.506993	#VALUE!	0.509765		1565.24	1556.86	1579.22		0.0030345	N/A	0.00302409	0.0030293		0.000323908	N/A	0.000322796	0.000323352		S26C105	Mason
NEBRASKA	31	SOUTHWEST	70	DUNDY	SOUTHWEST DUNDY	57	S31C57	CORN, GRAIN - YIELD, MEASURED IN BU / ACRE		160.7	153.8	147.1		1008.63	965.321	923.269		3590.72	3436.54	3286.84		4.17322	3.99403	3.82004		95.8197	91.7055	87.7105		0.445456	0.426329	0.407757		1762.78	1732.23	1767.39		0.00236741	0.00230572	0.0021614	0.00227817		0.000252701	0.000246116	0.000230711	0.000243176		S26C107	Mecosta
NEBRASKA	31	SOUTHEAST	90	FILLMORE	SOUTHEAST FILLMORE	59	S31C59	CORN, GRAIN - YIELD, MEASURED IN BU / ACRE		198.7	199.4	193.6		1247.13	1251.53	1215.12		4439.8	4455.44	4325.84		5.16004	5.17822	5.0276		118.478	118.895	115.437		0.550791	0.552731	0.536654		1664.24	1627.33	1639.06		0.00310054	0.00318203	0.00306737	0.00311664		0.000330956	0.000339655	0.000327415	0.000332676		S26C109	Menominee
NEBRASKA	31	SOUTH	80	FRANKLIN	SOUTH FRANKLIN	61	S31C61	CORN, GRAIN - YIELD, MEASURED IN BU / ACRE		169.7	186	181.9		1065.12	1167.42	1141.69		3791.82	4156.03	4064.42		4.40694	4.83023	4.72376		101.186	110.905	108.461		0.470403	0.515587	0.504221		1715.12	1676.41	1683.62		0.00256946	0.0028813	0.00280572	0.00275216		0.000274269	0.000307554	0.000299487	0.00029377		S26C11	Arenac
NEBRASKA	31	SOUTHWEST	70	FRONTIER	SOUTHWEST FRONTIER	63	S31C63	CORN, GRAIN - YIELD, MEASURED IN BU / ACRE		131.5	151.9	151.4		825.356	953.396	950.258		2938.27	3394.09	3382.92		3.41492	3.94469	3.9317		78.4088	90.5726	90.2745		0.364514	0.421062	0.419676		1728.21	1686.73	1719.71		0.00197599	0.00233866	0.00228626	0.0022003		0.00021092	0.000249632	0.000244039	0.000234864		S26C111	Midland
NEBRASKA	31	SOUTH	80	FURNAS	SOUTH FURNAS	65	S31C65	CORN, GRAIN - YIELD, MEASURED IN BU / ACRE		122.4	153.8	144.9		768.24	965.321	909.461		2734.93	3436.54	3237.68		3.1786	3.99403	3.76291		72.9828	91.7055	86.3988		0.339289	0.426329	0.401659		1726.88	1697.12	1711.81		0.00184066	0.00235342	0.0021982	0.00213076		0.000196475	0.000251207	0.00023464	0.000227441		S26C113	Missaukee
NEBRASKA	31	SOUTHEAST	90	GAGE	SOUTHEAST GAGE	67	S31C67	CORN, GRAIN - YIELD, MEASURED IN BU / ACRE		169.7	152.6	137.6		1065.12	957.789	863.642		3791.82	3409.73	3074.57		4.40694	3.96287	3.57333		101.186	90.99	82.046		0.470403	0.423003	0.381423		1642.66	1603.71	1636.01		0.00268281	0.00247106	0.00218418	0.00244601		0.000286367	0.000263765	0.000233142	0.000261091		S26C115	Monroe
NEBRASKA	31	NORTHWEST	10	GARDEN	NORTHWEST GARDEN	69	S31C69	CORN, GRAIN - YIELD, MEASURED IN BU / ACRE		143.9	N/A	N/A		903.184	N/A	N/A		3215.34	N/A	N/A		3.73694	N/A	N/A		85.8025	N/A	N/A		0.398887	#VALUE!	#VALUE!		1702.92	1655.53	1720.65		0.00219443	N/A	N/A	0.00219443		0.000234237	N/A	N/A	0.000234237		S26C117	Montcalm
NEBRASKA	31	NORTHWEST	10	BANNER	NORTHWEST BANNER	7	S31C7	CORN, GRAIN - YIELD, MEASURED IN BU / ACRE		90.3	N/A	81.9		566.765	N/A	514.043		2017.68	N/A	1829.99		2.345	N/A	2.12686		53.8427	N/A	48.8341		0.250309	#VALUE!	0.227024		1688.39	1651.6	1704.16		0.0013889	N/A	0.00124804	0.00131847		0.000148253	N/A	0.000133218	0.000140735		S26C119	Montmorency
NEBRASKA	31	NORTH	20	GARFIELD	NORTH GARFIELD	71	S31C71	CORN, GRAIN - YIELD, MEASURED IN BU / ACRE		137.4	177.2	192.8		862.387	1112.19	1210.1		3070.1	3959.4	4307.97		3.56814	4.6017	5.00682		81.9268	105.658	114.96		0.380869	0.491193	0.534436		1620.6	1620.12	1642.42		0.00220174	0.00284035	0.00304844	0.00269684		0.000235017	0.000303183	0.000325395	0.000287865		S26C121	Muskegon
NEBRASKA	31	SOUTH	80	GOSPER	SOUTH GOSPER	73	S31C73	CORN, GRAIN - YIELD, MEASURED IN BU / ACRE		187.1	186.3	178.2		1174.33	1169.31	1118.47		4180.61	4162.73	3981.74		4.8588	4.83802	4.62767		111.561	111.084	106.254		0.518636	0.516418	0.493965		1718.33	1673.5	1698.58		0.00282763	0.00289096	0.00272444	0.00281434		0.000301825	0.000308586	0.000290811	0.000300407		S26C123	Newaygo
NEBRASKA	31	CENTRAL	50	GREELEY	CENTRAL GREELEY	77	S31C77	CORN, GRAIN - YIELD, MEASURED IN BU / ACRE		176.5	181.1	186.7		1107.8	1136.67	1171.82		3943.76	4046.54	4171.67		4.58353	4.70298	4.84841		105.241	107.984	111.323		0.489253	0.502004	0.517527		1627.44	1608.14	1619.09		0.0028164	0.00292449	0.00299453	0.00291181		0.000300627	0.000312164	0.000319641	0.000310811		S26C125	Oakland
NEBRASKA	31	CENTRAL	50	HALL	CENTRAL HALL	79	S31C79	CORN, GRAIN - YIELD, MEASURED IN BU / ACRE		204.8	200.3	186.4		1285.42	1257.18	1169.93		4576.1	4475.55	4164.97		5.31845	5.20159	4.84062		122.115	119.432	111.144		0.5677	0.555226	0.516695		1669.43	1624.01	1633.09		0.00318579	0.00320293	0.00296409	0.0031176		0.000340056	0.000341886	0.000316391	0.000332778		S26C127	Oceana
NEBRASKA	31	EAST	60	HAMILTON	EAST HAMILTON	81	S31C81	CORN, GRAIN - YIELD, MEASURED IN BU / ACRE		209	212.9	202.3		1311.78	1336.26	1269.73		4669.95	4757.09	4520.24		5.42752	5.5288	5.25353		124.619	126.945	120.624		0.579342	0.590153	0.56077		1650.77	1611.84	1621.43		0.00328787	0.00343012	0.00324006	0.00331935		0.000350953	0.000366136	0.000345849	0.000354312		S26C129	Ogemaw
NEBRASKA	31	SOUTH	80	HARLAN	SOUTH HARLAN	83	S31C83	CORN, GRAIN - YIELD, MEASURED IN BU / ACRE		163.8	180.9	168.8		1028.09	1135.41	1059.47		3659.99	4042.07	3771.71		4.25372	4.69779	4.38357		97.6682	107.864	100.649		0.454049	0.50145	0.467909		1716.96	1686.87	1697.6		0.00247747	0.00278492	0.00258221	0.00261487		0.000264449	0.000297266	0.00027563	0.000279115		S26C13	Baraga
NEBRASKA	31	SOUTHWEST	70	HAYES	SOUTHWEST HAYES	85	S31C85	CORN, GRAIN - YIELD, MEASURED IN BU / ACRE		149.9	149.3	145.5		940.843	937.077	913.227		3349.4	3335.99	3251.09		3.89275	3.87717	3.77849		89.3801	89.0223	86.7565		0.415518	0.413855	0.403322		1738.92	1706.93	1748.06		0.0022386	0.00227143	0.00216153	0.00222385		0.000238952	0.000242456	0.000230725	0.000237378		S26C131	Ontonagon
NEBRASKA	31	SOUTHWEST	70	HITCHCOCK	SOUTHWEST HITCHCOCK	87	S31C87	CORN, GRAIN - YIELD, MEASURED IN BU / ACRE		107	122.2	131.3		671.582	766.985	824.101		2390.83	2730.47	2933.8		2.77868	3.17341	3.40973		63.8003	72.8636	78.2896		0.296601	0.338735	0.36396		1746.94	1714.74	1753.23		0.0015906	0.00185067	0.00194483	0.00179536		0.000169783	0.000197543	0.000207594	0.00019164		S26C133	Osceola
NEBRASKA	31	NORTH	20	HOLT	NORTH HOLT	89	S31C89	CORN, GRAIN - YIELD, MEASURED IN BU / ACRE		169.6	201.6	205.9		1064.49	1265.34	1292.33		3789.58	4504.6	4600.68		4.40434	5.23535	5.34701		101.127	120.207	122.771		0.470126	0.558829	0.570749		1579.15	1579.26	1620.22		0.00278906	0.00331506	0.00330018	0.00313477		0.000297708	0.000353855	0.000352266	0.00033461		S26C135	Oscoda
NEBRASKA	31	NORTH	20	BLAINE	NORTH BLAINE	9	S31C9	CORN, GRAIN - YIELD, MEASURED IN BU / ACRE		154.3	167.2	153.8		968.459	1049.43	965.321		3447.72	3735.96	3436.54		4.00701	4.34201	3.99403		92.0037	99.6955	91.7055		0.427715	0.463474	0.426329		1660.66	1635.02	1673.37		0.00241291	0.00265563	0.00238682	0.00248512		0.000257557	0.000283467	0.000254773	0.000265266		S26C137	Otsego
NEBRASKA	31	CENTRAL	50	HOWARD	CENTRAL HOWARD	93	S31C93	CORN, GRAIN - YIELD, MEASURED IN BU / ACRE		176.2	183.2	183.9		1105.91	1149.85	1154.24		3937.05	4093.46	4109.11		4.57574	4.75752	4.7757		105.062	109.236	109.653		0.488421	0.507825	0.509765		1649.91	1607.97	1619.59		0.00277332	0.00295871	0.00294871	0.00289358		0.000296029	0.000315817	0.00031475	0.000308865		S26C139	Ottawa
NEBRASKA	31	SOUTHEAST	90	JEFFERSON	SOUTHEAST JEFFERSON	95	S31C95	CORN, GRAIN - YIELD, MEASURED IN BU / ACRE		185.3	167.6	155.4		1163.03	1051.94	975.364		4140.39	3744.89	3472.29		4.81205	4.3524	4.03558		110.488	99.934	92.6595		0.513646	0.464582	0.430764		1662.77	1623.27	1640.94		0.002894	0.00268126	0.00245931	0.00267819		0.00030891	0.000286201	0.000262511	0.000285874		S26C141	Presque Isle
NEBRASKA	31	SOUTHEAST	90	JOHNSON	SOUTHEAST JOHNSON	97	S31C97	CORN, GRAIN - YIELD, MEASURED IN BU / ACRE		160.3	147	141.3		1006.12	922.641	886.865		3581.78	3284.6	3157.24		4.16283	3.81744	3.66942		95.5812	87.6509	84.2522		0.444347	0.40748	0.391679		1613.93	1577.75	1626.5		0.00257931	0.00241955	0.00225602	0.00241829		0.00027532	0.000258266	0.000240811	0.000258132		S26C143	Roscommon
NEBRASKA	31	SOUTH	80	KEARNEY	SOUTH KEARNEY	99	S31C99	CORN, GRAIN - YIELD, MEASURED IN BU / ACRE		203.4	210.7	198.7		1276.63	1322.45	1247.13		4544.82	4707.93	4439.8		5.28209	5.47167	5.16004		121.28	125.633	118.478		0.563819	0.584054	0.550791		1699.75	1662.71	1673.01		0.00310757	0.00329081	0.00308428	0.00316089		0.000331707	0.000351266	0.000329221	0.000337398		S26C145	Saginaw
NEW JERSEY	34	SOUTH	80	ATLANTIC	SOUTH ATLANTIC	1	S34C1	CORN, GRAIN - YIELD, MEASURED IN BU / ACRE		135.5	N/A	76.5		850.462	N/A	480.15		3027.64	N/A	1709.33		3.5188	N/A	1.98663		80.7939	N/A	45.6143		0.375602	#VALUE!	0.212056		1550.12	1578.82	1570.87		0.00227002	N/A	0.00126467	0.00176734		0.000242305	N/A	0.000134993	0.000188649		S26C147	St. Clair
NEW JERSEY	34	SOUTH	80	CUMBERLAND	SOUTH CUMBERLAND	11	S34C11	CORN, GRAIN - YIELD, MEASURED IN BU / ACRE		168.5	165.4	163.3		1057.59	1038.13	1024.95		3765	3695.74	3648.81		4.37577	4.29527	4.24074		100.471	98.6222	97.37		0.467077	0.458484	0.452663		1556.36	1577.77	1583.45		0.00281154	0.00272237	0.00267816	0.00273736		0.000300109	0.00029059	0.000285871	0.00029219		S26C149	St. Joseph
NEW JERSEY	34	SOUTH	80	GLOUCESTER	SOUTH GLOUCESTER	15	S34C15	CORN, GRAIN - YIELD, MEASURED IN BU / ACRE		162.1	134.2	74.3		1017.42	842.302	466.342		3622	2998.6	1660.18		4.20957	3.48504	1.9295		96.6545	80.0187	44.3025		0.449336	0.371998	0.205957		1534.17	1556.75	1561.81		0.00274388	0.00223866	0.00123542	0.00207265		0.000292886	0.000238958	0.000131871	0.000221238		S26C15	Barry
NEW JERSEY	34	NORTH	20	HUNTERDON	NORTH HUNTERDON	19	S34C19	CORN, GRAIN - YIELD, MEASURED IN BU / ACRE		168.6	147.5	157.3		1058.21	925.779	987.289		3767.24	3295.77	3514.75		4.37837	3.83043	4.08492		100.53	87.9491	93.7924		0.467354	0.408866	0.436031		1497.81	1529	1543.6		0.00292318	0.00250518	0.00264636	0.00269158		0.000312025	0.000267407	0.000282477	0.000287303		S26C151	Sanilac
NEW JERSEY	34	CENTRAL	50	MERCER	CENTRAL MERCER	21	S34C21	CORN, GRAIN - YIELD, MEASURED IN BU / ACRE		150.8	128.8	149.2		946.492	808.409	936.449		3369.51	2877.94	3333.76		3.91612	3.34481	3.87457		89.9167	76.7989	88.9627		0.418013	0.35703	0.413578		1517.6	1551.05	1543.62		0.00258047	0.00215648	0.00251006	0.00241567		0.000275444	0.000230186	0.000267927	0.000257852		S26C153	Schoolcraft
NEW JERSEY	34	CENTRAL	50	MIDDLESEX	CENTRAL MIDDLESEX	23	S34C23	CORN, GRAIN - YIELD, MEASURED IN BU / ACRE		137.6	130	149.7		863.642	815.941	939.588		3074.57	2904.75	3344.93		3.57333	3.37597	3.88756		82.046	77.5144	89.2608		0.381423	0.360356	0.414964		1512.06	1541.76	1539.62		0.00236322	0.00218968	0.00252501	0.00235931		0.000252254	0.00023373	0.000269524	0.000251836		S26C155	Shiawassee
NEW JERSEY	34	NORTH	20	MORRIS	NORTH MORRIS	27	S34C27	CORN, GRAIN - YIELD, MEASURED IN BU / ACRE		133.3	136.4	N/A		836.654	856.111	N/A		2978.49	3047.75	N/A		3.46167	3.54217	N/A		79.4821	81.3305	N/A		0.369504	0.378097	#VALUE!		1497.96	1532.54	1542.07		0.00231092	0.00231131	N/A	0.00231111		0.000246671	0.000246713	N/A	0.000246692		S26C157	Tuscola
NEW JERSEY	34	SOUTH	80	SALEM	SOUTH SALEM	33	S34C33	CORN, GRAIN - YIELD, MEASURED IN BU / ACRE		178.3	145.6	152.4		1119.09	913.854	956.534		3983.98	3253.32	3405.26		4.63027	3.78108	3.95767		106.314	86.8161	90.8707		0.494242	0.403599	0.422448		1543.04	1557.57	1569.32		0.00300075	0.00242755	0.0025219	0.00265007		0.000320304	0.000259121	0.000269192	0.000282872		S26C159	Van Buren
NEW JERSEY	34	NORTH	20	SOMERSET	NORTH SOMERSET	35	S34C35	CORN, GRAIN - YIELD, MEASURED IN BU / ACRE		100.8	N/A	N/A		632.668	N/A	N/A		2252.3	N/A	N/A		2.61767	N/A	N/A		60.1035	N/A	N/A		0.279415	#VALUE!	#VALUE!		1500.88	1526.71	1538.39		0.00174409	N/A	N/A	0.00174409		0.000186167	N/A	N/A	0.000186167		S26C161	Washtenaw
NEW JERSEY	34	NORTH	20	SUSSEX	NORTH SUSSEX	37	S34C37	CORN, GRAIN - YIELD, MEASURED IN BU / ACRE		111	N/A	N/A		696.688	N/A	N/A		2480.21	N/A	N/A		2.88256	N/A	N/A		66.1854	N/A	N/A		0.307689	#VALUE!	#VALUE!		1475.22	1519.69	1524.24		0.00195398	N/A	N/A	0.00195398		0.000208571	N/A	N/A	0.000208571		S26C163	Wayne
NEW JERSEY	34	NORTH	20	WARREN	NORTH WARREN	41	S34C41	CORN, GRAIN - YIELD, MEASURED IN BU / ACRE		158	155.8	157.9		991.682	977.874	991.055		3530.39	3481.23	3528.16		4.1031	4.04597	4.1005		94.2098	92.898	94.1502		0.437971	0.431873	0.437694		1479.16	1513.77	1525.74		0.00277394	0.00267278	0.00268755	0.00271142		0.000296095	0.000285296	0.000286873	0.000289421		S26C165	Wexford
NEW JERSEY	34	CENTRAL	50	BURLINGTON	CENTRAL BURLINGTON	5	S34C5	CORN, GRAIN - YIELD, MEASURED IN BU / ACRE		N/A	148.9	135.8		N/A	934.567	852.345		N/A	3327.06	3034.35		N/A	3.86678	3.52659		N/A	88.7838	80.9728		#VALUE!	0.412746	0.376434		1526.31	1559	1550.61		N/A	0.0024803	0.00227432	0.00237731		N/A	0.000264751	0.000242765	0.000253758		S26C17	Bay
NEW MEXICO	35	NORTHEAST	30	QUAY	NORTHEAST QUAY	37	S35C37	CORN, GRAIN - YIELD, MEASURED IN BU / ACRE		N/A	N/A	151.2		N/A	N/A	949.002		N/A	N/A	3378.45		N/A	N/A	3.92651		N/A	N/A	90.1552		#VALUE!	#VALUE!	0.419122		2009.25	1955.2	2043.18		N/A	N/A	0.00192176	0.00192176		N/A	N/A	0.000205132	0.000205132		S26C19	Benzie
NEW MEXICO	35	NORTHEAST	30	UNION	NORTHEAST UNION	59	S35C59	CORN, GRAIN - YIELD, MEASURED IN BU / ACRE		201.1	200.7	207.7		1262.2	1259.69	1303.62		4493.43	4484.49	4640.9		5.22236	5.21198	5.39376		119.909	119.67	123.844		0.557443	0.556335	0.575738		1969.91	1898.77	2001.78		0.00265107	0.00274492	0.00269448	0.00269682		0.000282979	0.000292997	0.000287613	0.000287863		S26C21	Berrien
NEW MEXICO	35	NORTHEAST	30	CURRY	NORTHEAST CURRY	9	S35C9	CORN, GRAIN - YIELD, MEASURED IN BU / ACRE		N/A	180.8	89.5		N/A	1134.79	561.744		N/A	4039.84	1999.81		N/A	4.69519	2.32422		N/A	107.805	53.3657		#VALUE!	0.501172	0.248091		2016.97	1959.73	2052.01		N/A	0.00239584	0.00113266	0.00176425		N/A	0.000255735	0.000120902	0.000188319		S26C23	Branch
NEW YORK	36	EASTERN	60	ALBANY	EASTERN ALBANY	1	S36C1	CORN, GRAIN - YIELD, MEASURED IN BU / ACRE		160	N/A	115.8		1004.24	N/A	726.815		3575.08	N/A	2587.46		4.15504	N/A	3.00721		95.4024	N/A	69.0475		0.443515	#VALUE!	0.320994		1434.52	1496.41	1500.64		0.00289647	N/A	0.00200395	0.00245021		0.000309173	N/A	0.000213905	0.000261539		S26C25	Calhoun
NEW YORK	36	SOUTHWEST	70	STEUBEN	SOUTHWEST STEUBEN	101	S36C101	CORN, GRAIN - YIELD, MEASURED IN BU / ACRE		130.8	149.3	102.5		820.962	937.077	643.338		2922.63	3335.99	2290.28		3.39674	3.87717	2.66182		77.9914	89.0223	61.1171		0.362574	0.413855	0.284127		1394.29	1436.09	1465.89		0.00243618	0.00269981	0.00181584	0.00231728		0.000260042	0.000288182	0.000193826	0.00024735		S26C27	Cass
NEW YORK	36	LONG ISLAND	91	SUFFOLK	LONG ISLAND SUFFOLK	103	S36C103	CORN, GRAIN - YIELD, MEASURED IN BU / ACRE		N/A	116.7	N/A		N/A	732.464	N/A		N/A	2607.57	N/A		N/A	3.03058	N/A		N/A	69.5841	N/A		#VALUE!	0.323489	#VALUE!		1521.86	1549.68	1570.94		N/A	0.00195562	N/A	0.00195562		N/A	0.000208746	N/A	0.000208746		S26C29	Charlevoix
NEW YORK	36	SOUTHERN	80	TIOGA	SOUTHERN TIOGA	107	S36C107	CORN, GRAIN - YIELD, MEASURED IN BU / ACRE		141.1	N/A	N/A		885.61	N/A	N/A		3152.77	N/A	N/A		3.66422	N/A	N/A		84.133	N/A	N/A		0.391125	#VALUE!	#VALUE!		1389.67	1428.18	1451.74		0.00263676	N/A	N/A	0.00263676		0.000281452	N/A	N/A	0.000281452		S26C3	Alger
NEW YORK	36	CENTRAL	50	CAYUGA	CENTRAL CAYUGA	11	S36C11	CORN, GRAIN - YIELD, MEASURED IN BU / ACRE		160.3	138.3	141.2		1006.12	868.036	886.238		3581.78	3090.21	3155.01		4.16283	3.59151	3.66682		95.5812	82.4634	84.1926		0.444347	0.383364	0.391402		1376.96	1424.05	1451.09		0.0030232	0.00252204	0.00252694	0.00269073		0.000322701	0.000269207	0.00026973	0.000287213		S26C31	Cheboygan
NEW YORK	36	SOUTHEAST	90	ULSTER	SOUTHEAST ULSTER	111	S36C111	CORN, GRAIN - YIELD, MEASURED IN BU / ACRE		153.3	N/A	126.2		962.183	N/A	792.091		3425.37	N/A	2819.84		3.98105	N/A	3.27729		91.4074	N/A	75.2486		0.424943	#VALUE!	0.349823		1449.4	1496.58	1518.51		0.00274669	N/A	0.00215823	0.00245246		0.000293186	N/A	0.000230372	0.000261779		S26C33	Chippewa
NEW YORK	36	EASTERN	60	WASHINGTON	EASTERN WASHINGTON	115	S36C115	CORN, GRAIN - YIELD, MEASURED IN BU / ACRE		N/A	131.1	131		N/A	822.845	822.218		N/A	2929.33	2927.1		N/A	3.40453	3.40194		N/A	78.1703	78.1107		#VALUE!	0.363405	0.363128		1412.55	1480.53	1474.96		N/A	0.00229954	0.00230646	0.002303		N/A	0.000245456	0.000246195	0.000245826		S26C35	Clare
NEW YORK	36	WESTERN	40	WAYNE	WESTERN WAYNE	117	S36C117	CORN, GRAIN - YIELD, MEASURED IN BU / ACRE		151	147.9	134.7		947.747	928.29	845.441		3373.98	3304.71	3009.77		3.92132	3.84081	3.49802		90.036	88.1876	80.3169		0.418568	0.409974	0.373384		1385.97	1438.8	1465.88		0.00282929	0.00266946	0.0023863	0.00262835		0.000302003	0.000284942	0.000254717	0.000280554		S26C37	Clinton
NEW YORK	36	WESTERN	40	WYOMING	WESTERN WYOMING	121	S36C121	CORN, GRAIN - YIELD, MEASURED IN BU / ACRE		N/A	160	148.6		N/A	1004.24	932.684		N/A	3575.08	3320.35		N/A	4.15504	3.85899		N/A	95.4024	88.6049		#VALUE!	0.443515	0.411915		1383	1430.65	1467.99		N/A	0.0029043	0.00262876	0.00276653		N/A	0.00031001	0.000280598	0.000295304		S26C39	Crawford
NEW YORK	36	WESTERN	40	YATES	WESTERN YATES	123	S36C123	CORN, GRAIN - YIELD, MEASURED IN BU / ACRE		168.3	156.3	N/A		1056.33	981.012	N/A		3760.54	3492.4	N/A		4.37058	4.05895	N/A		100.351	93.1962	N/A		0.466523	0.433259	#VALUE!		1387.27	1430.67	1470.29		0.00315049	0.0028371	N/A	0.00299379		0.000336288	0.000302836	N/A	0.000319562		S26C41	Delta
NEW YORK	36	SOUTHWEST	70	CHAUTAUQUA	SOUTHWEST CHAUTAUQUA	13	S36C13	CORN, GRAIN - YIELD, MEASURED IN BU / ACRE		N/A	N/A	133		N/A	N/A	834.771		N/A	N/A	2971.78		N/A	N/A	3.45388		N/A	N/A	79.3032		#VALUE!	#VALUE!	0.368672		1390.61	1421.42	1462.4		N/A	N/A	0.00236179	0.00236179		N/A	N/A	0.000252101	0.000252101		S26C43	Dickinson
NEW YORK	36	CENTRAL	50	CHENANGO	CENTRAL CHENANGO	17	S36C17	CORN, GRAIN - YIELD, MEASURED IN BU / ACRE		N/A	N/A	142.1		N/A	N/A	891.887		N/A	N/A	3175.12		N/A	N/A	3.69019		N/A	N/A	84.7292		#VALUE!	#VALUE!	0.393897		1389.59	1422.46	1445.49		N/A	N/A	0.0025529	0.0025529		N/A	N/A	0.000272501	0.000272501		S26C45	Eaton
NEW YORK	36	SOUTHEAST	90	COLUMBIA	SOUTHEAST COLUMBIA	21	S36C21	CORN, GRAIN - YIELD, MEASURED IN BU / ACRE		N/A	N/A	119.6		N/A	N/A	750.666		N/A	N/A	2672.37		N/A	N/A	3.10589		N/A	N/A	71.3133		#VALUE!	#VALUE!	0.331528		1435.22	1495.47	1507.43		N/A	N/A	0.00206039	0.00206039		N/A	N/A	0.000219929	0.000219929		S26C47	Emmet
NEW YORK	36	CENTRAL	50	CORTLAND	CENTRAL CORTLAND	23	S36C23	CORN, GRAIN - YIELD, MEASURED IN BU / ACRE		136.4	132.4	N/A		856.111	831.005	N/A		3047.75	2958.38	N/A		3.54217	3.43829	N/A		81.3305	78.9455	N/A		0.378097	0.367009	#VALUE!		1370.85	1408.12	1435.71		0.00258392	0.00244176	N/A	0.00251284		0.000275812	0.000260638	N/A	0.000268225		S26C49	Genesee
NEW YORK	36	SOUTHEAST	90	DELAWARE	SOUTHEAST DELAWARE	25	S36C25	CORN, GRAIN - YIELD, MEASURED IN BU / ACRE		N/A	N/A	118.7		N/A	N/A	745.017		N/A	N/A	2652.26		N/A	N/A	3.08252		N/A	N/A	70.7766		#VALUE!	#VALUE!	0.329033		1398.79	1437.38	1463.38		N/A	N/A	0.00210644	0.00210644		N/A	N/A	0.000224844	0.000224844		S26C5	Allegan
NEW YORK	36	SOUTHEAST	90	DUTCHESS	SOUTHEAST DUTCHESS	27	S36C27	CORN, GRAIN - YIELD, MEASURED IN BU / ACRE		N/A	N/A	133		N/A	N/A	834.771		N/A	N/A	2971.78		N/A	N/A	3.45388		N/A	N/A	79.3032		#VALUE!	#VALUE!	0.368672		1471.49	1516.34	1540.52		N/A	N/A	0.00224202	0.00224202		N/A	N/A	0.000239317	0.000239317		S26C51	Gladwin
NEW YORK	36	WESTERN	40	ERIE	WESTERN ERIE	29	S36C29	CORN, GRAIN - YIELD, MEASURED IN BU / ACRE		N/A	127.9	120.8		N/A	802.761	758.198		N/A	2857.83	2699.18		N/A	3.32143	3.13705		N/A	76.2623	72.0288		#VALUE!	0.354535	0.334854		1384.65	1423.11	1476.31		N/A	0.00233393	0.00212493	0.00222943		N/A	0.000249127	0.000226818	0.000237973		S26C53	Gogebic
NEW YORK	36	SOUTHWEST	70	ALLEGANY	SOUTHWEST ALLEGANY	3	S36C3	CORN, GRAIN - YIELD, MEASURED IN BU / ACRE		N/A	N/A	107.4		N/A	N/A	674.093		N/A	N/A	2399.77		N/A	N/A	2.78907		N/A	N/A	64.0388		#VALUE!	#VALUE!	0.29771		1392.02	1440.93	1467.48		N/A	N/A	0.00190058	0.00190058		N/A	N/A	0.000202871	0.000202871		S26C55	Grand Traverse
NEW YORK	36	EASTERN	60	FULTON	EASTERN FULTON	35	S36C35	CORN, GRAIN - YIELD, MEASURED IN BU / ACRE		156	N/A	N/A		979.129	N/A	N/A		3485.7	N/A	N/A		4.05116	N/A	N/A		93.0173	N/A	N/A		0.432427	#VALUE!	#VALUE!		1408.34	1473.97	1470.2		0.00287655	N/A	N/A	0.00287655		0.000307048	N/A	N/A	0.000307048		S26C57	Gratiot
NEW YORK	36	WESTERN	40	GENESEE	WESTERN GENESEE	37	S36C37	CORN, GRAIN - YIELD, MEASURED IN BU / ACRE		147.2	N/A	118.2		923.897	N/A	741.879		3289.07	N/A	2641.09		3.82264	N/A	3.06953		87.7702	N/A	70.4785		0.408034	#VALUE!	0.327647		1393.8	1433.61	1478.85		0.0027426	N/A	0.00207562	0.00240911		0.000292749	N/A	0.000221555	0.000257152		S26C59	Hillsdale
NEW YORK	36	CENTRAL	50	HERKIMER	CENTRAL HERKIMER	43	S36C43	CORN, GRAIN - YIELD, MEASURED IN BU / ACRE		N/A	132.9	N/A		N/A	834.143	N/A		N/A	2969.55	N/A		N/A	3.45128	N/A		N/A	79.2436	N/A		#VALUE!	0.368395	#VALUE!		1361.79	1429.85	1425.18		N/A	0.00241373	N/A	0.00241373		N/A	0.000257646	N/A	0.000257646		S26C61	Houghton
NEW YORK	36	NORTHERN	20	JEFFERSON	NORTHERN JEFFERSON	45	S36C45	CORN, GRAIN - YIELD, MEASURED IN BU / ACRE		133.6	130	118.1		838.537	815.941	741.251		2985.19	2904.75	2638.85		3.46946	3.37597	3.06694		79.661	77.5144	70.4189		0.370335	0.360356	0.32737		1357.16	1441.74	1470.83		0.00255641	0.00234159	0.00208517	0.00232773		0.000272875	0.000249945	0.000222575	0.000248465		S26C63	Huron
NEW YORK	36	NORTHERN	20	LEWIS	NORTHERN LEWIS	49	S36C49	CORN, GRAIN - YIELD, MEASURED IN BU / ACRE		138	105	151.6		866.153	659.029	951.513		3083.5	2346.14	3387.39		3.58372	2.72674	3.9369		82.2845	62.6078	90.3937		0.382532	0.291057	0.420231		1349.94	1426.6	1434.85		0.00265473	0.00191136	0.00274377	0.00243662		0.00028337	0.000204021	0.000292874	0.000260088		S26C65	Ingham
NEW YORK	36	WESTERN	40	LIVINGSTON	WESTERN LIVINGSTON	51	S36C51	CORN, GRAIN - YIELD, MEASURED IN BU / ACRE		N/A	139.1	122.8		N/A	873.057	770.751		N/A	3108.08	2743.87		N/A	3.61229	3.18899		N/A	82.9404	73.2213		#VALUE!	0.385581	0.340398		1380.79	1423.5	1464.29		N/A	0.00253761	0.00217784	0.00235773		N/A	0.000270868	0.000232466	0.000251667		S26C67	Ionia
NEW YORK	36	CENTRAL	50	MADISON	CENTRAL MADISON	53	S36C53	CORN, GRAIN - YIELD, MEASURED IN BU / ACRE		134.5	120.6	149.7		844.185	756.942	939.588		3005.3	2694.72	3344.93		3.49283	3.13186	3.88756		80.1976	71.9095	89.2608		0.37283	0.3343	0.414964		1370.81	1423.63	1440.39		0.002548	0.00219991	0.00269896	0.00248229		0.000271978	0.000234822	0.000288091	0.000264964		S26C69	Iosco
NEW YORK	36	WESTERN	40	MONROE	WESTERN MONROE	55	S36C55	CORN, GRAIN - YIELD, MEASURED IN BU / ACRE		175.1	156.6	112.4		1099.01	982.895	705.475		3912.48	3499.11	2511.49		4.54717	4.06674	2.91891		104.406	93.3751	67.0202		0.485372	0.434091	0.31157		1392.95	1440.14	1476.83		0.00326442	0.00282385	0.00197647	0.00268825		0.000348449	0.000301423	0.000210972	0.000286948		S26C7	Alpena
NEW YORK	36	EASTERN	60	MONTGOMERY	EASTERN MONTGOMERY	57	S36C57	CORN, GRAIN - YIELD, MEASURED IN BU / ACRE		N/A	142.9	170.3		N/A	896.908	1068.88		N/A	3192.99	3805.22		N/A	3.71097	4.42252		N/A	85.2062	101.544		#VALUE!	0.396115	0.472067		1411.73	1479.24	1474.94		N/A	0.0025087	0.00299844	0.00275357		N/A	0.000267783	0.000320058	0.00029392		S26C71	Iron
NEW YORK	36	WESTERN	40	NIAGARA	WESTERN NIAGARA	63	S36C63	CORN, GRAIN - YIELD, MEASURED IN BU / ACRE		150.9	162	132.8		947.119	1016.79	833.515		3371.75	3619.77	2967.31		3.91872	4.20698	3.44868		89.9764	96.5949	79.184		0.41829	0.449059	0.368118		1397.57	1447.07	1493.93		0.00280395	0.00290724	0.00230846	0.00267322		0.000299298	0.000310323	0.000246409	0.000285343		S26C73	Isabella
NEW YORK	36	CENTRAL	50	ONEIDA	CENTRAL ONEIDA	65	S36C65	CORN, GRAIN - YIELD, MEASURED IN BU / ACRE		151.8	134.7	149.4		952.768	845.441	937.705		3391.86	3009.77	3338.23		3.94209	3.49802	3.87977		90.513	80.3169	89.082		0.420785	0.373384	0.414132		1361.42	1422.52	1432.8		0.00289557	0.00245903	0.00270782	0.00268748		0.000309078	0.000262481	0.000289037	0.000286865		S26C75	Jackson
NEW YORK	36	CENTRAL	50	ONONDAGA	CENTRAL ONONDAGA	67	S36C67	CORN, GRAIN - YIELD, MEASURED IN BU / ACRE		151.2	139.2	126.5		949.002	873.685	793.974		3378.45	3110.32	2826.55		3.92651	3.61488	3.28508		90.1552	83.0001	75.4275		0.419122	0.385858	0.350654		1371.88	1422.07	1440.38		0.00286214	0.00254199	0.0022807	0.00256161		0.000305509	0.000271336	0.000243446	0.00027343		S26C77	Kalamazoo
NEW YORK	36	WESTERN	40	ONTARIO	WESTERN ONTARIO	69	S36C69	CORN, GRAIN - YIELD, MEASURED IN BU / ACRE		168.4	140.8	109.3		1056.96	883.727	686.018		3762.77	3146.07	2442.23		4.37318	3.65643	2.83841		100.411	83.9541	65.1717		0.4668	0.390293	0.302976		1379.28	1423.44	1461		0.00317062	0.00256873	0.00194279	0.00256071		0.000338437	0.00027419	0.000207376	0.000273335		S26C79	Kalkaska
NEW YORK	36	SOUTHERN	80	BROOME	SOUTHERN BROOME	7	S36C7	CORN, GRAIN - YIELD, MEASURED IN BU / ACRE		158.3	140	N/A		993.565	878.706	N/A		3537.09	3128.19	N/A		4.11089	3.63566	N/A		94.3887	83.4771	N/A		0.438803	0.388076	#VALUE!		1389.65	1422.87	1453.14		0.00295822	0.00255516	N/A	0.00275669		0.000315765	0.000272742	N/A	0.000294253		S26C81	Kent
NEW YORK	36	SOUTHEAST	90	ORANGE	SOUTHEAST ORANGE	71	S36C71	CORN, GRAIN - YIELD, MEASURED IN BU / ACRE		N/A	N/A	153.9		N/A	N/A	965.949		N/A	N/A	3438.78		N/A	N/A	3.99663		N/A	N/A	91.7651		#VALUE!	#VALUE!	0.426606		1472.08	1525.35	1535.72		N/A	N/A	0.00260245	0.00260245		N/A	N/A	0.000277789	0.000277789		S26C83	Keweenaw
NEW YORK	36	CENTRAL	50	OSWEGO	CENTRAL OSWEGO	75	S36C75	CORN, GRAIN - YIELD, MEASURED IN BU / ACRE		N/A	N/A	145.9		N/A	N/A	915.737		N/A	N/A	3260.02		N/A	N/A	3.78888		N/A	N/A	86.995		#VALUE!	#VALUE!	0.404431		1373.33	1426.33	1449.01		N/A	N/A	0.0026148	0.0026148		N/A	N/A	0.000279108	0.000279108		S26C85	Lake
NEW YORK	36	CENTRAL	50	OTSEGO	CENTRAL OTSEGO	77	S36C77	CORN, GRAIN - YIELD, MEASURED IN BU / ACRE		143.4	N/A	151.8		900.046	N/A	952.768		3204.16	N/A	3391.86		3.72395	N/A	3.94209		85.5044	N/A	90.513		0.397501	#VALUE!	0.420785		1394.93	1437.81	1450.82		0.00266963	N/A	0.00271715	0.00269339		0.000284961	N/A	0.000290033	0.000287497		S26C87	Lapeer
NEW YORK	36	EASTERN	60	RENSSELAER	EASTERN RENSSELAER	83	S36C83	CORN, GRAIN - YIELD, MEASURED IN BU / ACRE		152.1	152.9	128.9		954.651	959.672	809.037		3398.56	3416.43	2880.17		3.94988	3.97066	3.3474		90.6919	91.1689	76.8585		0.421617	0.423834	0.357307		1411.49	1487.82	1488.32		0.00279838	0.00266878	0.00224911	0.00257209		0.000298703	0.000284869	0.000240074	0.000274549		S26C89	Leelanau
NEW YORK	36	NORTHERN	20	ST LAWRENCE	NORTHERN ST LAWRENCE	89	S36C89	CORN, GRAIN - YIELD, MEASURED IN BU / ACRE		139.9	158.5	139.3		878.078	994.821	874.312		3125.96	3541.56	3112.55		3.63306	4.11608	3.61748		83.4174	94.508	83.0597		0.387799	0.439357	0.386136		1346.47	1425.36	1432.2		0.00269821	0.00288775	0.00252582	0.00270393		0.000288011	0.000308243	0.00026961	0.000288622		S26C9	Antrim
NEW YORK	36	SOUTHWEST	70	CATTARAUGUS	SOUTHWEST CATTARAUGUS	9	S36C9	CORN, GRAIN - YIELD, MEASURED IN BU / ACRE		N/A	139.5	156.5		N/A	875.568	982.268		N/A	3117.02	3496.87		N/A	3.62267	4.06415		N/A	83.1789	93.3154		#VALUE!	0.38669	0.433813		1379.17	1420.94	1451.71		N/A	0.00254949	0.00279956	0.00267452		N/A	0.000272137	0.000298829	0.000285483		S26C91	Lenawee
NEW YORK	36	EASTERN	60	SARATOGA	EASTERN SARATOGA	91	S36C91	CORN, GRAIN - YIELD, MEASURED IN BU / ACRE		141	161.4	165.6		884.982	1013.02	1039.38		3150.54	3606.36	3700.21		3.66163	4.19139	4.30046		84.0733	96.2371	98.7414		0.390848	0.447396	0.459038		1429.56	1495.22	1497.08		0.00256137	0.0028032	0.00287257	0.00274571		0.000273404	0.000299218	0.000306622	0.000293081		S26C93	Livingston
NEW YORK	36	EASTERN	60	SCHOHARIE	EASTERN SCHOHARIE	95	S36C95	CORN, GRAIN - YIELD, MEASURED IN BU / ACRE		N/A	135.7	154.6		N/A	851.717	970.342		N/A	3032.11	3454.42		N/A	3.52399	4.01481		N/A	80.9131	92.1825		#VALUE!	0.376156	0.428547		1424.5	1481.94	1483.57		N/A	0.00237796	0.00270618	0.00254207		N/A	0.000253827	0.000288862	0.000271344		S26C95	Luce
NEW YORK	36	SOUTHERN	80	SCHUYLER	SOUTHERN SCHUYLER	97	S36C97	CORN, GRAIN - YIELD, MEASURED IN BU / ACRE		145.5	154.6	N/A		913.227	970.342	N/A		3251.09	3454.42	N/A		3.77849	4.01481	N/A		86.7565	92.1825	N/A		0.403322	0.428547	#VALUE!		1395.18	1430.61	1461.36		0.00270824	0.00280636	N/A	0.0027573		0.000289082	0.000299555	N/A	0.000294319		S26C97	Mackinac
NEW YORK	36	WESTERN	40	SENECA	WESTERN SENECA	99	S36C99	CORN, GRAIN - YIELD, MEASURED IN BU / ACRE		N/A	153.5	96.3		N/A	963.438	604.424		N/A	3429.84	2151.75		N/A	3.98624	2.50081		N/A	91.5266	57.4203		#VALUE!	0.425498	0.266941		1384.08	1419.12	1458.66		N/A	0.00280895	0.00171446	0.00226171		N/A	0.000299832	0.000183004	0.000241418		S26C99	Macomb
NORTH CAROLINA	37	NORTHERN PIEDMONT	40	ALAMANCE	NORTHERN PIEDMONT ALAMANCE	1	S37C1	CORN, GRAIN - YIELD, MEASURED IN BU / ACRE		N/A	122.2	145.3		N/A	766.985	911.971		N/A	2730.47	3246.62		N/A	3.17341	3.77329		N/A	72.8636	86.6373		#VALUE!	0.338735	0.402767		1648.71	1637.39	1738.31		N/A	0.00193809	0.00217067	0.00205438		N/A	0.000206875	0.000231701	0.000219288		S27C1	Aitkin
NORTH CAROLINA	37	CENTRAL COASTAL	80	JOHNSTON	CENTRAL COASTAL JOHNSTON	101	S37C101	CORN, GRAIN - YIELD, MEASURED IN BU / ACRE		133	104.5	N/A		834.771	655.891	N/A		2971.78	2334.97	N/A		3.45388	2.71376	N/A		79.3032	62.3097	N/A		0.368672	0.289671	#VALUE!		1659.66	1653.21	1738.98		0.00208107	0.00164151	N/A	0.00186129		0.000222137	0.000175217	N/A	0.000198677		S27C101	Murray
NORTH CAROLINA	37	CENTRAL COASTAL	80	JONES	CENTRAL COASTAL JONES	103	S37C103	CORN, GRAIN - YIELD, MEASURED IN BU / ACRE		156	N/A	117.2		979.129	N/A	735.602		3485.7	N/A	2618.74		4.05116	N/A	3.04357		93.0173	N/A	69.8822		0.432427	#VALUE!	0.324875		1652.29	1629.17	1714.72		0.00245185	N/A	0.00177496	0.00211341		0.000261714	N/A	0.000189462	0.000225588		S27C103	Nicollet
NORTH CAROLINA	37	CENTRAL PIEDMONT	50	LEE	CENTRAL PIEDMONT LEE	105	S37C105	CORN, GRAIN - YIELD, MEASURED IN BU / ACRE		N/A	76.4	N/A		N/A	479.522	N/A		N/A	1707.1	N/A		N/A	1.98403	N/A		N/A	45.5546	N/A		#VALUE!	0.211779	#VALUE!		1669.6	1655.09	1745.16		N/A	0.00119874	N/A	0.00119874		N/A	0.000127956	N/A	0.000127956		S27C105	Nobles
NORTH CAROLINA	37	CENTRAL COASTAL	80	LENOIR	CENTRAL COASTAL LENOIR	107	S37C107	CORN, GRAIN - YIELD, MEASURED IN BU / ACRE		149.7	93.6	122.6		939.588	587.478	769.495		3344.93	2091.42	2739.4		3.88756	2.4307	3.1838		89.2608	55.8104	73.1021		0.414964	0.259456	0.339844		1667.49	1644.3	1727.44		0.00233138	0.00147826	0.00184307	0.00188424		0.000248855	0.000157791	0.000196733	0.000201126		S27C107	Norman
NORTH CAROLINA	37	SOUTHERN PIEDMONT	60	LINCOLN	SOUTHERN PIEDMONT LINCOLN	109	S37C109	CORN, GRAIN - YIELD, MEASURED IN BU / ACRE		113.8	42.6	N/A		714.262	267.378	N/A		2542.77	951.865	N/A		2.95527	1.10628	N/A		67.8549	25.4009	N/A		0.31545	0.118086	#VALUE!		1674.11	1637.88	1783.25		0.00176528	0.000675433	N/A	0.00122036		0.000188429	7.20968e-05	N/A	0.000130263		S27C109	Olmsted
NORTH CAROLINA	37	WESTERN MOUNTAIN	20	MCDOWELL	WESTERN MOUNTAIN MCDOWELL	111	S37C111	CORN, GRAIN - YIELD, MEASURED IN BU / ACRE		111.5	N/A	N/A		699.827	N/A	N/A		2491.38	N/A	N/A		2.89554	N/A	N/A		66.4835	N/A	N/A		0.309075	#VALUE!	#VALUE!		1643.6	1612.75	1737.58		0.00176171	N/A	N/A	0.00176171		0.000188047	N/A	N/A	0.000188047		S27C11	Big Stone
NORTH CAROLINA	37	WESTERN MOUNTAIN	20	MACON	WESTERN MOUNTAIN MACON	113	S37C113	CORN, GRAIN - YIELD, MEASURED IN BU / ACRE		167.9	N/A	N/A		1053.82	N/A	N/A		3751.6	N/A	N/A		4.36019	N/A	N/A		100.113	N/A	N/A		0.465414	#VALUE!	#VALUE!		1682.91	1610.35	1771.17		0.00259087	N/A	N/A	0.00259087		0.000276553	N/A	N/A	0.000276553		S27C111	Otter Tail
NORTH CAROLINA	37	NORTHERN COASTAL	70	MARTIN	NORTHERN COASTAL MARTIN	117	S37C117	CORN, GRAIN - YIELD, MEASURED IN BU / ACRE		113.1	82.9	113		709.869	520.319	709.241		2527.13	1852.34	2524.9		2.93709	2.15283	2.9345		67.4375	49.4303	67.3779		0.31351	0.229796	0.313233		1647.04	1624.58	1689.25		0.00178326	0.00132516	0.00173716	0.00161519		0.000190347	0.00014145	0.000185427	0.000172408		S27C113	Pennington
[truncated: 2,143 more rows]
[truncated: 9 more columns]

## Sheet: US Maize Silage (S2B)
										yield humid tonnes /acre				yield dry tonnes /acre				yield g/m2/year				yield kcal/m2/year				yield kWh/m2/year				yield protein g/m2/year				yield energy in protein kWh/m2/year				Irradiance kWh/m2/year				Energy Efficiency					Energy Efficiency solar to protein
[truncated: 254 more rows]
[truncated: 12 more columns]

## Sheet: US Maize irrigated (S2C)
										yield bushels/acre				yield g/m2/year				yield kcal/m2/year				energy in protein kWh/m2/year				yield protein g/m2/year				yield energy in protein kWh/m2/year				Irradiance kWh/m2/year				Energy efficiency full biomass					solar to protein Energy efficiency					GHI Solar Input kWh/m2/year
[truncated: 3,218 more rows]
[truncated: 9 more columns]

[truncated: 4 more sheets: Bulgaria Maize (S2D), India Maize (S2E), US Sugar beet (S2F), US Soybean EE of protein (S2G)]
